# Supplementary material for: The circRNA Landscape in Recurrent Pregnacy Loss (RPL): A Comparison of Four Reproductive Tissues
Source: Int J Mol Sci. 2024 Nov 25;25(23):12622. doi: 10.3390/ijms252312622 (PMC11641099; doi:10.3390/ijms252312622)
Supplement: Supplementary file 1 [file ijms-25-12622-s001.zip]

Archive with 10 entries (10 files):
- .DS_Store
- Captions.pdf
- Supplementary Figure S1.jpg
- Supplementary Figure S2.tiff
- Supplementary Figure S3.jpg
- Supplementary Figure S4.jpg
- Supplementary material S1.xlsx
- Supplementary material S2.xlsx
- Supplementary Table S1.pdf
- Supplementary Table S2.xlsx
