# Supplementary material for: The circRNA Landscape in Recurrent Pregnacy Loss (RPL): A Comparison of Four Reproductive Tissues
Source: Int J Mol Sci. 2024 Nov 25;25(23):12622. doi: 10.3390/ijms252312622 (PMC11641099; doi:10.3390/ijms252312622)
Supplement: Supplementary file 1 [file ijms-25-12622-s001.zip › Supplementary material S1.xlsx]

## Sheet: Expression Matrix
Expression matrix from CIRIquant for the selected circRNAs.
circRNA ID	S21-A	S21-B	S22-A	S22-B	S23-A	S23-B	S24-A	S24-B	S25-A	S25-B	S31-A	S31-B	S32-A	S32-B	S33-A	S33-B	S41-A	S41-B	S42-A	S42-B	S43-A	S43-B	S44-B	S45-B	S46-B	S51-A	S51-B	S52-A	S52-B	S53-A	S53-B
hsa-circSLF2-001	7	5	0	0	8	7	15	10	0	2	7	8	6	3	6	4	7	12	20	7	15	14	45	15	20	24	9	24	6	27	9
hsa-circFBXW4-001	15	92	25	34	78	44	37	29	53	54	42	10	8	25	11	30	3	5	3	3	5	3	11	4	7	18	18	14	20	32	11
hsa-circOGA-001	7	10	15	3	0	21	0	21	0	1	0	0	0	0	0	0	0	0	0	0	0	0	0	0	0	0	0	0	0	0	0
hsa-circOGA-002	0	0	0	0	0	0	0	0	0	0	5	3	3	4	6	5	0	5	0	0	0	2	6	5	3	7	6	12	11	7	17
hsa-circARMH3-001	0	0	0	0	0	0	0	0	0	0	0	0	0	0	0	0	0	0	0	0	0	0	0	0	0	3	0	0	6	8	5
hsa-circSH3PXD2A-001	10	0	9	7	2	0	4	10	6	6	0	0	0	0	0	0	0	0	0	0	0	0	0	0	0	0	9	11	5	11	8
hsa-circSLK-001	0	0	0	0	0	0	0	0	0	0	0	0	0	0	0	0	4	5	0	3	3	7	5	7	3	9	13	28	10	34	4
hsa-circWDR37-001	9	8	6	8	7	15	6	0	0	13	0	0	0	0	0	0	0	0	0	0	0	0	0	0	0	0	0	0	0	0	0
hsa-circSMC3-001	6	4	0	4	0	20	5	0	6	10	0	0	0	0	0	0	0	0	0	0	0	0	0	0	0	16	19	20	25	17	16
hsa-circPDCD4-001	0	20	16	0	0	0	0	11	7	9	0	0	0	0	0	0	0	0	0	0	0	0	0	0	0	0	0	0	0	0	0
hsa-circSHOC2-001	26	13	27	11	0	0	10	0	9	9	15	14	11	12	20	26	7	4	11	6	6	7	15	8	11	19	18	21	11	26	19
hsa-circNHLRC2-001	16	12	0	0	6	19	7	0	18	0	0	0	0	0	0	0	0	0	0	0	0	0	0	0	0	0	0	0	0	0	0
hsa-circATRNL1-001	0	42	34	24	20	0	16	0	18	6	0	0	0	0	0	0	0	0	0	0	0	0	0	0	0	0	0	0	0	0	0
hsa-circUPF2-001	0	0	0	0	0	0	0	0	0	0	0	0	0	0	0	0	0	0	0	0	0	0	0	0	0	6	10	12	5	9	6
hsa-circDHTKD1-001	11	11	2	0	5	0	0	0	11	15	0	0	0	0	0	0	0	0	0	0	0	0	0	0	0	0	0	0	0	0	0
hsa-circDHTKD1-002	8	13	24	0	2	0	8	0	8	15	0	0	0	0	0	0	0	0	0	0	0	0	0	0	0	0	0	0	0	0	0
hsa-circTACC2-001	5	5	0	6	9	12	7	0	0	7	0	0	0	0	0	0	0	0	0	0	0	0	0	0	0	0	0	0	0	0	0
hsa-circTACC2-002	0	17	17	22	4	14	1	31	0	0	0	0	0	0	0	0	0	0	0	0	0	0	0	0	0	0	0	0	0	0	0
hsa-circFAM53B-001	20	27	24	4	25	0	6	53	22	0	16	14	9	13	11	15	4	7	4	0	3	8	4	5	5	2	6	7	9	4	20
hsa-circFAM53B-002	12	8	14	14	8	0	0	18	0	0	3	8	0	10	7	7	0	0	0	0	0	0	0	0	0	0	11	4	4	5	5
hsa-circZRANB1-001	7	10	6	33	12	0	12	0	8	0	13	12	2	9	4	6	0	0	0	0	0	0	0	0	0	5	4	6	5	5	9
hsa-circCTBP2-001	0	0	0	0	0	0	0	0	0	0	5	4	0	8	8	3	0	0	0	0	0	0	0	0	0	4	5	9	4	7	4
hsa-circADAM12-001	5	0	5	12	0	34	0	6	0	30	0	0	0	0	0	0	0	0	0	0	0	0	0	0	0	0	0	0	0	0	0
hsa-circDOCK1-001	14	32	7	2	0	0	17	3	11	2	0	0	0	0	0	0	0	0	0	0	0	0	0	0	0	0	0	0	0	0	0
hsa-circDOCK1-002	46	43	30	12	36	62	14	18	26	8	0	0	0	0	0	0	0	0	0	0	0	0	0	0	0	4	3	9	7	8	9
hsa-circDOCK1-003	8	19	9	11	1	11	13	23	0	8	0	0	0	0	0	0	0	0	0	0	0	0	0	0	0	0	0	0	0	0	0
hsa-circOPTN-001	0	0	0	0	0	0	0	0	0	0	0	0	0	0	0	0	0	0	0	0	0	0	0	0	0	5	4	3	8	0	13
hsa-circMINDY3-001	18	6	16	12	0	20	12	0	19	1	4	2	7	5	2	7	0	0	0	0	0	0	0	0	0	2	10	5	4	5	8
hsa-circMINDY3-002	0	0	0	0	0	0	0	0	0	0	0	0	0	0	0	0	0	0	0	0	0	0	0	0	0	1	5	9	9	9	7
hsa-circRSU1-001	12	13	23	17	27	18	15	44	0	14	0	0	0	0	0	0	0	0	0	0	0	0	0	0	0	0	0	0	0	0	0
hsa-circSTAM-001	17	8	0	11	0	0	0	5	0	16	0	0	0	0	0	0	0	0	0	0	0	0	0	0	0	10	1	15	12	7	14
hsa-circMLLT10-001	4	10	7	10	0	36	0	0	5	0	0	0	0	0	0	0	0	0	0	0	0	0	0	0	0	0	0	0	0	0	0
hsa-circMPP7-001	3	9	16	11	23	0	18	0	11	0	0	0	0	0	0	0	0	0	0	0	0	0	0	0	0	0	0	0	0	0	0
hsa-circJCAD-001	5	14	0	10	0	0	8	0	9	15	0	0	0	0	0	0	0	0	0	0	0	0	0	0	0	0	0	0	0	0	0
hsa-circZEB1-001	0	0	0	0	0	0	0	0	0	0	0	0	0	0	0	0	0	0	0	0	0	0	0	0	0	7	9	8	6	19	3
hsa-circZEB1-002	0	0	0	0	0	0	0	0	0	0	5	3	3	2	5	11	0	0	0	0	0	0	0	0	0	0	4	12	5	6	9
hsa-circZEB1-003	0	0	0	0	0	0	0	0	0	0	3	5	6	5	4	2	0	0	0	0	0	0	0	0	0	13	14	25	20	21	28
hsa-circZEB1-004	0	0	0	0	0	0	0	0	0	0	0	0	0	0	0	0	0	0	0	0	0	0	0	0	0	6	1	8	6	11	5
hsa-circARHGAP12-001	53	52	61	19	43	47	32	8	52	20	49	55	30	43	50	29	12	16	11	8	14	7	25	11	16	51	32	49	38	57	45
hsa-circCCDC7-001	0	0	0	0	0	0	0	0	0	0	0	3	0	6	6	6	4	7	5	0	4	0	8	0	3	21	9	4	13	16	8
hsa-circCCDC7-002	0	0	0	0	0	0	0	0	0	0	0	0	0	0	0	0	0	0	0	0	0	0	0	0	0	10	6	16	9	12	8
hsa-circPARD3-001	6	18	4	8	0	26	10	0	0	13	0	0	0	0	0	0	5	9	4	0	4	0	3	2	7	10	2	14	0	5	3
hsa-circCSGALNACT2-001	0	0	0	0	0	0	0	0	0	0	5	8	5	5	0	9	0	0	0	0	0	0	0	0	0	2	6	6	4	5	4
hsa-circCSGALNACT2-002	7	16	12	0	8	0	0	0	0	8	0	0	0	0	0	0	0	0	0	0	0	0	0	0	0	0	0	0	0	0	0
hsa-circPARGP1-001	0	0	0	0	0	0	0	0	0	0	8	0	0	0	11	5	0	0	0	0	0	0	0	0	0	0	0	0	0	0	0
hsa-circTIMM23-001	48	55	45	30	36	53	9	0	11	17	11	8	0	0	7	0	0	0	0	0	0	0	0	0	0	0	0	0	0	0	0
hsa-circTIMM23-002	14	22	0	0	30	0	7	0	0	30	0	0	0	0	0	0	0	0	0	0	0	0	0	0	0	0	0	0	0	0	0
hsa-circMAPK8-001	14	12	11	13	11	42	5	19	12	0	4	1	2	7	6	7	0	0	0	0	0	0	0	0	0	7	2	9	8	4	6
hsa-circPARG-001	31	14	49	7	31	0	4	22	16	11	0	0	0	0	0	0	0	0	0	0	0	0	0	0	0	3	0	5	9	7	3
hsa-circTIMM23B-AGAP6-001	0	27	30	38	43	34	15	0	13	0	0	0	0	0	0	0	0	0	0	0	0	0	0	0	0	0	0	0	0	0	0
hsa-circSGMS1-001	0	0	0	0	0	0	0	0	0	0	0	0	0	0	0	0	0	0	0	0	0	0	0	0	0	0	3	0	5	5	12
hsa-circGDI2-001	19	22	25	21	23	24	18	20	18	6	6	9	5	7	5	4	0	0	0	0	0	0	0	0	0	0	0	0	0	0	0
hsa-circGDI2-002	58	41	81	17	52	0	18	12	7	13	10	12	10	7	12	4	0	0	0	0	0	0	0	0	0	0	0	0	0	0	0
hsa-circGDI2-003	61	39	75	27	90	58	38	3	0	17	15	3	6	10	6	12	2	8	3	3	6	3	7	0	8	12	12	24	7	13	11
hsa-circANK3-001	0	6	0	6	0	10	0	0	7	6	0	0	0	0	0	0	0	0	0	0	0	0	0	0	0	0	0	0	0	0	0
hsa-circHERC4-001	2	6	5	13	14	0	12	0	0	0	0	0	0	0	0	0	0	0	0	0	0	0	0	0	0	0	0	0	0	0	0
hsa-circHERC4-002	0	0	0	0	0	0	0	0	0	0	5	10	2	3	4	7	0	0	0	0	0	0	0	0	0	0	0	0	0	0	0
hsa-circDNA2-001	36	16	70	24	43	0	21	30	9	48	21	9	4	16	4	24	0	0	0	0	0	0	0	0	0	5	9	7	14	11	10
hsa-circSLC25A16-001	0	0	0	0	0	0	0	0	0	0	0	0	0	0	0	0	0	0	0	0	0	0	0	0	0	3	0	11	6	7	11
hsa-circTET1-001	20	14	8	6	14	27	8	0	29	19	13	13	22	5	5	2	0	11	5	2	3	3	7	5	10	8	8	28	15	15	9
hsa-circDDX21-001	0	0	0	0	0	0	0	0	0	0	0	0	0	0	0	0	0	0	0	0	0	0	0	0	0	8	8	12	1	1	13
hsa-circSAR1A-001	0	0	0	0	0	0	0	0	0	0	17	4	5	4	0	7	0	0	0	0	0	0	0	0	0	0	0	0	0	0	0
hsa-circSFMBT2-001	9	14	14	0	7	0	2	0	0	13	0	0	0	0	0	0	0	0	0	0	0	0	0	0	0	0	0	0	0	0	0
hsa-circDNAJB12-001	0	0	0	0	0	0	0	0	0	0	0	0	0	0	0	0	0	0	0	0	0	0	0	0	0	9	0	7	4	5	6
hsa-circSFMBT2-002	0	0	0	0	0	0	0	0	0	0	20	4	0	4	9	9	0	0	0	0	0	0	0	0	0	0	0	0	0	0	0
hsa-circSFMBT2-003	16	61	27	47	17	24	43	52	40	21	130	49	43	62	61	53	0	0	0	0	0	0	0	0	0	22	22	32	42	61	30
hsa-circSFMBT2-004	46	65	62	13	33	10	26	42	46	23	190	134	80	143	0	106	13	9	9	6	14	8	10	12	6	124	54	79	120	151	115
hsa-circSFMBT2-005	0	0	0	0	0	0	0	0	0	0	19	6	7	6	11	4	0	0	0	0	0	0	0	0	0	0	0	0	0	0	0
hsa-circANXA7-001	7	4	25	8	0	0	3	24	0	7	0	0	0	0	0	0	0	0	0	0	0	0	0	0	0	0	0	0	0	0	0
hsa-ciSFMBT2-001	0	0	0	0	0	0	0	0	0	0	4	10	3	8	4	6	0	0	0	0	0	0	0	0	0	8	11	11	5	7	7
hsa-circSFMBT2-006	0	0	0	0	0	0	0	0	0	0	17	3	4	11	4	12	0	0	0	0	0	0	0	0	0	15	2	20	25	27	18
hsa-circKAT6B-001	0	0	0	0	0	0	0	0	0	0	11	9	6	6	11	19	0	0	0	0	0	0	0	0	0	5	2	19	7	6	6
hsa-circKAT6B-002	0	0	0	0	0	0	0	0	0	0	6	4	2	0	5	9	0	0	0	0	0	0	0	0	0	0	7	7	4	6	3
hsa-circATP5F1C-001	47	0	78	43	108	33	0	70	39	41	37	37	12	27	30	30	12	14	9	11	12	15	22	12	21	35	18	34	50	30	23
hsa-circCCSER2-001	12	16	5	17	10	11	0	0	0	0	16	7	6	12	5	5	0	0	0	0	0	0	0	0	0	3	2	6	7	4	7
hsa-circCCSER2-002	8	3	27	7	8	31	6	10	0	0	30	14	11	3	3	1	4	2	3	0	7	2	6	0	6	16	0	10	9	4	19
hsa-circCCSER2-003	0	0	0	0	0	0	0	0	0	0	10	9	2	5	8	8	0	0	0	0	0	0	0	0	0	0	0	0	0	0	0
hsa-circCCSER2-004	20	14	0	19	7	0	13	0	0	11	21	9	6	11	9	8	0	0	0	0	0	0	0	0	0	4	2	11	22	6	19
hsa-circKIF20B-001	0	0	0	0	0	0	0	0	0	0	0	0	0	0	0	0	0	0	0	0	0	0	0	0	0	10	8	7	5	10	2
hsa-circBTAF1-001	5	5	12	12	0	0	0	24	0	13	6	2	6	4	9	11	0	0	0	0	0	0	0	0	0	4	4	0	6	7	6
hsa-circMYOF-001	19	53	45	33	37	65	23	41	11	14	0	0	0	0	0	0	0	0	0	0	0	0	0	0	0	8	7	23	6	23	17
hsa-circPLCE1-001	0	0	0	0	0	0	0	0	0	0	0	0	0	0	0	0	0	0	0	0	0	0	0	0	0	4	7	5	10	7	7
hsa-circPLCE1-002	0	0	0	0	0	0	0	0	0	0	0	0	0	0	0	0	0	0	0	0	0	0	0	0	0	6	0	5	0	4	5
hsa-circTBC1D12-001	8	12	35	5	13	12	8	9	1	23	0	0	0	0	0	0	0	0	0	0	0	0	0	0	0	0	0	0	0	0	0
hsa-circSORBS1-001	12	18	31	24	19	22	24	0	27	14	0	0	0	0	0	0	0	0	0	0	0	0	0	0	0	2	9	12	9	5	4
hsa-circLCOR-001	19	7	7	15	50	26	17	9	35	25	0	0	0	0	0	0	0	0	0	0	0	0	0	0	0	0	0	0	0	0	0
hsa-circEXOSC1-001	0	0	0	0	0	0	0	0	0	0	0	0	0	0	0	0	5	5	5	0	5	5	5	0	0	7	7	11	7	15	3
hsa-circGUCY1A2-001	0	0	0	0	0	0	0	0	0	0	0	0	0	0	0	0	3	4	5	0	2	3	7	10	3	0	0	0	0	0	0
hsa-circSLC35F2-001	0	6	0	15	2	27	12	16	9	0	0	0	0	0	0	0	0	0	0	0	0	0	0	0	0	0	0	0	0	0	0
hsa-circATM-001	0	0	0	0	0	0	0	0	0	0	1	6	3	5	6	5	0	0	0	0	0	0	0	0	0	0	0	0	0	0	0
hsa-circPAFAH1B2-001	9	23	19	6	17	0	14	0	19	7	8	3	6	0	5	14	0	0	0	0	0	0	0	0	0	5	5	16	6	0	15
hsa-circIFT46-001	0	0	0	0	0	0	0	0	0	0	0	0	0	0	0	0	0	0	0	0	0	0	0	0	0	0	0	11	5	5	0
hsa-circDDX6-001	0	1	21	6	17	0	8	30	11	21	0	0	0	0	0	0	0	0	0	0	0	0	0	0	0	4	7	11	4	9	10
hsa-circCBL-001	0	0	0	0	0	0	0	0	0	0	0	0	0	0	0	0	0	0	0	0	0	0	0	0	0	2	5	5	5	4	5
hsa-circARHGEF12-001	13	14	20	9	14	11	13	0	0	3	0	0	0	0	0	0	0	0	0	0	0	0	0	0	0	0	0	0	0	0	0
hsa-circARHGEF12-002	0	0	0	0	0	0	0	0	0	0	0	0	0	0	0	0	0	0	0	0	0	0	0	0	0	4	6	8	7	6	1
hsa-circARHGEF12-003	0	0	0	0	0	0	0	0	0	0	16	7	8	7	3	3	2	4	6	2	7	0	9	9	6	12	10	20	25	16	13
hsa-circTBCEL-TECTA-001	10	10	18	3	6	13	14	24	14	8	22	25	23	21	14	15	4	5	8	4	4	2	8	5	7	9	12	18	14	15	15
hsa-circTEAD1-001	0	0	0	0	0	0	0	0	0	0	0	0	0	0	0	0	0	0	0	0	0	0	0	0	0	5	2	4	5	9	5
hsa-circFLI1-001	0	0	0	0	0	0	0	0	0	0	5	3	0	6	3	6	0	0	0	0	0	0	0	0	0	0	0	0	0	0	0
hsa-circFLI1-002	0	0	0	0	0	0	0	0	0	0	7	0	0	7	4	10	0	0	0	0	0	0	0	0	0	0	0	0	0	0	0
hsa-circARHGAP32-001	11	63	21	17	59	10	50	0	13	7	0	0	0	0	0	0	0	0	0	0	0	0	0	0	0	0	0	0	0	0	0
hsa-circZBTB44-001	58	50	67	24	48	21	20	15	37	54	57	35	29	27	30	45	5	10	6	0	9	2	13	2	11	19	11	28	11	8	14
hsa-circBTBD10-001	7	19	29	19	0	40	10	17	17	35	8	0	8	14	5	18	0	0	0	0	0	0	0	0	0	11	0	14	2	15	8
hsa-circBTBD10-002	0	0	0	0	0	0	0	0	0	0	0	0	0	0	0	0	0	0	0	0	0	0	0	0	0	5	0	11	0	8	0
hsa-circHPS5-001	0	0	0	0	0	0	0	0	0	0	16	6	0	2	3	11	0	0	0	0	0	0	0	0	0	0	0	0	0	0	0
hsa-circHPS5-002	25	68	52	42	47	0	33	9	25	0	13	11	6	10	5	23	5	11	6	2	0	7	14	8	6	8	9	15	2	19	16
hsa-circNAP1L4-001	10	2	21	8	8	0	0	0	9	0	0	0	0	0	0	0	0	0	0	0	0	0	0	0	0	0	0	0	0	0	0
hsa-circQSER1-001	31	28	19	14	22	26	17	16	23	36	13	9	3	5	7	11	0	0	0	0	0	0	0	0	0	2	8	10	6	5	11
hsa-circHIPK3-001	826	301	239	397	337	599	287	705	613	190	292	397	401	42	189	240	60	55	58	47	74	47	142	71	65	141	119	408	149	28	137
hsa-circHIPK3-002	3	8	17	0	11	0	10	0	0	5	6	12	7	2	3	3	0	0	0	0	0	0	0	0	0	0	0	0	0	0	0
hsa-circCAPRIN1-001	27	56	19	10	19	31	29	0	13	20	0	0	0	0	0	0	0	0	0	0	0	0	0	0	0	10	10	14	4	13	7
hsa-circCAPRIN1-002	0	0	0	0	0	0	0	0	0	0	0	0	0	0	0	0	0	0	0	0	0	0	0	0	0	0	6	6	0	5	0
hsa-circPDHX-001	14	14	4	1	15	0	8	28	48	9	1	6	3	5	3	10	0	6	2	4	0	4	0	5	7	6	10	9	7	1	9
hsa-circPDHX-002	0	7	8	4	18	35	14	0	0	0	0	0	0	0	0	0	0	0	0	0	0	0	0	0	0	0	0	0	0	0	0
hsa-circPDHX-003	0	0	0	0	0	0	0	0	0	0	0	0	0	0	0	0	0	0	0	0	0	0	0	0	0	2	0	7	0	6	5
hsa-circLDLRAD3-001	12	16	13	9	26	35	8	5	27	14	0	0	0	0	0	0	0	0	0	0	0	0	0	0	0	8	11	16	11	14	17
hsa-circPHF21A-001	30	23	12	6	0	9	19	0	13	24	28	13	6	9	9	23	0	0	0	0	0	0	0	0	0	28	21	38	20	35	33
hsa-circAMBRA1-001	0	0	0	0	0	0	0	0	0	0	7	3	7	0	0	6	0	0	0	0	0	0	0	0	0	0	0	0	0	0	0
hsa-circAMBRA1-002	6	9	8	4	9	0	0	11	0	0	0	0	0	0	0	0	0	0	0	0	0	0	0	0	0	0	0	0	0	0	0
hsa-circFNBP4-001	0	0	0	0	0	0	0	0	0	0	0	0	0	0	0	0	0	0	0	0	0	0	0	0	0	0	6	9	3	6	0
hsa-circENSG00000290412-001	13	24	0	5	0	64	0	27	0	30	0	0	0	0	0	0	0	0	0	0	0	0	0	0	0	0	0	0	0	0	0
hsa-circPATL1-001	10	0	9	6	6	0	10	19	14	16	0	0	0	0	0	0	0	0	0	0	0	0	0	0	0	2	0	3	6	13	5
hsa-circSDHAF2-001	1	19	0	13	29	29	29	0	17	15	0	5	5	10	9	0	0	0	0	0	0	0	0	0	0	4	6	2	5	14	11
hsa-circGANAB-001	0	0	0	0	0	0	0	0	0	0	8	9	5	0	5	5	0	0	0	0	0	0	0	0	0	0	0	0	0	0	0
hsa-circNEAT1-001	0	9	40	19	19	100	9	37	0	42	6	12	6	3	5	8	0	0	0	0	0	0	0	0	0	5	2	0	6	0	8
hsa-circRBM4-001	10	31	16	6	5	15	0	0	0	0	0	0	0	0	0	0	0	0	0	0	0	0	0	0	0	0	0	0	0	0	0
hsa-circPPFIA1-001	17	0	30	15	13	22	25	21	12	12	0	0	0	0	0	0	0	0	0	0	0	0	0	0	0	4	7	8	7	9	10
hsa-circPPFIA1-002	10	14	15	23	8	0	21	0	15	0	0	0	0	0	0	0	0	0	0	0	0	0	0	0	0	0	0	0	0	0	0
hsa-circSHANK2-001	0	9	9	13	0	0	14	0	0	10	0	0	0	0	0	0	0	0	0	0	0	0	0	0	0	0	0	0	0	0	0
hsa-circARAP1-001	10	8	0	12	6	27	10	22	8	15	0	0	0	0	0	0	0	0	0	0	0	0	0	0	0	0	0	0	0	0	0
hsa-circFCHSD2-001	4	7	6	7	0	0	8	0	27	21	0	0	0	0	0	0	0	0	0	0	0	0	0	0	0	4	6	9	9	5	8
hsa-circRAB6A-001	3	13	8	0	10	102	4	28	38	31	15	10	6	0	4	5	0	0	0	0	0	0	0	0	0	7	11	3	8	33	3
hsa-circRAB6A-002	18	28	0	21	0	14	15	0	24	0	0	0	0	0	0	0	0	0	0	0	0	0	0	0	0	11	7	2	2	9	5
hsa-circRAB6A-003	20	66	24	36	56	21	53	10	28	36	0	0	0	0	0	0	0	0	0	0	0	0	0	0	0	10	12	19	15	14	12
hsa-circRNF169-001	0	0	0	0	0	0	0	0	0	0	0	0	0	0	0	0	0	0	0	0	0	0	0	0	0	5	2	7	12	8	6
hsa-circEMSY-001	5	8	15	11	15	0	8	12	11	0	0	0	0	0	0	0	0	0	0	0	0	0	0	0	0	0	0	0	0	0	0
hsa-circCLNS1A-001	67	60	46	22	75	106	40	34	39	42	17	5	13	8	7	11	2	4	0	0	5	3	7	7	7	5	18	6	13	13	25
hsa-circCLNS1A-002	3	14	17	7	19	14	40	21	21	22	0	6	4	3	5	5	0	0	0	0	0	0	0	0	0	7	10	6	5	6	6
hsa-circCLNS1A-003	10	21	0	7	24	0	20	7	12	0	0	0	0	0	0	0	0	0	0	0	0	0	0	0	0	3	0	7	5	3	13
hsa-circCLNS1A-004	14	7	4	0	11	0	11	12	0	0	0	0	0	0	0	0	0	0	0	0	0	0	0	0	0	0	0	0	0	0	0
hsa-circRSF1-001	0	0	0	0	0	0	0	0	0	0	31	15	5	22	15	29	0	0	0	0	0	0	0	0	0	9	4	16	6	16	14
hsa-circNARS2-001	11	0	9	16	16	0	0	0	12	0	0	0	0	0	0	0	0	0	0	0	0	0	0	0	0	0	0	0	0	0	0
hsa-circCCDC90B-001	0	0	0	0	0	0	0	0	0	0	0	0	0	0	0	0	0	0	0	0	0	0	0	0	0	0	7	11	9	7	7
hsa-circPICALM-001	9	7	6	12	21	0	0	0	7	17	14	4	0	12	6	11	0	0	0	0	0	0	0	0	0	2	5	6	0	2	6
hsa-circPICALM-002	0	7	6	0	20	0	0	12	0	15	0	0	0	0	0	0	0	0	0	0	0	0	0	0	0	0	0	0	0	0	0
hsa-circPICALM-003	4	9	22	12	20	0	8	0	14	22	20	11	7	10	8	15	0	0	0	0	0	0	0	0	0	5	21	17	12	14	13
hsa-circPICALM-004	16	23	10	13	21	24	14	28	19	15	7	3	2	6	7	5	3	9	2	4	6	5	13	7	9	9	13	2	9	12	11
hsa-circPICALM-005	3	0	20	15	6	7	0	0	0	7	19	4	0	0	9	5	0	0	0	0	0	0	0	0	0	0	0	0	0	0	0
hsa-circPICALM-006	16	1	0	10	9	17	3	15	13	26	11	7	7	10	0	4	5	5	0	0	0	1	7	5	4	6	7	10	5	5	4
hsa-circPICALM-007	0	0	0	0	0	0	0	0	0	0	0	0	0	0	0	0	0	0	0	0	0	0	0	0	0	7	4	15	9	8	15
hsa-circTMEM135-001	14	8	12	4	0	23	9	0	0	7	0	0	0	0	0	0	0	0	0	0	0	0	0	0	0	0	0	0	0	0	0
hsa-circNOX4-001	0	0	0	0	0	0	0	0	0	0	0	0	0	0	0	0	0	0	0	0	0	0	0	0	0	2	6	11	3	7	2
hsa-circFAT3-001	67	0	34	0	27	5	15	0	74	0	0	0	0	0	0	0	0	0	0	0	0	0	0	0	0	0	0	0	0	0	0
hsa-circMED17-001	10	7	15	11	13	0	12	11	0	0	0	0	0	0	0	0	0	0	0	0	0	0	0	0	0	0	0	0	0	0	0
hsa-circIPO7-001	14	6	0	9	13	10	0	0	15	7	15	11	3	5	6	3	0	0	0	0	0	0	0	0	0	10	11	1	11	10	6
hsa-circAMOTL1-001	8	40	19	10	17	59	18	49	15	31	0	0	0	0	0	0	0	0	0	0	0	0	0	0	0	0	0	0	0	0	0
hsa-circAMOTL1-002	5	8	19	4	5	33	5	0	25	8	0	0	0	0	0	0	0	0	0	0	0	0	0	0	0	0	0	0	0	0	0
hsa-circAMOTL1-003	15	8	8	0	15	27	25	19	14	17	0	0	0	0	0	0	0	0	0	0	0	0	0	0	0	0	0	0	0	0	0
hsa-circMAML2-001	12	32	37	9	6	0	6	0	0	4	15	17	7	0	12	11	0	0	0	0	0	0	0	0	0	6	20	18	9	16	22
hsa-circSCYL2-001	21	18	23	11	39	0	25	19	7	17	20	10	2	10	8	15	0	0	0	0	0	0	0	0	0	4	4	15	9	10	17
hsa-circGNPTAB-001	0	0	0	0	0	0	0	0	0	0	6	3	0	3	5	7	0	0	0	0	0	0	0	0	0	0	0	0	0	0	0
hsa-circERC1-001	63	41	54	18	68	67	69	32	55	30	2	5	9	7	5	2	0	0	0	0	0	0	0	0	0	13	15	9	7	17	2
hsa-circKLRC4-KLRK1-001	0	0	0	0	0	0	0	0	0	0	0	0	0	0	0	0	0	0	0	0	0	0	0	0	0	4	2	8	12	8	7
hsa-circSLC41A2-001	5	9	17	21	25	35	0	0	0	38	0	0	0	0	0	0	0	0	0	0	0	0	0	0	0	0	0	0	0	0	0
hsa-circCORO1C-001	24	43	36	44	49	85	8	54	46	54	37	22	16	10	0	31	9	14	8	3	18	12	17	10	13	63	72	17	64	115	86
hsa-circATXN2-001	4	5	0	14	10	22	0	0	0	22	0	0	0	0	0	0	0	0	0	0	0	0	0	0	0	6	7	6	0	0	4
hsa-circATXN2-002	22	22	16	11	3	0	9	24	0	14	14	12	0	8	7	9	0	0	0	0	0	0	0	0	0	20	12	26	20	34	22
hsa-circMED13L-001	0	0	0	0	0	0	0	0	0	0	10	8	0	9	5	3	0	0	0	0	0	0	0	0	0	13	4	8	5	9	8
hsa-circMED13L-002	12	4	34	5	6	0	4	0	14	0	0	0	0	0	0	0	0	0	0	0	0	0	0	0	0	2	7	10	6	6	11
hsa-circMED13L-003	76	34	34	19	37	31	45	28	20	7	6	46	25	32	40	30	2	10	12	2	15	16	11	7	13	40	35	76	27	68	63
hsa-circChrom12-001	0	0	0	0	0	0	0	0	0	0	9	5	0	2	5	6	0	0	0	0	0	0	0	0	0	0	0	0	0	0	0
hsa-circGCN1-001	20	24	19	9	17	5	6	0	12	19	17	5	6	11	9	19	0	0	0	0	0	0	0	0	0	11	3	14	18	19	10
hsa-circSPPL3-001	0	2	12	7	3	17	1	5	26	0	12	0	6	6	0	5	5	6	4	3	4	3	5	5	0	4	17	28	5	22	0
hsa-circSPPL3-002	8	7	57	6	11	12	13	41	12	46	0	0	0	0	0	0	0	0	0	0	0	0	0	0	0	0	0	0	0	0	0
hsa-circCLIP1-001	16	27	6	20	31	0	28	18	0	26	14	0	5	4	3	7	0	0	0	0	0	0	0	0	0	0	6	8	7	12	4
hsa-circCLIP1-002	15	23	13	22	16	83	29	21	20	57	0	0	0	0	0	0	0	0	0	0	0	0	0	0	0	0	0	0	0	0	0
hsa-circLRP6-001	41	21	35	0	29	0	18	0	14	0	0	0	0	0	0	0	0	0	0	0	0	0	0	0	0	0	0	0	0	0	0
hsa-circSBNO1-001	0	8	4	6	16	12	13	0	0	0	0	0	0	0	0	0	0	0	0	0	0	0	0	0	0	0	0	0	0	0	0
hsa-circRILPL1-001	8	0	0	9	0	10	0	0	11	8	0	0	0	0	0	0	0	0	0	0	0	0	0	0	0	2	3	8	7	10	8
hsa-circTMED2-001	10	0	0	0	14	0	6	0	25	28	0	0	0	0	0	0	0	0	0	0	0	0	0	0	0	14	10	11	13	12	11
hsa-circSCARB1-001	3	13	12	28	20	34	7	0	11	8	0	0	0	0	0	0	0	0	0	0	0	0	0	0	0	0	0	0	0	0	0
hsa-circDUSP16-001	6	0	29	8	0	0	24	0	0	5	0	0	0	0	0	0	0	0	0	0	0	0	0	0	0	0	0	0	0	0	0
hsa-circTMEM132C-001	0	0	0	0	0	0	0	0	0	0	0	0	0	0	0	0	0	0	0	0	0	0	0	0	0	0	7	5	3	6	7
hsa-circSLC15A4-001	0	0	0	0	0	0	0	0	0	0	7	7	4	7	0	3	0	0	0	0	0	0	0	0	0	0	0	0	0	0	0
hsa-circADGRD1-001	0	0	0	0	0	0	0	0	0	0	0	0	0	0	0	0	0	0	0	0	0	0	0	0	0	0	2	3	5	6	5
hsa-circERC1-002	8	5	0	24	42	7	0	10	0	18	0	0	0	0	0	0	0	0	0	0	0	0	0	0	0	0	0	0	0	0	0
hsa-circATF7IP-001	0	0	0	0	0	0	0	0	0	0	0	0	0	0	0	0	0	0	0	0	0	0	0	0	0	5	0	2	5	7	6
hsa-circPLEKHA5-001	6	0	16	9	4	0	6	0	0	25	0	0	0	0	0	0	0	0	0	0	0	0	0	0	0	0	0	0	0	0	0
hsa-circAEBP2-001	19	13	18	22	5	14	12	28	5	8	12	0	0	0	8	8	0	0	0	0	0	0	0	0	0	0	7	3	6	6	5
hsa-circAEBP2-002	12	0	50	17	16	0	15	12	4	6	0	0	0	0	0	0	0	0	0	0	0	0	0	0	0	0	0	0	0	0	0
hsa-circETNK1-001	0	0	0	0	0	0	0	0	0	0	11	5	2	7	4	0	0	0	0	0	0	0	0	0	0	0	0	0	0	0	0
hsa-circMRPS35-001	22	35	22	19	59	6	26	0	26	0	0	0	0	0	0	0	7	8	3	2	9	0	6	10	5	3	7	10	9	19	14
hsa-circCCDC91-001	6	0	16	6	0	0	9	18	0	0	1	4	12	5	2	6	0	0	0	0	0	0	0	0	0	0	0	0	0	0	0
hsa-circCCDC91-002	19	16	38	13	10	0	9	1	26	11	22	15	9	9	12	6	0	0	0	0	0	0	0	0	0	6	3	3	8	5	2
hsa-circFGD4-001	0	0	0	0	0	0	0	0	0	0	19	15	5	19	10	7	4	5	10	2	8	4	10	4	6	12	8	15	15	10	19
hsa-circFGD4-002	0	0	0	0	0	0	0	0	0	0	7	5	0	8	6	0	0	0	0	0	0	0	0	0	0	6	4	15	18	6	7
hsa-circSLC2A13-001	5	16	0	5	11	28	14	0	0	0	0	0	0	0	0	0	0	0	0	0	0	0	0	0	0	0	0	0	0	0	0
hsa-circYAF2-001	0	0	0	0	0	0	0	0	0	0	0	0	0	0	0	0	3	5	5	0	3	2	8	5	2	3	3	6	4	7	7
hsa-circPPHLN1-001	14	3	0	8	0	7	11	0	7	32	0	0	0	0	0	0	0	0	0	0	0	0	0	0	0	0	0	0	0	0	0
hsa-circSCAF11-001	18	17	0	5	17	39	7	0	7	26	0	0	0	0	0	0	0	0	0	0	0	0	0	0	0	10	3	9	3	10	3
hsa-ciKANSL2-001	9	4	11	11	34	20	21	0	3	6	0	0	0	0	0	0	0	0	0	0	0	0	0	0	0	0	0	0	0	0	0
hsa-circLMBR1L-001	0	0	0	0	0	0	0	0	0	0	0	0	0	0	0	0	0	0	0	0	0	0	0	0	0	5	7	12	7	6	6
hsa-circSPATS2-001	0	0	0	0	0	0	0	0	0	0	0	0	0	0	0	0	0	0	0	0	0	0	0	0	0	5	4	9	0	10	2
hsa-circLARP4-001	8	20	23	5	0	18	24	0	5	0	0	0	0	0	0	0	0	0	0	0	0	0	0	0	0	5	5	8	6	12	8
hsa-circLARP4-002	6	16	4	0	19	0	11	0	19	8	0	0	0	0	0	0	0	0	0	0	0	0	0	0	0	0	10	8	0	4	9
hsa-circLARP4-003	20	29	27	32	15	2	18	0	13	14	0	0	0	0	0	0	0	0	0	0	0	0	0	0	0	5	7	7	2	10	9
hsa-circCSRNP2-001	0	0	0	0	0	0	0	0	0	0	0	0	0	0	0	0	0	0	0	0	0	0	0	0	0	12	0	6	4	6	3
hsa-circEIF4B-001	31	0	69	42	42	0	45	28	25	0	0	0	0	0	0	0	0	0	0	0	0	0	0	0	0	0	0	0	0	0	0
hsa-circEIF4B-002	0	0	0	0	0	0	0	0	0	0	0	0	0	0	0	0	0	0	0	0	0	0	0	0	0	3	0	5	5	4	8
hsa-circPTGES3-001	10	7	0	8	12	0	11	0	0	35	0	0	0	0	0	0	0	0	0	0	0	0	0	0	0	6	0	0	7	6	10
hsa-circIRAK3-001	10	5	0	0	5	25	0	0	0	13	0	0	0	0	0	0	0	0	0	0	0	0	0	0	0	4	1	6	3	5	6
hsa-circMLF2-001	0	0	0	0	0	0	0	0	0	0	0	0	0	0	0	0	0	0	0	0	0	0	0	0	0	0	5	5	0	4	5
hsa-circMDM2-001	0	20	12	2	16	5	0	35	9	9	0	0	0	0	0	0	0	0	0	0	0	0	0	0	0	0	0	0	0	0	0
hsa-circMDM2-002	10	9	37	15	5	0	8	15	0	17	0	0	0	0	0	0	0	0	0	0	0	0	0	0	0	0	0	0	0	0	0
hsa-circCCT2-001	29	34	48	17	39	22	38	19	6	16	0	0	0	0	0	0	0	0	0	0	0	0	0	0	0	0	0	0	0	0	0
hsa-circRAB3IP-001	44	50	30	17	7	19	27	12	24	0	5	3	5	7	0	7	7	10	6	12	10	7	16	11	12	13	16	10	0	17	5
hsa-circTMTC2-001	11	21	15	0	15	8	16	9	0	12	0	0	0	0	0	0	0	0	0	0	0	0	0	0	0	0	0	0	0	0	0
hsa-circPOC1B-001	0	0	0	0	0	0	0	0	0	0	0	0	0	0	0	0	0	7	5	0	5	3	0	0	0	0	0	0	0	0	0
hsa-circPLXNC1-001	0	0	0	0	0	0	0	0	0	0	30	12	5	25	13	12	0	0	0	0	0	0	0	0	0	11	6	12	21	4	10
hsa-circFGD6-001	137	254	362	335	311	609	226	358	249	541	5	9	7	7	8	0	0	0	0	0	0	0	0	0	0	7	7	24	9	10	20
hsa-circCDK17-001	15	15	11	14	0	23	13	13	0	32	10	8	0	1	0	6	0	0	0	0	0	0	0	0	0	0	0	0	0	0	0
hsa-circERC1-003	0	12	24	10	4	6	13	0	0	12	0	0	0	0	0	0	0	0	0	0	0	0	0	0	0	0	0	0	0	0	0
hsa-circPCCA-001	4	29	8	11	18	24	3	0	0	0	0	0	0	0	0	0	0	0	0	0	0	0	0	0	0	6	3	6	9	6	8
hsa-circTPP2-001	0	0	0	0	0	0	0	0	0	0	16	5	0	0	2	10	0	0	0	0	0	0	0	0	0	0	0	0	0	0	0
hsa-circBIVM-001	0	0	0	0	0	0	0	0	0	0	7	4	4	11	0	5	0	0	0	0	0	0	0	0	0	0	0	0	0	0	0
hsa-circTUBGCP3-001	0	0	0	0	0	0	0	0	0	0	0	0	0	0	0	0	0	0	0	0	0	0	0	0	0	12	0	5	1	5	0
hsa-circEEF1AKMT1-001	0	0	0	0	0	0	0	0	0	0	0	0	0	0	0	0	0	0	0	0	0	0	0	0	0	6	3	6	8	9	3
hsa-circSKA3-001	30	10	28	17	9	0	5	26	13	30	10	14	6	4	2	11	0	0	0	0	0	0	0	0	0	6	5	2	5	5	3
hsa-circZDHHC20-001	21	13	14	11	36	19	9	30	0	3	0	0	0	0	0	0	0	0	0	0	0	0	0	0	0	0	0	0	0	0	0
hsa-circPAN3-001	0	0	0	0	0	0	0	0	0	0	0	0	0	0	0	0	0	0	0	0	0	0	0	0	0	4	3	10	3	8	6
hsa-circPAN3-002	10	29	11	50	38	27	14	29	37	17	10	7	0	5	1	6	0	5	0	0	4	5	7	0	2	6	3	6	7	13	6
hsa-circFLT1-001	0	19	8	25	4	13	15	11	0	15	0	0	0	0	0	0	0	0	0	0	0	0	0	0	0	0	0	0	0	0	0
hsa-circFLT1-002	12	20	65	34	95	206	37	44	19	120	0	0	0	0	0	0	0	0	0	0	0	0	0	0	0	0	0	0	0	0	0
hsa-circFLT1-003	9	5	55	27	49	40	28	19	11	66	0	0	0	0	0	0	0	0	0	0	0	0	0	0	0	0	0	0	0	0	0
hsa-circN4BP2L2-001	74	123	113	77	77	9	63	86	94	125	61	47	37	64	41	97	8	17	13	14	12	12	29	11	13	60	61	62	58	127	103
hsa-circN4BP2L2-002	13	6	16	7	13	0	3	19	34	14	0	0	0	0	0	0	0	0	0	0	0	0	0	0	0	0	0	0	0	0	0
hsa-circELF1-001	2	10	20	0	25	25	8	15	0	20	0	0	0	0	0	0	0	0	0	0	0	0	0	0	0	0	0	0	0	0	0
hsa-circVWA8-001	23	11	10	12	0	0	16	10	13	5	14	6	12	15	7	7	0	0	0	0	0	0	0	0	0	8	9	11	3	11	8
hsa-circVWA8-002	5	9	20	0	13	0	13	0	10	5	0	0	0	0	0	0	0	0	0	0	0	0	0	0	0	0	0	0	0	0	0
hsa-circEPSTI1-001	17	21	0	4	33	21	0	0	0	15	0	0	0	0	0	0	0	0	0	0	0	0	0	0	0	10	21	6	16	2	2
hsa-circGTF2F2-001	3	12	13	6	31	6	7	6	0	0	0	0	0	0	0	0	0	0	0	0	0	0	0	0	0	0	8	2	2	15	8
hsa-circLRCH1-001	8	18	0	23	9	29	11	0	9	39	0	0	0	0	0	0	0	0	0	0	0	0	0	0	0	2	4	6	3	6	6
hsa-circMED4-001	0	0	0	0	0	0	0	0	0	0	0	0	0	0	0	0	0	0	0	0	0	0	0	0	0	6	6	3	4	13	5
hsa-circFNDC3A-001	0	0	0	0	0	0	0	0	0	0	0	0	0	0	0	0	0	0	0	0	0	0	0	0	0	6	4	10	6	5	11
hsa-circFNDC3A-002	0	0	0	0	0	0	0	0	0	0	0	0	0	0	0	0	0	0	0	0	0	0	0	0	0	2	7	8	8	6	7
hsa-circFNDC3A-003	9	16	0	16	9	0	0	0	0	6	0	0	0	0	0	0	0	0	0	0	0	0	0	0	0	0	0	0	0	0	0
hsa-circCAB39L-001	0	0	0	0	0	0	0	0	0	0	0	0	0	0	0	0	0	0	0	0	0	0	0	0	0	0	0	0	10	5	7
hsa-circSETDB2-001	0	0	0	0	0	0	0	0	0	0	7	6	4	12	3	9	0	0	0	0	0	0	0	0	0	4	9	9	10	9	12
hsa-circSETDB2-002	0	0	0	0	0	0	0	0	0	0	0	0	0	0	0	0	0	0	0	0	0	0	0	0	0	4	6	6	0	10	4
hsa-circSETDB2-003	0	0	0	0	0	0	0	0	0	0	8	4	9	3	6	5	0	0	0	0	0	0	0	0	0	10	11	22	12	33	26
hsa-circRNASEH2B-001	0	0	0	0	0	0	0	0	0	0	23	1	12	23	15	21	0	0	0	0	0	0	0	0	0	8	15	23	24	16	9
hsa-circVPS36-001	7	9	0	0	10	5	7	0	0	0	0	0	0	0	0	0	0	0	0	0	0	0	0	0	0	0	0	0	0	0	0
hsa-circTDRD3-001	0	0	0	0	0	0	0	0	0	0	2	18	2	7	4	9	0	0	0	0	0	0	0	0	0	9	0	5	6	1	2
hsa-circTDRD3-002	14	24	36	8	10	13	12	0	17	12	23	22	8	8	0	26	4	5	10	3	8	5	12	4	5	15	11	6	11	3	24
hsa-circUCHL3-001	9	14	15	10	16	31	19	0	9	8	10	12	5	7	7	11	0	0	0	0	0	0	0	0	0	11	15	10	4	14	5
hsa-circFBXL3-001	0	16	8	0	9	0	10	6	0	0	0	0	0	0	0	0	0	0	0	0	0	0	0	0	0	0	0	0	0	0	0
hsa-circSLAIN1-001	0	0	0	0	0	0	0	0	0	0	0	0	0	0	0	0	7	11	8	5	9	7	14	10	3	0	0	0	0	0	0
hsa-circDNAJC3-001	0	23	33	24	49	28	47	14	30	19	16	9	5	8	4	7	0	0	0	0	0	0	0	0	0	11	6	22	12	20	3
hsa-circUGGT2-001	0	0	0	0	0	0	0	0	0	0	0	0	0	0	0	0	0	0	0	0	0	0	0	0	0	0	5	6	0	3	5
hsa-circUGGT2-002	0	0	0	0	0	0	0	0	0	0	0	0	0	0	0	0	2	5	3	4	5	5	3	4	3	6	4	8	14	6	0
hsa-circDOCK9-001	5	13	0	10	0	0	9	15	0	0	0	0	0	0	0	0	0	0	0	0	0	0	0	0	0	0	0	0	0	0	0
hsa-circUBAC2-001	32	33	54	30	45	107	40	6	36	46	33	16	6	5	17	15	0	0	0	0	0	0	0	0	0	9	7	10	5	6	11
hsa-circSNORD113-9-001	160	0	115	3	34	11	47	17	27	0	0	0	0	0	0	0	0	0	0	0	0	0	0	0	0	0	0	0	0	0	0
hsa-circSNORD113-9-002	5	1	27	7	3	0	0	17	25	0	0	0	0	0	0	0	0	0	0	0	0	0	0	0	0	0	0	0	0	0	0
hsa-circSNORD113-9-003	117	6	114	7	48	0	42	0	43	0	0	0	0	0	0	0	0	0	0	0	0	0	0	0	0	0	0	0	0	0	0
hsa-circSNORD113-9-004	18	1	7	14	12	29	11	0	9	5	0	0	0	0	0	0	0	0	0	0	0	0	0	0	0	0	0	0	0	0	0
hsa-circDYNC1H1-001	0	0	0	0	0	0	0	0	0	0	0	0	0	0	0	0	0	0	0	0	0	0	0	0	0	7	6	3	5	8	9
hsa-circDYNC1H1-002	0	0	0	0	0	0	0	0	0	0	8	8	8	5	4	6	7	12	5	4	10	5	6	7	7	24	15	14	28	34	28
hsa-circWDR20-001	14	16	33	19	22	35	12	22	44	43	0	0	0	0	0	0	0	0	0	0	0	0	0	0	0	0	0	0	0	0	0
hsa-circCDC42BPB-001	0	0	0	0	0	0	0	0	0	0	0	0	0	0	0	0	0	0	0	0	0	0	0	0	0	4	8	8	9	9	16
hsa-circHNRNPC-001	77	58	72	0	66	50	41	35	0	19	31	13	14	22	19	32	0	0	0	0	0	0	0	0	0	16	11	23	6	21	20
hsa-circMETTL3-001	30	18	37	11	30	21	23	0	18	20	0	23	12	17	9	37	3	7	4	3	14	0	16	6	6	17	21	23	13	22	27
hsa-circRBM23-001	14	0	9	18	26	1	4	0	16	0	7	5	6	4	0	3	0	0	0	0	0	0	0	0	0	14	9	12	6	11	7
hsa-circPRMT5-001	8	26	25	5	4	0	4	0	51	12	8	5	4	2	3	5	0	0	0	0	0	0	0	0	0	5	2	9	4	5	3
hsa-circRABGGTA-001	0	0	0	5	7	0	27	0	26	16	0	0	0	0	0	0	0	0	0	0	0	0	0	0	0	0	0	0	0	0	0
hsa-circSCFD1-001	0	0	0	0	0	0	0	0	0	0	0	0	0	0	0	0	0	0	0	0	0	0	0	0	0	3	7	14	4	7	11
hsa-circSCFD1-002	0	0	0	0	0	0	0	0	0	0	0	0	0	0	0	0	0	0	0	0	0	0	0	0	0	3	0	10	11	5	5
hsa-circHECTD1-001	20	17	24	15	8	0	16	6	0	32	0	8	5	3	5	4	0	0	0	0	0	0	0	0	0	0	0	0	0	0	0
hsa-circHECTD1-002	13	18	30	0	6	10	16	0	16	7	0	0	0	0	0	0	0	0	0	0	0	0	0	0	0	0	0	0	0	0	0
hsa-circARHGAP5-001	22	9	12	4	11	0	7	11	20	27	0	0	0	0	0	0	3	11	8	0	7	3	10	4	7	13	3	28	3	10	9
hsa-circARHGAP5-002	36	28	31	6	7	33	24	0	16	0	0	0	0	0	0	0	13	15	8	0	13	9	23	9	15	17	14	25	9	21	16
hsa-circNPAS3-001	0	0	0	0	0	0	0	0	0	0	0	0	0	0	0	0	0	6	4	3	0	0	10	2	5	0	0	0	0	0	0
hsa-circChrom14-001	0	0	0	0	0	0	0	0	0	0	5	15	5	5	8	0	3	8	2	5	0	2	6	0	0	22	12	26	15	29	12
hsa-circBAZ1A-001	6	6	0	0	8	21	5	13	0	0	6	3	6	3	5	5	0	0	0	0	0	0	0	0	0	12	7	10	7	17	8
hsa-circPNN-001	0	0	0	0	0	0	0	0	0	0	0	0	0	0	0	0	6	7	4	3	12	5	16	5	7	18	17	32	19	39	11
hsa-circMIA2-001	0	0	0	0	0	0	0	0	0	0	0	0	0	0	0	0	4	5	2	3	6	2	8	3	7	11	6	9	5	9	6
hsa-circFKBP3-001	16	9	0	8	22	0	9	0	0	8	0	0	0	0	0	0	0	0	0	0	0	0	0	0	0	7	5	22	11	3	9
hsa-circKLHDC1-001	0	0	0	0	0	0	0	0	0	0	0	0	0	0	0	0	0	0	0	0	0	0	0	0	0	3	0	2	6	6	5
hsa-circSOS2-001	0	0	0	0	0	0	0	0	0	0	0	0	0	0	0	0	0	4	2	0	5	5	2	4	5	8	5	9	11	2	0
hsa-circSAV1-001	0	14	19	0	0	10	10	0	24	8	0	0	0	0	0	0	0	0	0	0	0	0	0	0	0	0	0	0	0	0	0
hsa-circDDHD1-DT-001	0	0	0	0	0	0	0	0	0	0	5	8	0	6	0	6	0	0	0	0	0	0	0	0	0	0	0	0	0	0	0
hsa-circSAMD4A-001	26	37	25	25	25	27	13	12	44	25	0	0	0	0	0	0	0	3	4	3	8	5	5	6	3	0	4	13	7	9	7
hsa-circKTN1-001	0	0	0	0	0	0	0	0	0	0	0	0	0	0	0	0	0	0	0	0	0	0	0	0	0	5	3	0	0	7	7
hsa-circMNAT1-001	0	0	0	0	0	0	0	0	0	0	13	5	0	5	3	7	0	0	0	0	0	0	0	0	0	0	0	0	0	0	0
hsa-circHIF1A-001	0	0	0	0	0	0	0	0	0	0	0	0	0	0	0	0	0	0	0	0	0	0	0	0	0	0	0	6	5	5	0
hsa-circHIF1A-002	0	0	0	0	0	0	0	0	0	0	0	0	0	0	0	0	0	0	0	0	0	0	0	0	0	9	7	12	7	12	9
hsa-circSYNE2-001	8	10	0	15	30	26	11	0	9	33	0	0	0	0	0	0	0	0	0	0	0	0	0	0	0	0	7	17	3	19	7
hsa-circZBTB1-001	0	0	0	0	0	0	0	0	0	0	0	0	0	0	0	0	0	0	0	0	0	0	0	0	0	7	2	5	2	0	5
hsa-circFUT8-001	8	63	65	35	32	23	45	33	14	35	73	4	15	70	38	42	0	0	0	0	0	0	0	0	0	27	13	28	38	41	37
hsa-circZFYVE26-001	0	14	14	13	13	0	6	0	18	0	0	0	0	0	0	0	0	0	0	0	0	0	0	0	0	0	0	0	0	0	0
hsa-circPCNX1-001	0	0	0	0	0	0	0	0	0	0	4	6	3	5	2	6	0	0	0	0	0	0	0	0	0	0	0	0	0	0	0
hsa-circPSEN1-001	21	25	13	41	21	0	14	22	15	14	13	4	4	7	0	12	0	0	0	0	0	0	0	0	0	3	4	5	4	10	6
hsa-circPAPLN-001	0	0	0	0	0	0	0	0	0	0	0	0	0	0	0	0	0	0	0	0	0	0	0	0	0	5	0	11	4	7	3
hsa-circMLH3-001	36	11	16	5	3	57	13	60	22	18	6	11	22	8	3	3	0	0	0	0	0	0	0	0	0	5	0	5	0	8	3
hsa-circFLVCR2-001	0	0	9	27	14	12	9	10	0	25	0	0	0	0	0	0	0	0	0	0	0	0	0	0	0	0	0	0	0	0	0
hsa-circTTLL5-001	0	14	9	6	18	37	24	0	0	0	0	0	0	0	0	0	0	0	0	0	0	0	0	0	0	0	0	0	0	0	0
hsa-circGPATCH2L-001	0	0	0	0	0	0	0	0	0	0	0	0	0	0	0	0	0	0	0	0	0	0	0	0	0	6	0	5	4	0	8
hsa-circZC3H14-001	5	16	22	0	9	0	6	0	0	25	0	0	0	0	0	0	0	0	0	0	0	0	0	0	0	0	0	0	0	0	0
hsa-circFOXN3-001	0	0	0	0	0	0	0	0	0	0	12	5	0	5	0	6	0	0	0	0	0	0	0	0	0	0	0	0	0	0	0
hsa-circRPS6KA5-001	10	10	0	13	34	0	30	21	0	17	0	0	0	0	0	0	0	0	0	0	0	0	0	0	0	0	0	0	0	0	0
hsa-circRPS6KA5-002	0	19	17	7	32	14	5	24	8	37	0	0	0	0	0	0	9	3	7	3	9	7	12	4	4	6	3	7	2	9	0
hsa-circCATSPERB-001	0	0	0	0	0	0	0	0	0	0	0	0	0	0	0	0	0	0	0	0	0	0	0	0	0	6	2	6	5	11	1
hsa-circCATSPERB-002	0	0	0	0	0	0	0	0	0	0	0	0	0	0	0	0	0	0	0	0	0	0	0	0	0	6	5	13	3	18	0
hsa-circCATSPERB-003	0	0	0	0	0	0	0	0	0	0	0	0	0	0	0	0	0	0	0	0	0	0	0	0	0	8	7	25	19	18	6
hsa-circTC2N-001	0	0	0	0	0	0	0	0	0	0	0	0	0	0	0	0	0	0	0	0	0	0	0	0	0	0	5	13	4	16	4
hsa-circBTBD7-001	20	38	65	39	24	30	45	39	6	50	0	0	0	0	0	0	0	0	0	0	0	0	0	0	0	0	0	0	0	0	0
hsa-circATG2B-001	2	8	31	0	12	0	29	0	12	17	0	0	0	0	0	0	0	0	0	0	0	0	0	0	0	0	0	0	0	0	0
hsa-circPAPOLA-001	18	12	18	7	21	0	16	17	0	0	0	0	0	0	0	0	0	0	0	0	0	0	0	0	0	0	0	0	0	0	0
hsa-circVRK1-001	19	0	11	8	0	17	21	0	0	18	18	7	2	4	7	8	2	5	4	2	0	2	7	3	7	22	2	8	10	7	14
hsa-circBCL11B-001	0	0	0	0	0	0	0	0	0	0	6	9	3	8	13	4	0	0	0	0	0	0	0	0	0	0	0	0	0	0	0
hsa-circSETD3-001	144	227	255	191	245	195	88	155	179	133	18	83	37	99	48	110	8	7	9	0	14	8	22	15	8	52	36	76	39	44	40
hsa-ciADAMTS17-001	0	0	0	0	0	0	0	0	0	0	0	0	0	0	0	0	0	0	0	0	0	0	0	0	0	0	5	18	2	13	6
hsa-circCHSY1-001	28	60	61	36	55	91	35	42	40	63	14	14	3	18	11	29	0	0	0	0	0	0	0	0	0	2	16	11	8	3	26
hsa-ciPWRN1-001	0	0	0	0	0	0	0	0	0	0	0	0	0	0	0	0	9	5	5	2	6	3	7	3	17	0	0	0	0	0	0
hsa-circUBE3A-001	96	124	129	81	55	70	39	0	47	22	88	48	65	3	17	10	15	10	17	7	14	13	19	17	16	1	39	12	44	84	31
hsa-circUBE3A-002	0	9	8	0	9	0	13	0	0	16	1	5	0	6	5	7	0	0	0	0	0	0	0	0	0	11	14	6	2	3	10
hsa-circTJP1-001	2	31	4	8	82	54	39	41	63	13	0	0	0	0	0	0	0	0	0	0	0	0	0	0	0	0	7	8	0	0	7
hsa-circTJP1-002	28	10	8	4	20	34	4	14	5	4	0	0	0	0	0	0	0	0	0	0	0	0	0	0	0	0	0	0	0	0	0
hsa-circMTMR10-001	16	14	15	20	30	17	10	29	0	33	0	0	0	0	0	0	0	0	0	0	0	0	0	0	0	0	0	0	0	0	0
hsa-circRMDN3-001	10	20	10	25	20	0	0	0	0	20	0	0	0	0	0	0	0	0	0	0	0	0	0	0	0	0	0	0	0	0	0
hsa-circMGA-001	26	35	27	42	9	25	33	8	3	24	26	28	9	18	9	25	3	10	4	0	11	2	9	6	10	12	12	27	11	11	20
hsa-circMGA-002	23	12	91	27	18	27	43	39	35	16	14	9	15	4	4	7	7	3	0	4	3	3	9	3	8	3	8	18	12	9	11
hsa-circTMEM87A-001	0	0	0	0	0	0	0	0	0	0	0	0	0	0	0	0	0	0	0	0	0	0	0	0	0	10	7	12	0	8	11
hsa-circTTBK2-001	2	18	22	0	0	11	13	11	0	6	0	0	0	0	0	0	0	0	0	0	0	0	0	0	0	0	0	0	0	0	0
hsa-circTTBK2-002	22	33	27	16	0	12	16	13	0	31	5	11	2	0	3	16	0	0	0	0	0	0	0	0	0	7	10	4	7	10	5
hsa-circTTBK2-003	0	9	35	3	14	23	5	11	0	0	0	0	0	0	0	0	0	0	0	0	0	0	0	0	0	0	0	0	0	0	0
hsa-circGOLM2-001	0	0	0	0	0	0	0	0	0	0	0	0	0	0	0	0	0	0	0	0	0	0	0	0	0	5	5	6	4	4	0
hsa-circGOLM2-002	0	0	0	0	0	0	0	0	0	0	0	0	0	0	0	0	0	0	0	0	0	0	0	0	0	2	4	5	5	5	4
hsa-circSPG11-001	0	11	0	7	21	0	13	0	0	24	0	0	0	0	0	0	0	0	0	0	0	0	0	0	0	0	0	0	0	0	0
hsa-circSPG11-002	0	0	0	0	0	0	0	0	0	0	0	0	0	0	0	0	0	0	0	0	0	0	0	0	0	0	0	3	6	6	6
hsa-circFBN1-001	0	0	0	0	0	0	0	0	0	0	0	0	0	0	0	0	0	0	0	0	0	0	0	0	0	0	8	2	7	3	14
hsa-circSECISBP2L-001	0	4	6	14	0	11	11	13	0	0	0	0	0	0	0	0	0	0	0	0	0	0	0	0	0	0	0	0	0	0	0
hsa-circGALK2-001	0	0	0	0	0	0	0	0	0	0	0	0	0	0	0	0	2	6	10	4	4	2	6	5	6	5	4	8	6	9	5
hsa-circATP8B4-001	0	0	0	0	0	0	0	0	0	0	15	8	6	7	1	8	0	0	0	0	0	0	0	0	0	0	0	0	0	0	0
hsa-circGABPB1-001	10	6	27	8	13	25	14	0	11	12	0	0	0	0	0	0	0	0	0	0	0	0	0	0	0	0	0	0	0	0	0
hsa-circSPPL2A-001	0	0	0	0	0	0	0	0	0	0	0	0	0	0	0	0	0	0	0	0	0	0	0	0	0	8	2	7	0	5	3
hsa-circCYP19A1-001	0	30	37	48	17	92	13	77	0	70	0	0	0	0	0	0	0	0	0	0	0	0	0	0	0	0	0	0	0	0	0
hsa-circTMOD3-001	26	24	45	11	33	14	11	22	31	18	3	5	9	0	3	7	0	0	0	0	0	0	0	0	0	6	4	19	10	9	9
hsa-circRAB27A-001	0	0	0	0	0	0	0	0	0	0	4	6	0	7	4	13	0	0	0	0	0	0	0	0	0	6	0	5	4	5	0
hsa-circTCF12-001	6	13	14	14	15	27	0	0	28	26	0	0	0	0	0	0	0	0	0	0	0	0	0	0	0	2	0	8	3	7	6
hsa-circCGNL1-001	5	0	27	4	22	0	6	0	0	8	0	0	0	0	0	0	0	0	0	0	0	0	0	0	0	0	0	0	0	0	0
hsa-circALDH1A2-001	0	0	0	0	0	0	0	0	0	0	0	0	0	0	0	0	7	6	5	5	6	0	11	9	6	9	4	12	6	13	9
hsa-circSLTM-001	3	10	0	0	7	11	0	17	32	25	0	0	0	0	0	0	4	10	8	3	18	7	20	8	8	40	12	30	37	53	44
hsa-circRNF111-001	6	7	5	0	10	24	0	16	0	17	0	0	0	0	0	0	0	0	0	0	0	0	0	0	0	0	0	0	0	0	0
hsa-circVPS13C-001	19	30	18	13	24	37	7	0	25	14	6	5	2	12	7	17	0	0	0	0	0	0	0	0	0	8	7	24	8	10	3
hsa-circVPS13C-002	0	0	0	0	0	0	0	0	0	0	0	0	0	0	0	0	0	0	0	0	0	0	0	0	0	0	1	5	5	7	6
hsa-circUSP3-001	18	31	9	18	36	13	5	0	0	45	0	0	0	0	0	0	0	0	0	0	0	0	0	0	0	2	4	4	5	7	9
hsa-circUSP3-002	0	17	18	5	10	0	14	5	0	0	0	0	0	0	0	0	0	0	0	0	0	0	0	0	0	0	0	0	0	0	0
hsa-circHERC1-001	0	0	0	0	0	0	0	0	0	0	7	6	0	6	0	10	0	0	0	0	0	0	0	0	0	0	0	0	0	0	0
hsa-circHERC1-002	14	0	25	25	27	28	46	33	18	40	54	20	12	19	20	38	0	0	0	0	0	0	0	0	0	19	7	11	24	24	30
hsa-circHERC1-003	5	15	6	0	0	15	15	20	0	11	0	0	0	0	0	0	0	0	0	0	0	0	0	0	0	6	6	13	5	2	10
hsa-circTRIP4-001	7	9	7	0	8	0	0	0	0	12	0	0	0	0	0	0	0	0	0	0	0	0	0	0	0	0	0	0	0	0	0
hsa-circZNF609-001	94	144	46	58	87	99	93	33	49	104	34	17	6	13	15	28	2	12	9	3	11	8	11	7	20	19	22	32	39	22	47
hsa-circSPG21-001	15	12	25	11	13	0	0	11	0	0	9	9	5	12	11	6	0	0	0	0	0	0	0	0	0	14	0	7	5	3	6
hsa-circCLPX-001	0	0	0	0	0	0	0	0	0	0	0	0	0	0	0	0	0	0	0	0	0	0	0	0	0	3	11	9	4	12	10
hsa-circDENND4A-001	8	12	0	10	0	24	10	0	0	0	0	0	0	0	0	0	0	0	0	0	0	0	0	0	0	0	0	0	0	0	0
hsa-circDENND4A-002	15	13	5	4	16	10	17	0	14	11	14	7	14	5	6	14	0	0	0	0	0	0	0	0	0	5	0	6	6	8	3
hsa-circAAGAB-001	27	32	27	10	11	0	6	0	0	24	25	11	8	12	19	16	0	0	0	0	0	0	0	0	0	8	11	6	5	3	9
hsa-circADPGK-001	0	0	0	0	0	0	0	0	0	0	0	0	0	0	0	0	0	0	0	0	0	0	0	0	0	6	3	5	4	5	0
hsa-circEDC3-001	0	0	0	0	0	0	0	0	0	0	7	5	4	10	3	12	0	0	0	0	0	0	0	0	0	0	0	0	0	0	0
hsa-circUBE2Q2-001	0	0	0	0	0	0	0	0	0	0	0	0	0	0	0	0	0	0	0	0	0	0	0	0	0	3	3	6	7	2	5
hsa-circUBE2Q2-002	16	2	6	3	12	5	13	0	0	5	0	0	0	0	0	0	0	0	0	0	0	0	0	0	0	0	0	0	0	0	0
hsa-circUBE2Q2-003	4	2	8	17	8	0	0	16	0	19	0	0	0	0	0	0	0	0	0	0	0	0	0	0	0	15	20	33	18	11	11
hsa-circETFA-001	37	96	31	47	64	57	36	63	71	42	14	16	6	13	3	11	0	0	0	0	0	0	0	0	0	11	1	4	10	10	6
hsa-circETFA-002	0	0	0	0	0	0	0	0	0	0	5	6	4	0	3	7	0	0	0	0	0	0	0	0	0	5	5	5	5	4	8
hsa-circPEAK1-001	19	13	32	2	10	0	10	0	18	16	0	0	0	0	0	0	0	0	0	0	0	0	0	0	0	0	0	0	0	0	0
hsa-circMINAR1-001	0	12	8	6	0	12	0	0	0	9	0	0	0	0	0	0	0	0	0	0	0	0	0	0	0	0	0	0	0	0	0
hsa-circZFAND6-001	16	14	18	33	9	12	6	11	0	15	5	13	3	7	4	8	0	0	0	0	0	0	0	0	0	8	4	9	5	8	0
hsa-circZFAND6-002	68	77	78	51	88	90	48	84	76	68	20	17	9	19	18	27	2	11	6	5	6	6	7	4	7	14	18	37	22	68	43
hsa-circMESD-001	4	12	10	8	26	15	6	25	0	7	5	9	0	0	6	2	0	0	0	0	0	0	0	0	0	0	0	0	0	0	0
hsa-circMESD-002	14	5	22	6	41	0	16	0	0	8	0	0	0	0	0	0	0	0	0	0	0	0	0	0	0	0	0	0	0	0	0
hsa-circUBE2Q2P1-001	0	0	0	0	0	0	0	0	0	0	0	0	0	0	0	0	0	0	0	0	0	0	0	0	0	3	0	3	12	7	8
hsa-circUBE2Q2P1-002	0	0	0	0	0	0	0	0	0	0	0	0	0	0	0	0	0	0	0	0	0	0	0	0	0	16	0	17	7	16	12
hsa-circSEC11A-001	19	12	0	22	27	0	16	16	0	0	0	0	0	0	0	0	0	0	0	0	0	0	0	0	0	15	6	10	7	9	9
hsa-circPDE8A-001	6	10	21	0	33	0	0	0	15	14	0	0	0	0	0	0	0	0	0	0	0	0	0	0	0	0	0	0	0	0	0
hsa-circPDE8A-002	0	0	0	0	0	0	0	0	0	0	0	0	0	0	0	0	0	0	0	0	0	0	0	0	0	7	0	16	4	0	12
hsa-circAKAP13-001	0	0	0	0	0	0	0	0	0	0	0	0	0	0	0	0	0	0	0	0	0	0	0	0	0	0	7	6	4	8	12
hsa-circAKAP13-002	0	0	0	0	0	0	0	0	0	0	0	0	0	0	0	0	0	0	0	0	0	0	0	0	0	8	13	14	6	9	14
hsa-circAKAP13-003	0	0	0	0	0	0	0	0	0	0	10	6	5	8	1	3	0	0	0	0	0	0	0	0	0	4	1	5	2	14	5
hsa-circABHD2-001	0	0	0	0	0	0	0	0	0	0	61	44	14	24	59	50	2	6	6	3	4	0	7	4	8	34	17	36	38	32	37
hsa-circABHD2-002	0	0	0	0	0	0	0	0	0	0	9	6	2	2	3	11	0	0	0	0	0	0	0	0	0	0	0	0	0	0	0
hsa-circIQGAP1-001	10	7	0	15	17	0	9	0	33	4	1	10	7	9	8	14	0	0	0	0	0	0	0	0	0	9	9	20	8	14	19
hsa-circIQGAP1-002	0	0	0	0	0	0	0	0	0	0	10	10	11	8	13	11	0	0	0	0	0	0	0	0	0	14	10	9	18	14	19
hsa-circIQGAP1-003	0	0	0	0	0	0	0	0	0	0	0	0	0	0	0	0	0	0	0	0	0	0	0	0	0	0	6	6	3	6	5
hsa-circCHD2-001	1	15	8	7	7	0	17	0	0	0	0	0	0	0	0	0	0	0	0	0	0	0	0	0	0	0	0	0	0	0	0
hsa-circCHD2-002	12	14	0	0	15	0	9	0	8	7	0	0	0	0	0	0	0	0	0	0	0	0	0	0	0	0	0	0	0	0	0
hsa-circMCTP2-001	5	21	13	5	12	0	10	0	0	0	48	14	0	21	15	1	0	0	0	0	0	0	0	0	0	9	6	13	2	0	19
hsa-circMCTP2-002	0	0	0	0	0	0	0	0	0	0	0	0	0	0	0	0	0	0	0	0	0	0	0	0	0	0	9	12	10	0	8
hsa-circMCTP2-003	0	0	0	0	0	0	0	0	0	0	55	3	1	6	8	12	0	0	0	0	0	0	0	0	0	1	1	5	4	6	14
hsa-circMCTP2-004	37	44	77	16	38	9	17	27	21	40	14	3	1	9	11	8	0	0	0	0	0	0	0	0	0	2	15	5	8	15	6
hsa-circMCTP2-005	0	0	0	0	0	0	0	0	0	0	29	1	2	10	13	14	0	0	0	0	0	0	0	0	0	0	0	0	0	0	0
hsa-circMCTP2-006	0	0	0	0	0	0	0	0	0	0	0	0	0	0	0	0	0	0	0	0	0	0	0	0	0	6	4	6	9	6	15
hsa-circIGF1R-001	13	5	17	0	30	0	6	7	9	9	0	0	0	0	0	0	0	0	0	0	0	0	0	0	0	2	5	6	9	12	3
hsa-circCLEC16A-001	8	21	20	11	29	13	14	0	11	34	0	0	0	0	0	0	0	0	0	0	0	0	0	0	0	0	0	0	0	0	0
hsa-circRPL7P46-001	8	9	0	7	0	28	17	0	18	6	11	9	4	7	7	8	0	0	0	0	0	0	0	0	0	0	0	0	0	0	0
hsa-circRPL7P46-002	0	0	4	10	0	16	6	0	19	14	8	6	7	9	4	9	0	0	0	0	0	0	0	0	0	0	0	0	0	0	0
hsa-circRSL1D1-001	0	0	0	0	0	0	0	0	0	0	0	0	0	0	0	0	0	0	0	0	0	0	0	0	0	5	3	9	2	8	4
hsa-circGSPT1-001	9	16	20	20	0	0	0	0	0	10	0	0	0	0	0	0	0	0	0	0	0	0	0	0	0	5	0	7	2	3	10
hsa-circBFAR-001	0	0	0	0	0	0	0	0	0	0	0	0	0	0	0	0	0	0	0	0	0	0	0	0	0	0	5	9	6	5	0
hsa-circPDXDC1-001	0	0	0	0	0	0	0	0	0	0	0	0	0	0	0	0	7	7	0	0	0	0	9	3	4	0	0	0	0	0	0
hsa-circVPS35L-001	0	0	0	0	0	0	0	0	0	0	0	0	0	0	0	0	0	0	0	0	0	0	0	0	0	6	4	4	6	5	16
hsa-circVPS35L-002	3	6	0	11	11	5	21	6	6	28	0	0	0	0	0	0	0	0	0	0	0	0	0	0	0	0	0	0	0	0	0
hsa-circUQCRC2-001	0	0	0	0	0	0	0	0	0	0	11	11	9	2	7	5	0	0	0	0	0	0	0	0	0	0	0	0	0	0	0
hsa-circVWA3A-001	0	0	0	0	0	0	0	0	0	0	0	0	0	0	0	0	3	5	5	2	2	3	9	5	2	0	0	0	0	0	0
hsa-circCDR2-001	0	0	0	0	0	0	0	0	0	0	0	0	0	0	0	0	0	0	0	0	0	0	0	0	0	0	0	7	5	7	0
hsa-circKDM8-001	0	0	0	0	0	0	0	0	0	0	4	8	2	7	7	7	0	0	0	0	0	0	0	0	0	4	0	13	6	5	9
hsa-circMVP-001	0	0	0	0	0	0	0	0	0	0	0	0	0	0	0	0	0	0	0	0	0	0	0	0	0	5	0	9	7	3	8
hsa-circITGAL-001	0	0	0	0	0	0	0	0	0	0	14	0	0	10	10	4	0	0	0	0	0	0	0	0	0	2	2	3	7	6	11
hsa-circITGAL-002	0	0	0	0	0	0	0	0	0	0	10	6	0	8	10	12	0	0	0	0	0	0	0	0	0	6	8	2	13	11	5
hsa-circSRCAP-001	5	16	39	10	15	0	31	0	8	13	13	0	13	4	10	0	0	0	0	0	0	0	0	0	0	2	8	16	5	13	9
hsa-ciVKORC1-001	4	9	0	5	0	12	0	0	25	14	10	9	10	10	9	13	0	0	0	0	0	0	0	0	0	2	10	5	3	6	6
hsa-circITGAX-001	0	0	0	0	0	0	0	0	0	0	2	26	3	14	6	3	0	0	0	0	0	0	0	0	0	20	4	10	3	2	19
hsa-circITGAD-001	0	0	0	0	0	0	0	0	0	0	57	18	0	22	22	56	0	0	0	0	0	0	0	0	0	8	0	11	13	11	21
hsa-circITGAD-002	0	0	0	0	0	0	0	0	0	0	46	16	8	38	24	49	0	0	0	0	0	0	0	0	0	15	8	19	11	14	21
hsa-circKRBOX5-001	0	0	0	0	0	0	0	0	0	0	10	10	4	5	13	15	5	7	5	4	4	7	10	4	6	7	15	13	14	10	13
hsa-circCREBBP-001	51	29	52	33	28	22	32	35	11	9	19	16	15	13	9	10	0	0	0	0	0	0	0	0	0	5	5	10	0	8	10
hsa-circGLIS2-001	0	0	0	0	0	0	0	0	0	0	6	3	3	5	8	6	0	0	0	0	0	0	0	0	0	2	5	10	6	15	10
hsa-circVPS35-001	0	0	0	0	0	0	0	0	0	0	5	0	5	3	3	8	0	0	0	0	0	0	0	0	0	0	0	0	0	0	0
hsa-circPHKB-001	78	127	119	42	43	43	84	62	55	28	27	24	16	18	9	20	8	5	3	2	8	11	8	6	7	7	9	16	16	11	16
hsa-circRNA5SP425-001	24	30	40	13	28	4	32	60	19	13	12	4	0	6	3	7	0	0	0	0	0	0	0	0	0	0	0	0	0	0	0
hsa-ciCHD9-001	52	23	23	9	20	16	10	17	21	17	23	28	15	15	7	24	4	7	5	4	5	3	11	7	6	19	46	46	27	16	20
hsa-circCHD9-001	0	0	0	0	0	0	0	0	0	0	4	7	6	11	6	1	0	0	0	0	0	0	0	0	0	3	15	19	4	11	17
hsa-circCAPN15-001	0	0	0	0	0	0	0	0	0	0	5	5	0	0	3	5	0	0	0	0	0	0	0	0	0	0	0	0	0	0	0
hsa-circFTO-001	35	26	40	8	25	0	16	25	10	15	7	11	8	11	9	9	0	0	0	0	0	0	0	0	0	7	12	18	12	26	18
hsa-circCNOT1-001	10	38	34	22	20	21	27	26	18	23	0	0	0	0	0	0	0	0	0	0	0	0	0	0	0	7	0	6	10	12	5
hsa-circCTCF-001	6	7	12	0	0	36	8	0	8	11	0	0	0	0	0	0	0	0	0	0	0	0	0	0	0	0	0	0	0	0	0
hsa-circNFATC3-001	64	3	57	4	114	2	46	29	0	68	8	1	1	6	0	10	0	0	0	0	0	0	0	0	0	4	4	7	24	4	5
hsa-circNFATC3-002	181	160	133	87	303	268	221	176	212	264	90	41	36	62	44	65	7	16	10	9	9	3	16	7	24	47	39	80	46	59	42
hsa-circNFATC3-003	5	10	6	0	17	0	11	5	0	5	0	0	0	0	0	0	0	0	0	0	0	0	0	0	0	0	0	0	0	0	0
hsa-circSLC7A6-001	14	7	18	9	21	0	0	0	0	6	0	0	0	0	0	0	0	0	0	0	0	0	0	0	0	0	0	0	0	0	0
hsa-circTERF2-001	0	0	0	0	0	0	0	0	0	0	0	0	0	0	0	0	4	0	6	2	8	6	8	9	4	4	3	8	11	4	22
hsa-circNFAT5-001	0	16	0	18	0	0	0	12	6	14	0	0	0	0	0	0	0	0	0	0	0	0	0	0	0	0	0	0	0	0	0
hsa-circPDXDC2P-NPIPB14P-001	0	0	0	0	0	0	0	0	0	0	0	0	0	0	0	0	0	0	0	0	0	0	0	0	0	5	0	6	4	6	10
hsa-circZFHX3-001	0	0	0	0	0	0	0	0	0	0	6	0	6	7	3	4	0	0	0	0	0	0	0	0	0	0	0	0	0	0	0
hsa-circCDYL2-001	9	80	19	22	5	26	21	0	12	55	0	0	0	0	0	0	4	11	8	11	8	8	15	6	14	58	13	44	33	41	17
hsa-circMLYCD-001	13	4	0	0	23	15	2	0	5	10	0	0	0	0	0	0	0	0	0	0	0	0	0	0	0	0	0	0	0	0	0
hsa-circUSP10-001	28	34	27	0	39	44	23	0	0	19	0	0	0	0	0	0	0	0	0	0	0	0	0	0	0	0	0	0	0	0	0
hsa-circGSE1-001	13	40	27	28	28	52	0	27	17	31	31	10	10	20	0	24	4	5	8	5	11	2	6	5	13	51	52	55	67	64	78
hsa-circKLHDC4-001	0	0	0	0	0	0	0	0	0	0	13	4	0	15	0	7	0	0	0	0	0	0	0	0	0	0	0	0	0	0	0
hsa-circBANP-001	16	28	22	56	69	57	9	48	58	37	4	6	4	5	0	11	0	0	0	0	0	0	0	0	0	6	6	11	7	7	11
hsa-circBANP-002	28	23	30	47	30	26	33	38	16	38	16	12	0	10	11	22	0	0	0	0	0	0	0	0	0	3	8	13	17	10	15
hsa-circUSP7-001	0	0	0	0	0	0	0	0	0	0	0	0	0	0	0	0	0	0	0	0	0	0	0	0	0	10	11	20	8	16	10
hsa-circANKRD11-001	0	0	0	0	0	0	0	0	0	0	8	3	5	0	8	4	0	0	0	0	0	0	0	0	0	0	0	0	0	0	0
hsa-circMAP2K4-001	15	6	23	6	0	0	0	0	0	20	0	0	0	0	0	0	0	0	0	0	0	0	0	0	0	4	8	6	1	8	10
hsa-circMAP2K4-002	0	0	0	0	0	0	0	0	0	0	13	8	4	1	6	8	0	0	0	0	0	0	0	0	0	6	2	0	2	12	9
hsa-circYWHAE-001	3	28	24	18	25	19	11	11	0	18	8	3	2	3	8	5	0	0	0	0	0	0	0	0	0	8	6	18	7	10	13
hsa-circNCOR1-001	5	14	7	2	13	0	0	10	0	0	0	0	0	0	0	0	0	0	0	0	0	0	0	0	0	0	4	5	6	6	0
hsa-circAKAP10-001	10	13	0	0	22	12	17	0	0	6	0	0	0	0	0	0	0	0	0	0	0	0	0	0	0	0	0	0	0	0	0
hsa-circAKAP10-002	0	0	0	0	0	0	0	0	0	0	0	0	0	0	0	0	0	0	0	0	0	0	0	0	0	3	6	6	5	5	9
hsa-circSPECC1-001	255	92	254	74	328	299	111	114	463	106	55	22	17	22	39	27	11	23	14	7	9	15	36	22	47	24	23	33	27	23	47
hsa-circMNT-001	6	29	25	44	3	58	20	40	0	30	0	0	0	0	0	0	0	0	0	0	0	0	0	0	0	0	0	0	0	0	0
hsa-circWSB1-001	0	0	0	0	0	0	0	0	0	0	17	0	6	3	8	6	0	0	0	0	0	0	0	0	0	6	7	5	4	5	2
hsa-circNLK-001	0	0	0	0	0	0	0	0	0	0	6	6	6	4	4	3	0	0	0	0	0	0	0	0	0	0	0	0	0	0	0
hsa-circNLK-002	6	13	8	2	0	0	5	0	0	10	0	0	0	0	0	0	0	0	0	0	0	0	0	0	0	0	0	0	0	0	0
hsa-circNUFIP2-001	7	10	1	3	18	0	9	11	0	0	0	0	0	0	0	0	0	0	0	0	0	0	0	0	0	0	0	0	0	0	0
hsa-circSSH2-001	0	0	0	0	0	0	0	0	0	0	0	0	0	0	0	0	0	0	0	0	0	0	0	0	0	8	5	9	4	9	6
hsa-circBLMH-001	3	6	12	12	13	0	9	6	6	5	0	0	0	0	0	0	0	0	0	0	0	0	0	0	0	0	0	0	0	0	0
hsa-circNF1-001	5	6	5	6	3	11	2	8	5	3	0	0	0	0	0	0	0	0	0	0	0	0	0	0	0	3	3	6	3	8	6
hsa-circNF1-002	13	26	29	10	43	0	2	0	19	23	0	0	0	0	0	0	0	0	0	0	0	0	0	0	0	0	0	0	0	0	0
hsa-circNF1-003	19	26	18	37	44	21	18	0	24	5	0	0	0	0	0	0	0	0	0	0	0	0	0	0	0	0	0	0	0	0	0
hsa-circSUZ12-001	13	30	0	15	25	0	0	0	0	12	7	2	0	7	8	13	0	0	0	0	0	0	0	0	0	0	5	6	10	13	0
hsa-circZNF207-001	0	3	17	0	25	0	17	8	16	0	0	0	0	0	0	0	0	0	0	0	0	0	0	0	0	0	0	0	0	0	0
hsa-circSLFN12L-001	0	0	0	0	0	0	0	0	0	0	38	8	2	11	10	17	0	0	0	0	0	0	0	0	0	4	7	1	6	6	7
hsa-circAATF-001	0	0	0	0	0	0	0	0	0	0	6	3	0	2	6	11	0	0	0	0	0	0	0	0	0	4	5	5	2	9	9
hsa-circSOCS7-001	7	5	9	0	15	40	0	0	8	35	0	0	0	0	0	0	0	0	0	0	0	0	0	0	0	0	0	0	0	0	0
hsa-circSOCS7-002	6	3	19	2	17	8	1	0	1	10	0	0	0	0	0	0	0	0	0	0	0	0	0	0	0	0	0	0	0	0	0
hsa-circPGAP3-001	0	0	0	0	0	0	0	0	0	0	0	0	0	0	0	0	0	0	0	0	0	0	0	0	0	5	3	5	5	3	5
hsa-circERBB2-001	28	22	44	20	0	0	8	18	14	33	0	0	0	0	0	0	0	0	0	0	0	0	0	0	0	0	0	0	0	0	0
hsa-circZZEF1-001	15	24	16	6	24	12	17	16	37	27	0	0	0	0	0	0	0	0	0	0	0	0	0	0	0	0	0	0	0	0	0
hsa-circATP6V0A1-001	27	17	0	9	6	17	11	12	11	24	9	3	6	5	2	7	0	0	0	0	0	0	0	0	0	7	8	13	4	15	9
hsa-circATP6V0A1-002	0	0	0	0	0	0	0	0	0	0	0	0	0	0	0	0	0	0	0	0	0	0	0	0	0	0	4	11	5	16	11
hsa-circEZH1-001	13	24	0	28	23	19	9	0	0	7	0	0	0	0	0	0	0	0	0	0	0	0	0	0	0	2	3	6	7	5	0
hsa-circUBE2G1-001	14	9	22	5	18	0	7	0	22	23	11	7	3	9	7	9	0	0	0	0	0	0	0	0	0	2	1	6	4	9	7
hsa-circPLEKHM1-001	2	19	17	2	0	30	8	0	9	3	32	1	5	12	13	27	0	0	0	0	0	0	0	0	0	13	11	14	13	23	14
hsa-circKANSL1-001	0	0	0	0	0	0	0	0	0	0	7	10	0	0	6	4	0	0	0	0	0	0	0	0	0	0	0	0	0	0	0
hsa-circKANSL1-002	40	25	25	11	29	15	23	0	56	23	25	8	2	8	2	8	0	0	0	0	0	0	0	0	0	8	4	7	7	7	3
hsa-circEFCAB13-001	0	0	0	0	0	0	0	0	0	0	0	0	0	0	0	0	0	0	0	0	0	0	0	0	0	7	7	12	15	34	20
hsa-circNPEPPS-001	0	0	0	0	0	0	0	0	0	0	0	0	0	0	0	0	0	0	0	0	0	0	0	0	0	15	1	8	14	2	6
hsa-circKPNB1-001	15	9	8	19	22	0	8	0	11	2	8	8	4	6	0	1	0	0	0	0	0	0	0	0	0	0	0	0	0	0	0
hsa-circKPNB1-002	12	3	15	3	0	0	9	0	5	20	0	0	0	0	0	0	0	0	0	0	0	0	0	0	0	0	0	0	0	0	0
hsa-circSNX11-001	7	19	0	11	7	0	11	0	8	0	0	0	0	0	0	0	0	0	0	0	0	0	0	0	0	2	9	7	3	8	3
hsa-circZNF652-001	0	0	0	0	0	0	0	0	0	0	0	0	0	0	0	0	7	3	4	4	13	6	9	14	0	14	0	15	8	13	5
hsa-circZNF652-002	0	0	0	0	0	0	0	0	0	0	14	11	2	13	10	13	0	0	0	0	0	0	0	0	0	7	3	10	3	17	6
hsa-circLUC7L3-001	18	5	15	4	6	33	0	0	11	0	0	0	0	0	0	0	0	0	0	0	0	0	0	0	0	0	0	0	0	0	0
hsa-circSPAG9-001	0	0	0	0	0	0	0	0	0	0	0	0	0	0	0	0	0	0	0	0	0	0	0	0	0	4	0	7	3	7	5
hsa-circUTP18-001	3	6	8	12	6	0	9	13	0	7	6	15	7	7	5	11	2	8	6	2	2	6	6	4	6	20	21	28	13	22	31
hsa-circSTXBP4-001	0	0	0	0	0	0	0	0	0	0	0	0	0	0	0	0	0	0	0	0	0	0	0	0	0	4	5	8	4	11	8
hsa-circDGKE-001	0	0	0	0	0	0	0	0	0	0	0	0	0	0	0	0	0	0	0	0	0	0	0	0	0	3	1	10	8	6	0
hsa-circTRIM37-001	10	9	14	8	0	0	0	0	12	7	0	0	0	0	0	0	0	0	0	0	0	0	0	0	0	0	0	0	0	0	0
hsa-circYPEL2-001	0	0	0	0	0	0	0	0	0	0	0	0	0	0	0	0	0	0	0	0	0	0	0	0	0	4	13	9	13	14	14
hsa-circVMP1-001	38	24	34	28	42	50	41	35	0	22	16	23	10	5	16	13	0	6	0	3	6	5	8	5	6	13	11	21	25	19	32
hsa-circAPPBP2-001	0	0	0	0	0	0	0	0	0	0	0	0	0	0	0	0	0	0	0	0	0	0	0	0	0	0	5	4	7	5	5
hsa-circPPM1D-001	15	13	13	12	5	0	9	18	0	10	0	0	0	0	0	0	0	0	0	0	0	0	0	0	0	0	0	0	0	0	0
hsa-circINTS2-001	0	0	0	0	0	0	0	0	0	0	4	5	5	4	9	7	0	0	0	0	0	0	0	0	0	0	0	0	0	0	0
hsa-circBPTF-001	14	12	0	12	0	0	7	0	0	13	0	0	0	0	0	0	0	0	0	0	0	0	0	0	0	0	0	0	0	0	0
hsa-circBPTF-002	0	0	0	0	0	0	0	0	0	0	4	0	7	0	6	8	0	0	0	0	0	0	0	0	0	3	5	11	7	6	5
hsa-circBPTF-003	45	64	52	53	57	53	42	147	45	23	37	58	18	39	37	44	7	4	6	5	8	9	5	9	9	0	33	52	33	48	44
hsa-circPOLR2A-001	0	0	0	0	0	0	0	0	0	0	0	0	0	0	0	0	0	0	0	0	0	0	0	0	0	3	8	10	1	6	6
hsa-circGGA3-001	0	0	0	0	0	0	0	0	0	0	0	0	0	0	0	0	0	0	0	0	0	0	0	0	0	4	5	9	6	5	8
hsa-circSEPTIN9-001	0	0	0	0	0	0	0	0	0	0	9	5	0	4	3	7	0	0	0	0	0	0	0	0	0	2	0	6	3	7	6
hsa-circENGASE-001	0	0	0	0	0	0	0	0	0	0	0	0	0	0	0	0	0	0	0	0	0	0	0	0	0	5	10	8	0	16	8
hsa-circCNTROB-001	0	0	0	0	0	0	0	0	0	0	0	0	0	0	0	0	0	0	0	0	0	0	0	0	0	7	4	7	5	13	8
hsa-circCCDC40-001	0	0	0	0	0	0	0	0	0	0	0	0	0	0	0	0	0	12	7	0	0	3	7	4	6	0	0	0	0	0	0
hsa-circFOXK2-001	0	0	0	0	0	0	0	0	0	0	0	0	0	0	0	0	0	0	0	0	0	0	0	0	0	0	7	15	15	0	3
hsa-circFOXK2-002	2	12	6	3	26	0	30	0	13	0	0	0	0	0	0	0	0	0	0	0	0	0	0	0	0	0	0	0	0	0	0
hsa-circTBCD-001	0	0	0	0	0	0	0	0	0	0	8	3	7	10	3	15	0	0	0	0	0	0	0	0	0	0	2	9	8	3	5
hsa-circTBCD-002	7	32	31	4	7	0	7	12	0	14	12	14	0	8	11	4	0	0	0	0	0	0	0	0	0	0	0	0	0	0	0
hsa-circMETRNL-001	0	0	0	0	0	0	0	0	0	0	13	11	1	6	9	20	0	0	0	0	0	0	0	0	0	0	0	0	0	0	0
hsa-circCEP192-001	19	21	32	7	0	0	4	0	0	8	26	14	14	16	18	16	7	5	4	2	5	0	7	5	11	16	6	19	19	21	14
hsa-circCEP192-002	31	17	16	9	22	17	9	0	13	22	17	21	12	13	18	16	5	5	3	0	4	2	6	3	7	13	11	8	12	17	3
hsa-circFAM210A-001	15	12	23	10	0	47	11	11	0	16	0	0	0	0	0	0	0	0	0	0	0	0	0	0	0	0	0	0	0	0	0
hsa-circUSP14-001	15	11	4	10	18	0	0	15	0	3	0	0	0	0	0	0	0	0	0	0	0	0	0	0	0	0	0	0	0	0	0
hsa-circGREB1L-001	0	0	0	0	0	0	0	0	0	0	0	0	0	0	0	0	0	0	0	0	0	0	0	0	0	4	17	0	19	6	18
hsa-circMIB1-001	129	190	150	106	127	95	59	156	93	102	76	30	14	33	48	57	0	0	0	0	0	0	0	0	0	10	13	16	11	14	8
hsa-circMIB1-002	20	6	0	7	0	0	7	25	12	0	6	4	4	2	6	6	0	0	0	0	0	0	0	0	0	0	0	0	0	0	0
hsa-circRBBP8-001	0	0	0	0	0	0	0	0	0	0	0	0	0	0	0	0	0	0	0	0	0	0	0	0	0	16	0	10	5	7	3
hsa-circTTC39C-001	0	0	0	0	0	0	0	0	0	0	10	40	8	56	41	57	0	4	4	0	7	4	6	8	3	10	29	39	5	55	8
hsa-circTTC39C-002	0	0	0	0	0	0	0	0	0	0	60	41	33	24	26	67	4	9	4	0	6	2	9	5	10	21	31	51	23	42	38
hsa-circSS18-001	0	6	0	15	4	0	19	0	6	6	0	0	0	0	0	0	0	0	0	0	0	0	0	0	0	0	0	0	0	0	0
hsa-circEMILIN2-001	23	10	23	14	7	0	0	0	19	23	8	15	75	44	12	36	8	5	13	10	21	7	6	10	8	50	28	78	15	94	29
hsa-circB4GALT6-001	0	0	0	0	0	0	0	0	0	0	10	4	0	5	2	8	0	0	0	0	0	0	0	0	0	0	0	0	0	0	0
hsa-circRNF138-001	28	23	26	7	15	0	12	0	15	19	40	19	5	26	17	20	0	6	0	2	3	5	11	5	8	21	10	28	32	22	23
hsa-circRNF138-002	0	16	17	6	0	24	0	0	0	24	0	0	0	0	0	0	0	0	0	0	0	0	0	0	0	0	0	0	0	0	0
hsa-circCOLEC12-001	15	35	27	17	36	18	15	0	0	0	0	0	0	0	0	0	0	0	0	0	0	0	0	0	0	0	0	0	0	0	0
hsa-circRPRD1A-001	7	18	30	17	9	0	12	25	3	28	0	0	0	0	0	0	0	0	0	0	0	0	0	0	0	0	8	6	3	12	4
hsa-circPIK3C3-001	0	0	0	0	0	0	0	0	0	0	0	0	0	0	0	0	0	0	0	0	0	0	0	0	0	6	5	3	5	11	4
hsa-circSETBP1-001	26	0	6	0	15	14	0	0	7	8	0	0	0	0	0	0	0	0	0	0	0	0	0	0	0	0	0	0	0	0	0
hsa-circSETBP1-002	5	6	0	6	0	0	4	9	0	26	0	0	0	0	0	0	0	0	0	0	0	0	0	0	0	0	0	0	0	0	0
hsa-circSETBP1-003	7	21	18	20	36	14	0	7	49	4	0	0	0	0	0	0	0	0	0	0	0	0	0	0	0	0	0	0	0	0	0
hsa-circPIAS2-001	0	0	0	0	0	0	0	0	0	0	8	2	15	2	3	7	0	0	0	0	0	0	0	0	0	0	0	8	7	9	5
hsa-circKATNAL2-001	0	0	0	0	0	0	0	0	0	0	0	0	0	0	0	0	3	2	3	3	5	0	11	6	7	5	0	13	4	3	5
hsa-circSMAD2-001	13	14	17	9	6	0	12	0	2	23	8	5	0	2	2	10	0	0	0	0	0	0	0	0	0	6	4	5	4	15	7
hsa-circDYM-001	0	0	13	0	18	23	15	0	5	8	0	0	0	0	0	0	0	0	0	0	0	0	0	0	0	4	6	11	7	6	3
hsa-circDYM-002	0	0	0	0	0	0	0	0	0	0	5	11	0	3	5	0	0	0	0	0	0	0	0	0	0	5	5	5	0	5	0
hsa-circMYO5B-001	5	10	10	6	18	41	8	0	0	0	0	0	0	0	0	0	0	0	0	0	0	0	0	0	0	0	0	0	0	0	0
hsa-circSMAD4-001	0	5	0	6	0	23	11	0	14	0	0	0	0	0	0	0	0	0	0	0	0	0	0	0	0	0	0	0	0	0	0
hsa-circMBD2-001	8	5	0	9	14	37	17	14	11	12	0	0	0	0	0	0	0	0	0	0	0	0	0	0	0	2	2	6	6	7	3
hsa-circPOLI-001	3	5	8	21	5	10	4	6	12	2	0	0	0	0	0	0	0	0	0	0	0	0	0	0	0	0	0	0	0	0	0
hsa-circPOLI-002	0	0	0	0	0	0	0	0	0	0	0	0	0	0	0	0	0	0	0	0	0	0	0	0	0	5	4	6	2	5	4
hsa-circWDR7-001	8	5	11	16	14	0	0	0	0	0	0	0	0	0	0	0	0	0	0	0	0	0	0	0	0	0	0	0	0	0	0
hsa-circWDR7-002	15	4	2	7	7	0	10	8	10	14	5	7	0	5	0	8	0	0	0	0	0	0	0	0	0	4	4	4	6	9	6
hsa-circWDR7-003	0	0	0	0	0	0	0	0	0	0	0	0	0	0	0	0	0	0	0	0	0	0	0	0	0	2	3	5	6	9	5
hsa-circMALT1-001	0	0	0	0	0	0	0	0	0	0	4	5	5	0	5	3	0	0	0	0	0	0	0	0	0	4	0	9	5	7	3
hsa-circZNF532-001	16	10	26	0	0	4	6	16	16	1	12	7	9	0	0	3	0	0	0	0	0	0	0	0	0	0	0	0	0	0	0
hsa-circZNF532-002	43	23	63	13	54	24	29	14	30	0	14	21	16	9	12	10	3	10	5	10	5	5	13	10	7	10	20	23	12	12	9
hsa-circZCCHC2-001	0	20	27	1	29	10	15	0	0	3	0	0	0	0	0	0	0	0	0	0	0	0	0	0	0	12	3	5	3	6	15
hsa-circZNF516-001	0	0	0	0	0	0	0	0	0	0	5	20	6	8	12	9	0	0	0	0	0	0	0	0	0	0	0	0	0	0	0
hsa-circZNF236-001	16	4	28	16	29	60	1	42	30	18	0	3	15	8	6	9	0	0	0	0	0	0	0	0	0	9	4	13	6	1	3
hsa-circZNF236-002	8	16	18	10	21	27	16	23	12	0	0	0	0	0	0	0	0	0	0	0	0	0	0	0	0	0	0	0	0	0	0
hsa-circCTDP1-001	0	0	0	0	0	0	0	0	0	0	7	4	0	7	10	9	0	0	0	0	0	0	0	0	0	0	0	0	0	0	0
hsa-circPTPRM-001	16	42	0	6	11	0	11	26	5	6	0	0	0	0	0	0	0	0	0	0	0	0	0	0	0	5	3	9	5	13	9
hsa-circPTPRM-002	5	2	21	5	0	0	7	0	18	5	0	0	0	0	0	0	0	0	0	0	0	0	0	0	0	0	0	0	0	0	0
hsa-circMTCL1-001	3	1	6	5	32	12	0	15	0	18	0	0	0	0	0	0	0	0	0	0	0	0	0	0	0	0	0	0	0	0	0
hsa-circANKRD12-001	63	107	89	43	91	112	26	96	45	126	23	22	12	12	17	26	25	19	16	11	16	11	31	12	27	17	18	27	25	22	30
hsa-circANKRD12-002	0	0	0	0	0	0	0	0	0	0	0	0	0	0	0	0	0	0	0	0	0	0	0	0	0	7	2	1	6	8	12
hsa-circRALBP1-001	18	34	6	36	16	0	16	20	7	21	7	13	6	0	0	20	11	1	2	3	3	4	6	0	5	35	25	31	18	54	27
hsa-circPPP4R1-001	48	1	23	25	17	0	45	0	19	25	12	3	4	7	5	5	1	5	2	0	5	2	8	0	0	0	0	6	7	6	8
hsa-circPPP4R1-002	26	28	53	29	15	25	27	53	33	0	5	17	10	6	7	8	0	0	0	0	0	0	0	0	0	0	0	0	0	0	0
hsa-circVAPA-001	4	8	9	7	2	6	12	1	0	0	0	0	0	0	0	0	0	0	0	0	0	0	0	0	0	4	7	11	5	9	8
hsa-circVAPA-002	16	12	0	19	6	0	0	0	13	16	0	0	0	0	0	0	0	0	0	0	0	0	0	0	0	0	2	6	11	10	3
hsa-circLDLR-001	0	0	0	0	0	0	0	0	0	0	0	0	0	0	0	0	0	0	0	0	0	0	0	0	0	3	7	6	10	11	6
hsa-circKANK2-001	0	0	0	0	0	0	0	0	0	0	0	0	0	0	0	0	0	0	0	0	0	0	0	0	0	8	13	21	13	35	16
hsa-circRGL3-001	0	0	0	0	0	0	0	0	0	0	0	0	0	0	0	0	0	0	0	0	0	0	0	0	0	7	0	10	0	3	7
hsa-circZNF823-001	13	11	0	11	0	18	10	0	0	9	0	0	0	0	0	0	0	0	0	0	0	0	0	0	0	0	0	0	0	0	0
hsa-circZNF564-001	10	6	10	8	0	0	6	0	0	6	0	0	0	0	0	0	0	0	0	0	0	0	0	0	0	0	0	0	0	0	0
hsa-circFARSA-001	8	24	19	18	0	0	15	0	17	22	8	3	3	7	6	10	5	4	9	8	9	3	13	3	7	5	12	25	10	27	13
hsa-circADGRE5-001	0	0	0	0	0	0	0	0	0	0	12	8	2	9	0	2	0	0	0	0	0	0	0	0	0	0	0	0	0	0	0
hsa-circMYO9B-001	27	26	15	18	19	25	26	0	37	34	34	17	16	21	17	27	0	0	0	0	0	0	0	0	0	13	9	24	20	22	16
hsa-circBABAM1-001	5	7	16	12	4	0	0	29	12	0	3	15	8	9	4	0	0	0	0	0	0	0	0	0	0	5	7	13	6	9	2
hsa-circFKBP8-001	10	12	6	15	0	15	23	23	11	20	5	11	4	6	11	12	0	0	0	0	0	0	0	0	0	11	6	10	7	9	9
hsa-circFKBP8-002	0	0	0	0	0	0	0	0	0	0	0	0	0	0	0	0	3	3	5	3	1	5	6	5	0	15	15	19	17	22	20
hsa-circGMIP-001	0	0	0	0	0	0	0	0	0	0	12	13	0	9	8	14	0	0	0	0	0	0	0	0	0	0	0	0	0	0	0
hsa-circZNF430-001	0	0	0	0	0	0	0	0	0	0	0	0	0	0	0	0	6	2	4	0	2	5	8	0	6	3	7	16	11	15	12
hsa-circZNF208-001	23	62	15	0	33	0	40	26	0	12	0	0	0	0	0	0	0	0	0	0	0	0	0	0	0	10	5	24	10	10	28
hsa-circZNF730-001	10	21	0	13	5	0	0	18	0	6	0	0	0	0	0	0	0	0	0	0	0	0	0	0	0	0	0	0	0	0	0
hsa-circZNF91-001	9	24	50	26	8	52	21	63	26	84	16	11	7	18	18	11	2	7	4	6	7	5	11	7	3	23	5	22	32	18	36
hsa-circURI1-001	0	0	0	0	0	0	0	0	0	0	0	0	0	0	0	0	0	3	4	3	5	5	8	5	4	0	0	0	0	0	0
hsa-circGPATCH1-001	0	0	0	0	0	0	0	0	0	0	0	0	0	0	0	0	0	0	0	0	0	0	0	0	0	6	3	6	2	9	4
hsa-circUBA2-001	0	0	0	0	0	0	0	0	0	0	24	12	14	19	14	20	2	5	0	2	5	4	4	5	5	11	5	3	15	1	15
hsa-circUBA2-002	25	18	56	0	83	61	18	25	13	29	15	6	5	0	3	0	0	0	0	0	0	0	0	0	0	5	3	9	4	0	7
hsa-circUBA2-003	7	30	7	16	21	0	19	0	0	1	0	0	0	0	0	0	0	0	0	0	0	0	0	0	0	10	3	7	0	5	0
hsa-circUBA2-004	6	0	44	0	32	0	0	9	10	0	0	0	0	0	0	0	0	0	0	0	0	0	0	0	0	0	0	0	0	0	0
hsa-circCACTIN-001	0	0	0	0	0	0	0	0	0	0	8	5	2	5	3	8	0	0	0	0	0	0	0	0	0	0	0	0	0	0	0
hsa-circPIP5K1C-001	17	8	23	3	4	0	8	0	29	0	0	0	0	0	0	0	0	0	0	0	0	0	0	0	0	6	5	11	9	12	23
hsa-circITPKC-001	0	0	0	0	0	0	0	0	0	0	0	0	0	0	0	0	4	2	3	0	7	2	9	6	4	0	0	0	0	0	0
hsa-circMARK4-001	0	0	0	0	0	0	0	0	0	0	0	0	0	0	0	0	5	6	0	3	5	6	3	9	4	3	17	16	20	19	2
hsa-circCCDC9-001	0	0	0	0	0	0	0	0	0	0	0	0	0	0	0	0	2	5	5	2	2	2	3	5	4	43	12	26	22	28	18
hsa-circPOLD1-001	19	14	9	17	19	0	6	14	14	23	9	9	0	4	8	6	0	0	0	0	0	0	0	0	0	7	4	13	13	15	7
hsa-circKDM4B-001	11	19	51	8	13	26	20	0	20	22	3	6	3	7	4	9	0	0	0	0	0	0	0	0	0	2	8	4	0	13	8
hsa-circZNF432-001	2	8	0	7	0	0	9	12	15	4	0	0	0	0	0	0	0	0	0	0	0	0	0	0	0	8	9	5	3	5	10
hsa-circZNF766-001	0	0	0	0	0	0	0	0	0	0	0	0	0	0	0	0	8	4	4	2	5	4	7	4	0	9	10	19	7	11	8
hsa-circZNF525-001	13	17	45	26	9	41	16	56	0	74	0	0	0	0	0	0	5	0	4	3	0	0	5	6	5	0	0	0	0	0	0
hsa-ciMIR520A-001	24	22	27	18	56	24	46	6	12	36	0	0	0	0	0	0	0	0	0	0	0	0	0	0	0	0	0	0	0	0	0
hsa-ciMIR520A-002	38	33	58	38	30	23	62	37	24	9	0	0	0	0	0	0	0	0	0	0	0	0	0	0	0	0	0	0	0	0	0
hsa-ciMIR526A1-001	4	11	13	12	0	1	12	0	0	15	0	0	0	0	0	0	0	0	0	0	0	0	0	0	0	0	0	0	0	0	0
hsa-ciMIR526A1-002	13	33	3	24	6	92	29	38	0	72	0	0	0	0	0	0	0	0	0	0	0	0	0	0	0	0	0	0	0	0	0
hsa-ciMIR526A1-003	8	1	30	16	25	0	0	0	6	0	0	0	0	0	0	0	0	0	0	0	0	0	0	0	0	0	0	0	0	0	0
hsa-ciMIR520H-001	5	9	4	7	117	5	5	2	1	13	0	0	0	0	0	0	0	0	0	0	0	0	0	0	0	0	0	0	0	0	0
hsa-ciMIR520H-002	4	8	17	12	15	21	1	0	13	17	0	0	0	0	0	0	0	0	0	0	0	0	0	0	0	0	0	0	0	0	0
hsa-circSAFB2-001	11	8	0	16	6	0	0	0	20	0	10	7	2	8	4	4	6	9	8	3	6	8	13	8	9	32	20	42	33	47	33
hsa-circVN1R1-001	12	14	18	18	42	0	14	6	22	10	0	0	0	0	0	0	0	0	0	0	0	0	0	0	0	0	0	0	0	0	0
hsa-circZNF586-001	7	11	8	9	0	0	0	5	0	0	0	0	0	0	0	0	0	0	0	0	0	0	0	0	0	0	0	0	0	0	0
hsa-circZNF586-002	22	6	13	1	8	18	8	0	12	0	0	0	0	0	0	0	0	0	0	0	0	0	0	0	0	0	0	0	0	0	0
hsa-circHNRNPM-001	4	10	4	13	11	0	3	10	0	17	0	0	0	0	0	0	6	7	7	3	9	5	5	3	1	20	0	21	22	26	12
hsa-circMUC16-001	0	0	0	0	0	0	0	0	0	0	0	0	0	0	0	0	0	0	0	0	0	0	0	0	0	59	54	41	9	0	12
hsa-circZNF562-001	0	0	0	0	0	0	0	0	0	0	2	0	7	8	7	3	0	0	0	0	0	0	0	0	0	0	0	0	0	0	0
hsa-circUBE4B-001	18	9	0	5	18	0	5	0	0	0	8	5	4	0	4	9	0	0	0	0	0	0	0	0	0	0	0	0	0	0	0
hsa-circAMY2B-001	12	7	25	0	0	5	0	38	23	0	0	0	0	0	0	0	0	0	0	0	0	0	0	0	0	0	0	0	0	0	0
hsa-circSLC25A24-001	14	8	0	4	0	10	0	0	22	7	0	0	0	0	0	0	0	0	0	0	0	0	0	0	0	3	7	10	0	0	7
hsa-circCEPT1-001	11	16	0	8	0	0	8	0	0	26	10	6	3	5	5	8	0	0	0	0	0	0	0	0	0	0	0	0	0	0	0
hsa-circCAPZA1-001	0	0	0	0	0	0	0	0	0	0	13	0	0	8	14	0	3	6	3	0	5	0	9	0	3	0	10	0	11	15	16
hsa-circPTPN22-001	0	0	0	0	0	0	0	0	0	0	33	20	7	5	20	34	0	0	0	0	0	0	0	0	0	8	11	11	6	13	8
hsa-circPTPN22-002	0	0	0	0	0	0	0	0	0	0	15	1	0	7	8	1	0	0	0	0	0	0	0	0	0	0	0	0	0	0	0
hsa-circTRIM33-001	16	28	19	22	17	0	28	5	0	23	17	9	7	9	19	17	0	0	0	0	0	0	0	0	0	17	6	13	9	12	13
hsa-circMAN1A2-001	0	0	0	0	0	0	0	0	0	0	0	0	0	0	0	0	0	0	0	0	0	0	0	0	0	10	3	17	10	13	10
hsa-circMAN1A2-002	0	0	0	0	0	0	0	0	0	0	0	0	0	0	0	0	1	21	19	1	3	3	33	0	20	43	34	16	28	52	13
hsa-circMAN1A2-003	89	124	63	117	227	28	79	175	44	230	65	22	16	25	39	38	42	81	72	27	54	54	111	54	69	122	125	190	118	201	152
hsa-circMAN1A2-004	38	25	37	46	29	55	49	12	15	55	17	10	11	14	14	21	19	34	21	7	24	19	52	16	18	39	29	61	38	49	44
hsa-circMAN1A2-005	0	0	0	0	0	0	0	0	0	0	0	0	0	0	0	0	0	0	0	0	0	0	0	0	0	4	5	5	2	5	6
hsa-circMAN1A2-006	21	17	7	18	9	6	14	6	7	3	0	0	0	0	0	0	0	0	0	0	0	0	0	0	0	0	0	0	0	0	0
hsa-circMAN1A2-007	3	13	16	21	35	33	14	18	0	21	0	0	0	0	0	0	0	0	0	0	0	0	0	0	0	0	0	0	0	0	0
hsa-circSDF4-001	0	0	0	0	0	0	0	0	0	0	0	0	0	0	0	0	3	5	5	2	3	4	5	2	2	16	7	9	21	11	7
hsa-circVPS13D-001	8	7	19	17	35	19	28	10	10	21	0	0	0	0	0	0	0	0	0	0	0	0	0	0	0	6	3	6	5	5	5
hsa-circDHRS3-001	0	0	0	0	0	0	0	0	0	0	11	7	2	5	6	7	0	0	0	0	0	0	0	0	0	5	6	15	12	29	16
hsa-circPRDM2-001	0	14	14	0	6	23	12	0	17	30	0	0	0	0	0	0	0	0	0	0	0	0	0	0	0	8	2	0	2	5	6
hsa-circPRDM2-002	5	10	0	8	0	28	4	0	16	22	0	0	0	0	0	0	0	0	0	0	0	0	0	0	0	0	0	0	0	0	0
hsa-circPRUNE1-001	5	0	0	21	0	14	0	13	0	6	0	0	0	0	0	0	0	0	0	0	0	0	0	0	0	0	0	0	0	0	0
hsa-circSCNM1-001	0	0	0	0	0	0	0	0	0	0	0	0	0	0	0	0	0	0	0	0	0	0	0	0	0	6	0	1	3	10	5
hsa-circPI4KB-001	12	7	11	3	0	0	0	16	5	10	4	3	3	5	5	5	0	0	0	0	0	0	0	0	0	4	0	6	7	9	6
hsa-circSNX27-001	13	22	20	4	11	0	15	14	20	11	0	0	0	0	0	0	0	0	0	0	0	0	0	0	0	0	0	0	0	0	0
hsa-circSNX27-002	5	9	29	2	18	0	0	9	7	0	0	0	0	0	0	0	0	0	0	0	0	0	0	0	0	0	0	0	0	0	0
hsa-circASH1L-001	36	55	10	27	16	82	25	1	32	55	8	9	8	24	8	19	5	4	4	4	8	4	9	7	4	20	15	26	16	26	22
hsa-circASH1L-002	15	19	12	0	22	40	10	11	15	7	6	7	1	7	10	16	5	5	7	2	9	5	9	9	4	8	17	20	16	20	18
hsa-circYY1AP1-001	5	18	2	0	13	24	0	0	19	8	7	7	4	10	4	17	0	0	0	0	0	0	0	0	0	8	16	19	15	38	13
hsa-circYY1AP1-002	3	11	17	4	3	29	33	0	9	4	20	13	10	10	3	23	5	5	4	2	6	2	1	5	3	22	29	26	19	36	28
hsa-circGON4L-001	10	18	6	14	24	0	0	0	0	19	4	3	0	7	6	5	0	0	0	0	0	0	0	0	0	0	0	0	0	0	0
hsa-circGON4L-002	30	23	36	16	40	49	32	42	6	27	24	13	13	21	19	13	7	9	17	5	8	7	12	3	15	29	27	42	22	42	21
hsa-circPLEKHM2-001	11	21	25	23	5	19	27	13	15	34	5	4	6	13	5	11	0	0	0	0	0	0	0	0	0	2	7	5	0	5	6
hsa-circCOPA-001	0	0	0	0	0	0	0	0	0	0	0	0	0	0	0	0	0	0	0	0	0	0	0	0	0	6	3	7	4	9	4
hsa-circATF6-001	2	10	0	15	7	43	0	0	0	30	0	0	0	0	0	0	0	0	0	0	0	0	0	0	0	0	0	0	0	0	0
hsa-circMPZL1-001	19	9	22	0	25	0	0	7	9	0	0	0	0	0	0	0	0	0	0	0	0	0	0	0	0	0	0	0	0	0	0
hsa-circDCAF6-001	8	6	0	8	0	22	6	0	9	13	0	0	0	0	0	0	0	0	0	0	0	0	0	0	0	0	0	0	0	0	0
hsa-circKIFAP3-001	33	32	14	10	17	0	17	45	0	7	33	17	11	5	11	15	2	0	5	0	2	0	1	5	6	8	8	13	11	13	9
hsa-circPRRC2C-001	0	24	18	22	17	0	2	0	12	15	0	0	0	0	0	0	0	0	0	0	0	0	0	0	0	0	0	0	0	0	0
hsa-circSUCO-001	36	42	44	18	35	57	42	58	5	35	12	6	6	20	11	19	0	0	0	0	0	0	0	0	0	11	8	7	4	10	15
hsa-circSUCO-002	9	0	9	8	7	0	0	0	14	7	0	0	0	0	0	0	0	0	0	0	0	0	0	0	0	0	0	0	0	0	0
hsa-circRC3H1-001	13	5	12	4	8	11	0	7	0	2	8	6	3	13	2	5	0	0	0	0	0	0	0	0	0	6	6	13	5	5	3
hsa-circPAPPA2-001	30	93	298	260	75	59	48	142	42	340	0	0	0	0	0	0	0	0	0	0	0	0	0	0	0	0	0	0	0	0	0
hsa-circPAPPA2-002	2	6	17	17	17	15	3	0	0	5	0	0	0	0	0	0	0	0	0	0	0	0	0	0	0	0	0	0	0	0	0
hsa-circPAPPA2-003	17	34	79	174	14	194	2	60	0	98	0	0	0	0	0	0	0	0	0	0	0	0	0	0	0	0	0	0	0	0	0
hsa-circPAPPA2-004	5	5	29	12	0	0	14	5	0	16	0	0	0	0	0	0	0	0	0	0	0	0	0	0	0	0	0	0	0	0	0
hsa-circPAPPA2-005	12	27	91	55	11	24	37	56	21	48	0	0	0	0	0	0	0	0	0	0	0	0	0	0	0	0	0	0	0	0	0
hsa-circPAPPA2-006	5	39	111	151	36	152	19	197	14	94	0	0	0	0	0	0	0	0	0	0	0	0	0	0	0	0	0	0	0	0	0
hsa-circPAPPA2-007	1	1	34	4	6	21	3	31	0	20	0	0	0	0	0	0	0	0	0	0	0	0	0	0	0	0	0	0	0	0	0
hsa-circPAPPA2-008	0	18	24	21	0	25	0	0	7	38	0	0	0	0	0	0	0	0	0	0	0	0	0	0	0	0	0	0	0	0	0
hsa-circPAPPA2-009	0	16	40	46	10	42	14	29	9	33	0	0	0	0	0	0	0	0	0	0	0	0	0	0	0	0	0	0	0	0	0
hsa-circPAPPA2-010	0	12	21	47	21	64	11	13	0	21	0	0	0	0	0	0	0	0	0	0	0	0	0	0	0	0	0	0	0	0	0
hsa-circPAPPA2-011	8	10	37	38	6	51	25	28	18	62	0	0	0	0	0	0	0	0	0	0	0	0	0	0	0	0	0	0	0	0	0
hsa-circFAM20B-001	5	6	13	6	0	0	6	0	0	0	0	0	0	0	0	0	0	0	0	0	0	0	0	0	0	0	0	0	0	0	0
hsa-circABL2-001	0	0	0	0	0	0	0	0	0	0	0	0	0	0	0	0	0	0	0	0	0	0	0	0	0	2	7	4	2	5	6
hsa-circAXDND1-001	0	0	0	0	0	0	0	0	0	0	0	0	0	0	0	0	0	0	0	0	0	0	0	0	0	0	0	0	10	5	7
hsa-circCEP350-001	0	0	0	0	0	0	0	0	0	0	0	0	0	0	0	0	3	4	0	5	0	0	8	4	5	7	6	5	4	5	2
hsa-circSTX6-001	10	14	38	32	45	58	46	8	15	48	0	0	0	0	0	0	0	0	0	0	0	0	0	0	0	2	12	10	4	9	5
hsa-circSTX6-002	9	9	16	1	0	0	30	13	0	0	0	0	0	0	0	0	0	0	0	0	0	0	0	0	0	0	0	0	0	0	0
hsa-circGNB1-001	0	0	0	0	0	0	0	0	0	0	0	0	0	0	0	0	0	0	0	0	0	0	0	0	0	0	8	3	2	5	5
hsa-circODR4-001	0	0	0	0	0	0	0	0	0	0	0	0	0	0	0	0	0	0	0	0	0	0	0	0	0	0	4	8	4	9	6
hsa-circDENND1B-001	0	0	0	0	0	0	0	0	0	0	6	3	0	9	2	8	0	0	0	0	0	0	0	0	0	0	0	0	0	0	0
hsa-circDENND1B-002	0	0	0	0	0	0	0	0	0	0	25	25	8	20	17	16	0	0	0	0	0	0	0	0	0	9	0	11	4	12	5
hsa-circCAMSAP2-001	17	10	14	10	38	0	4	0	29	3	0	0	0	0	0	0	0	0	0	0	0	0	0	0	0	4	5	6	9	11	13
hsa-circATP2B4-001	21	4	37	2	18	0	7	0	10	34	10	15	5	7	10	10	0	0	0	0	0	0	0	0	0	11	6	12	13	20	19
hsa-circSOX13-001	9	11	0	7	26	0	23	0	0	28	0	0	0	0	0	0	0	0	0	0	0	0	0	0	0	0	0	0	0	0	0
hsa-circELK4-001	2	28	44	17	0	53	27	9	0	49	34	17	11	7	19	27	2	8	9	7	4	6	8	6	6	52	23	50	29	37	16
hsa-circHP1BP3-001	11	5	3	4	12	0	0	16	0	11	0	0	0	0	0	0	0	0	0	0	0	0	0	0	0	0	0	0	0	0	0
hsa-circHP1BP3-002	11	4	27	0	12	17	10	15	9	0	7	5	0	2	0	5	0	0	0	0	0	0	0	0	0	0	0	0	0	0	0
hsa-circHP1BP3-003	6	30	12	25	13	21	8	12	16	17	0	0	0	0	0	0	2	6	0	2	6	3	9	3	0	1	7	7	7	10	13
hsa-circHP1BP3-004	4	12	10	5	19	0	0	0	0	9	0	0	0	0	0	0	0	0	0	0	0	0	0	0	0	10	9	14	9	4	14
hsa-circMIR29B2CHG-001	0	0	0	0	0	0	0	0	0	0	5	0	0	6	6	2	0	0	0	0	0	0	0	0	0	0	0	0	0	0	0
hsa-circEIF4G3-001	9	9	0	0	18	0	0	6	11	0	0	0	0	0	0	0	0	0	0	0	0	0	0	0	0	5	12	3	9	14	2
hsa-ciKCNH1-001	0	0	0	0	0	0	0	0	0	0	0	0	0	0	0	0	0	0	0	0	0	0	0	0	0	3	3	2	8	8	7
hsa-circTRAF5-001	0	0	0	0	0	0	0	0	0	0	8	16	0	12	10	11	0	0	0	0	0	0	0	0	0	12	6	8	10	18	16
hsa-circLPGAT1-001	14	0	11	3	7	0	18	0	20	16	0	0	0	0	0	0	0	0	0	0	0	0	0	0	0	5	10	10	6	5	5
hsa-circRPS6KC1-001	0	0	0	0	0	0	0	0	0	0	0	5	4	4	6	7	0	0	0	0	0	0	0	0	0	0	0	0	0	0	0
hsa-circRPS6KC1-002	12	20	7	6	7	0	7	0	7	2	11	2	0	1	7	6	0	0	0	0	0	0	0	0	0	0	0	0	0	0	0
hsa-circPRKCZ-001	5	6	0	9	9	0	8	0	6	0	0	0	0	0	0	0	0	0	0	0	0	0	0	0	0	0	0	0	0	0	0
hsa-circPRKCZ-002	6	0	0	1	10	19	10	0	0	5	0	0	0	0	0	0	0	0	0	0	0	0	0	0	0	0	0	0	0	0	0
hsa-ciLYPLAL1-001	14	10	8	10	9	0	14	17	16	34	0	0	0	0	0	0	0	0	0	0	0	0	0	0	0	0	0	0	0	0	0
hsa-ciLYPLAL1-002	0	0	0	0	0	0	0	0	0	0	14	0	3	0	6	6	0	0	0	0	0	0	0	0	0	0	0	0	0	0	0
hsa-circCDC42-001	15	0	19	3	8	11	4	0	26	14	0	0	0	0	0	0	0	0	0	0	0	0	0	0	0	2	13	6	0	6	13
hsa-circDNAH14-001	0	0	0	0	0	0	0	0	0	0	0	0	0	0	0	0	2	2	2	0	3	0	14	5	12	0	0	0	0	0	0
hsa-circDNAH14-002	15	5	0	0	19	0	6	16	0	9	0	0	0	0	0	0	0	0	0	0	0	0	0	0	0	0	0	0	0	0	0
hsa-circKDM1A-001	19	24	33	18	45	65	41	30	68	53	4	9	9	2	0	11	8	9	6	2	3	4	20	5	6	18	19	42	7	30	26
hsa-circKDM1A-002	4	7	18	8	6	8	10	0	0	0	0	0	0	0	0	0	0	0	0	0	0	0	0	0	0	0	7	9	5	8	6
hsa-circTTC13-001	0	0	0	0	0	0	0	0	0	0	10	2	0	5	2	7	0	0	0	0	0	0	0	0	0	0	0	0	0	0	0
hsa-circTTC13-002	0	0	0	0	0	0	0	0	0	0	13	3	5	5	9	6	0	0	0	0	0	0	0	0	0	6	3	8	8	4	2
hsa-circTSNAX-DISC1-001	5	16	8	8	38	9	18	0	9	2	0	0	0	0	0	0	0	0	0	0	0	0	0	0	0	4	14	15	15	8	14
hsa-circSIPA1L2-001	8	0	12	0	20	0	5	20	23	0	0	0	0	0	0	0	0	0	0	0	0	0	0	0	0	0	14	6	9	6	17
hsa-circSIPA1L2-002	3	10	9	4	8	0	8	0	0	17	0	0	0	0	0	0	0	0	0	0	0	0	0	0	0	0	16	0	6	5	6
hsa-circPCNX2-001	0	0	0	0	0	0	0	0	0	0	5	3	3	6	2	9	0	0	0	0	0	0	0	0	0	0	0	0	0	0	0
hsa-circLYST-001	9	0	13	0	7	14	0	0	7	0	0	0	0	0	0	0	0	0	0	0	0	0	0	0	0	0	0	0	0	0	0
hsa-circGPR137B-001	9	0	4	7	0	0	0	11	15	20	0	0	0	0	0	0	0	0	0	0	0	0	0	0	0	0	0	0	0	0	0
hsa-circMTR-001	0	0	0	0	0	0	0	0	0	0	11	9	7	5	10	8	0	3	5	0	5	3	6	8	2	8	10	22	7	9	14
hsa-circSDCCAG8-001	0	0	0	0	0	0	0	0	0	0	0	0	0	0	0	0	0	0	0	0	0	0	0	0	0	4	5	9	11	1	10
hsa-circAKT3-001	0	0	0	0	0	0	0	0	0	0	0	0	0	0	0	0	0	0	0	0	0	0	0	0	0	3	9	6	4	7	8
hsa-circRCAN3-001	0	0	0	0	0	0	0	0	0	0	0	0	0	0	0	0	0	0	0	0	0	0	0	0	0	0	8	0	3	6	8
hsa-circSCCPDH-001	0	0	0	0	0	0	0	0	0	0	0	0	0	0	0	0	0	0	0	0	0	0	0	0	0	2	5	3	2	6	5
hsa-circZNF124-001	44	32	42	8	16	0	28	30	64	30	40	54	36	34	22	24	7	18	9	8	5	15	14	17	15	13	38	75	27	67	27
hsa-circZNF124-002	221	138	228	95	101	114	279	54	164	93	60	64	39	21	34	36	13	32	13	14	18	15	39	15	29	48	24	73	30	48	21
hsa-circARID1A-001	91	143	49	57	110	94	117	78	123	144	40	35	16	14	12	47	0	0	0	0	0	0	0	0	0	12	7	24	8	23	11
hsa-circNUDC-001	0	0	0	0	0	0	0	0	0	0	0	0	0	0	0	0	3	6	7	3	10	13	14	11	8	13	14	18	7	17	11
hsa-circEYA3-001	0	0	0	0	0	0	0	0	0	0	0	0	0	0	0	0	0	0	0	0	0	0	0	0	0	6	0	7	8	0	2
hsa-circPHACTR4-001	13	8	8	18	6	0	32	11	0	7	0	0	0	0	0	0	0	0	0	0	0	0	0	0	0	6	5	11	5	12	7
hsa-circYTHDF2-001	36	14	48	0	12	0	21	0	23	0	0	8	7	0	10	3	0	0	0	0	0	0	0	0	0	0	0	0	0	0	0
hsa-circSRSF4-001	8	22	5	23	24	39	7	0	16	20	0	0	0	0	0	0	0	0	0	0	0	0	0	0	0	5	0	2	6	8	3
hsa-circPUM1-001	13	12	21	17	29	41	8	8	0	37	0	0	0	0	0	0	0	0	0	0	0	0	0	0	0	5	4	5	6	10	15
hsa-circPUM1-002	14	16	14	0	10	0	4	0	0	7	0	0	0	0	0	0	0	0	0	0	0	0	0	0	0	7	7	3	6	3	2
hsa-circPTP4A2-001	140	110	216	89	120	123	60	116	197	82	61	50	33	38	51	14	5	8	0	0	9	6	20	0	5	28	17	58	35	54	26
hsa-circRNF19B-001	16	1	31	14	46	62	24	12	10	42	11	5	7	14	12	10	0	0	0	0	0	0	0	0	0	8	7	11	6	10	11
hsa-circZMYM4-001	13	22	0	8	7	0	0	14	11	28	0	0	0	0	0	0	3	7	7	5	7	2	9	11	14	9	12	24	12	11	25
hsa-circKIAA0319L-001	0	10	25	10	0	0	1	0	6	13	0	0	0	0	0	0	0	0	0	0	0	0	0	0	0	0	0	0	0	0	0
hsa-circAGO4-001	12	10	20	0	0	0	22	0	10	18	0	0	0	0	0	0	0	0	0	0	0	0	0	0	0	0	0	0	0	0	0
hsa-circINPP5B-001	0	0	0	0	0	0	0	0	0	0	7	0	5	11	0	9	0	0	0	0	0	0	0	0	0	0	0	0	0	0	0
hsa-circRLF-001	5	0	0	5	0	34	8	14	0	0	5	8	4	4	3	7	0	0	0	0	0	0	0	0	0	0	0	9	8	7	10
hsa-circSCMH1-001	0	0	0	0	0	0	0	0	0	0	0	0	0	0	0	0	7	6	0	2	7	5	4	4	6	9	16	29	37	24	21
hsa-circSCMH1-002	9	10	6	0	0	0	8	0	27	25	0	0	0	0	0	0	0	0	0	0	0	0	0	0	0	0	0	0	0	0	0
hsa-circFOXJ3-001	10	4	12	0	9	31	24	12	0	30	12	9	7	11	4	8	0	0	0	0	0	0	0	0	0	0	0	0	0	0	0
hsa-ciFOXJ3-001	0	0	0	0	0	0	0	0	0	0	4	4	5	0	6	5	0	0	0	0	0	0	0	0	0	0	0	0	0	0	0
hsa-circERI3-001	6	12	4	4	7	0	9	27	0	8	0	0	0	0	0	0	0	0	0	0	0	0	0	0	0	0	0	0	0	0	0
hsa-circGPBP1L1-001	12	29	3	0	0	28	14	0	8	8	0	0	0	0	0	0	2	5	3	6	3	0	7	2	4	10	9	14	7	12	10
hsa-circSPATA6-001	0	0	0	0	0	0	0	0	0	0	0	0	0	0	0	0	0	0	0	0	0	0	0	0	0	5	0	8	6	4	7
hsa-circFAF1-001	3	0	13	6	16	0	25	20	13	22	0	0	0	0	0	0	0	0	0	0	0	0	0	0	0	0	0	0	0	0	0
hsa-circEPS15-001	0	0	0	0	0	0	0	0	0	0	10	0	9	4	8	2	0	0	0	0	0	0	0	0	0	0	0	0	0	0	0
hsa-circEPS15-002	30	15	26	6	0	24	5	17	24	12	7	8	12	5	6	15	0	0	0	0	0	0	0	0	0	13	11	16	12	22	13
hsa-circNRDC-001	0	5	5	7	11	9	8	0	17	0	0	0	0	0	0	0	0	0	0	0	0	0	0	0	0	0	0	0	0	0	0
hsa-circTUT4-001	7	1	16	0	9	0	5	6	0	9	0	0	0	0	0	0	0	0	0	0	0	0	0	0	0	0	0	0	0	0	0
hsa-circTUT4-002	3	22	19	20	7	64	18	2	38	33	11	13	6	15	3	17	5	3	2	0	4	4	9	5	7	7	6	17	13	9	4
hsa-circTUT4-003	0	0	0	0	0	0	0	0	0	0	18	4	3	4	9	8	0	0	0	0	0	0	0	0	0	0	0	0	0	0	0
hsa-circTMEM59-001	0	0	0	0	0	0	0	0	0	0	0	0	0	0	0	0	0	0	0	0	0	0	0	0	0	6	0	3	6	5	5
hsa-circDAB1-001	10	15	11	4	0	0	0	13	8	0	26	8	0	7	4	15	0	0	0	0	0	0	0	0	0	6	0	13	10	9	4
hsa-circFGGY-001	5	7	0	6	9	0	0	0	5	0	0	0	0	0	0	0	0	0	0	0	0	0	0	0	0	8	3	6	6	9	7
hsa-circFGGY-002	9	4	0	12	7	0	8	0	0	5	0	0	0	0	0	0	3	6	4	0	2	3	5	5	0	8	3	15	8	20	26
hsa-circCYP2J2-001	6	7	13	0	14	0	14	12	10	10	0	0	0	0	0	0	0	0	0	0	0	0	0	0	0	0	0	0	0	0	0
hsa-circDNAJC6-001	18	20	17	0	11	0	16	50	18	0	0	0	0	0	0	0	0	0	0	0	0	0	0	0	0	6	10	8	6	15	10
hsa-circPDE4B-001	16	12	15	19	39	14	0	15	2	5	0	0	0	0	0	0	0	0	0	0	0	0	0	0	0	0	0	0	0	0	0
hsa-circDNAI4-001	25	39	25	23	0	53	32	17	18	28	0	0	0	0	0	0	22	7	12	6	19	9	23	16	17	13	17	34	18	22	16
hsa-circMIER1-001	19	9	0	0	0	21	5	29	0	0	0	0	0	0	0	0	0	0	0	0	0	0	0	0	0	0	0	0	0	0	0
hsa-circMIER1-002	0	0	0	0	0	0	0	0	0	0	0	0	0	0	0	0	0	0	0	0	0	0	0	0	0	15	10	16	17	11	14
hsa-circANKRD13C-001	0	0	0	0	0	0	0	0	0	0	6	7	0	2	0	7	0	0	0	0	0	0	0	0	0	14	6	12	8	9	6
hsa-circZZZ3-001	10	6	11	8	4	0	11	16	9	28	0	0	0	0	0	0	0	0	0	0	0	0	0	0	0	0	0	0	0	0	0
hsa-circUSP33-001	0	0	0	0	0	0	0	0	0	0	0	0	0	0	0	0	0	0	0	0	0	0	0	0	0	8	2	11	2	7	4
hsa-circUSP33-002	0	0	0	0	0	0	0	0	0	0	12	8	6	12	0	6	0	0	0	0	0	0	0	0	0	3	3	2	6	8	7
hsa-circMIGA1-001	17	19	19	9	27	0	21	0	15	8	5	12	3	3	2	6	0	0	0	0	0	0	0	0	0	3	7	16	5	11	5
hsa-circENSG00000230021-001	14	39	19	0	0	0	0	10	24	20	5	0	0	7	13	6	0	0	0	0	0	0	0	0	0	22	20	27	30	13	16
hsa-circRERE-001	6	1	0	2	10	38	1	24	26	9	0	0	0	0	0	0	0	0	0	0	0	0	0	0	0	0	0	0	0	0	0
hsa-circLPAR3-001	13	8	54	8	9	0	16	0	0	0	23	7	2	9	3	21	6	26	16	5	5	14	27	27	28	0	0	0	0	0	0
hsa-circRERE-002	0	0	0	0	0	0	0	0	0	0	3	8	6	6	0	5	0	0	0	0	0	0	0	0	0	6	9	6	7	12	4
hsa-circRERE-003	0	5	20	2	24	18	7	7	11	0	0	0	0	0	0	0	0	0	0	0	0	0	0	0	0	0	0	0	0	0	0
hsa-circRERE-004	22	19	20	0	33	72	16	17	12	12	0	0	0	0	0	0	0	0	0	0	0	0	0	0	0	9	5	8	5	18	14
hsa-circZNF644-001	0	0	0	0	0	0	0	0	0	0	0	0	0	0	0	0	0	0	0	0	0	0	0	0	0	5	2	7	6	2	0
hsa-circTGFBR3-001	1	0	28	6	17	0	13	15	13	20	0	0	0	0	0	0	0	0	0	0	0	0	0	0	0	0	0	0	0	0	0
hsa-circRPAP2-001	0	0	0	0	0	0	0	0	0	0	15	13	6	6	15	20	0	0	0	0	0	0	0	0	0	8	10	23	9	15	11
hsa-circEVI5-001	25	13	11	5	8	0	27	0	30	0	0	0	0	0	0	0	0	0	0	0	0	0	0	0	0	0	0	0	0	0	0
hsa-circEVI5-002	7	12	19	4	5	16	0	0	11	0	0	0	0	0	0	0	0	0	0	0	0	0	0	0	0	0	0	0	0	0	0
hsa-circBCAR3-001	8	3	14	2	0	0	6	0	11	12	0	0	0	0	0	0	0	0	0	0	0	0	0	0	0	0	0	0	0	0	0
hsa-circDPYD-001	0	0	0	0	0	0	0	0	0	0	9	0	3	5	2	5	0	0	0	0	0	0	0	0	0	0	0	0	0	0	0
hsa-circLZIC-001	7	18	10	2	0	38	0	16	0	10	10	16	7	13	10	12	0	0	0	0	0	0	0	0	0	22	14	15	17	20	16
hsa-circLZIC-002	0	0	0	0	0	0	0	0	0	0	0	0	0	0	0	0	0	0	0	0	0	0	0	0	0	2	2	10	8	3	6
hsa-circSLX4IP-001	14	9	30	3	14	0	5	0	0	0	5	2	6	8	7	4	0	0	0	0	0	0	0	0	0	6	4	2	9	9	7
hsa-circXRN2-001	0	0	0	0	0	0	0	0	0	0	0	0	0	0	0	0	0	0	0	0	0	0	0	0	0	6	2	5	5	3	4
hsa-circXRN2-002	9	6	0	14	0	0	12	0	13	0	0	0	0	0	0	0	0	0	0	0	0	0	0	0	0	5	9	19	6	19	8
hsa-circPTPRA-001	4	5	4	6	19	18	11	7	8	0	0	0	0	0	0	0	0	0	0	0	0	0	0	0	0	9	3	6	7	6	5
hsa-circPTPRA-002	12	23	23	36	37	12	40	0	21	38	18	9	7	5	4	10	0	0	0	0	0	0	0	0	0	18	14	15	4	23	2
hsa-circPTPRA-003	2	9	11	11	7	12	0	5	10	7	5	0	1	7	4	5	0	0	0	0	0	0	0	0	0	0	0	0	0	0	0
hsa-circASXL1-001	0	0	0	0	0	0	0	0	0	0	0	0	0	0	0	0	2	2	2	4	3	16	7	5	4	0	0	0	0	0	0
hsa-circASXL1-002	0	0	0	0	0	0	0	0	0	0	10	6	12	6	4	14	0	0	0	0	0	0	0	0	0	4	4	10	14	11	18
hsa-circCBFA2T2-001	0	0	0	0	0	0	0	0	0	0	10	12	4	10	7	11	0	0	0	0	0	0	0	0	0	11	7	8	13	26	12
hsa-circITCH-001	6	8	6	0	12	0	15	0	18	6	0	0	0	0	0	0	0	0	0	0	0	0	0	0	0	0	0	0	0	0	0
hsa-circUQCC1-001	15	7	0	2	10	32	11	0	11	0	0	0	0	0	0	0	0	0	0	0	0	0	0	0	0	0	0	0	0	0	0
hsa-circRBM12-001	25	17	24	34	30	0	27	21	0	0	18	7	14	12	9	12	0	0	0	0	0	0	0	0	0	3	8	6	6	3	0
hsa-circRBM39-001	0	0	0	0	0	0	0	0	0	0	0	0	0	0	0	0	0	0	0	0	0	0	0	0	0	0	8	6	2	11	4
hsa-circRBM39-002	4	15	1	9	12	37	46	8	0	19	26	0	5	8	7	22	3	6	9	0	4	4	1	0	6	21	3	4	10	8	3
hsa-circRBM39-003	0	0	0	0	0	0	0	0	0	0	6	12	2	9	1	13	0	0	0	0	0	0	0	0	0	3	4	4	5	9	12
hsa-circRBM39-004	24	15	34	0	26	13	6	21	4	16	7	0	6	3	5	10	0	0	0	0	0	0	0	0	0	2	4	5	4	12	10
hsa-circRBM39-005	0	0	0	0	0	0	0	0	0	0	0	0	0	0	0	0	6	3	3	3	3	3	7	6	6	15	6	19	14	17	11
hsa-circPHF20-001	8	3	20	5	11	0	9	0	0	0	0	0	0	0	0	0	0	0	0	0	0	0	0	0	0	0	0	0	0	0	0
hsa-circRPRD1B-001	8	8	0	8	21	20	14	0	22	9	5	1	5	6	3	5	0	0	0	0	0	0	0	0	0	10	11	4	10	4	8
hsa-circTOP1-001	80	102	77	57	80	116	100	86	76	66	4	6	8	8	7	12	0	0	0	0	0	0	0	0	0	4	5	10	7	12	7
hsa-circCHD6-001	0	18	3	5	0	30	12	0	0	12	0	0	0	0	0	0	0	0	0	0	0	0	0	0	0	0	0	0	0	0	0
hsa-circZMYND8-001	4	10	0	10	0	12	5	18	23	0	0	0	0	0	0	0	0	0	0	0	0	0	0	0	0	0	0	0	0	0	0
hsa-circNCOA3-001	12	33	21	19	33	34	21	28	21	53	0	0	0	0	0	0	0	0	0	0	0	0	0	0	0	0	0	0	0	0	0
hsa-circSULF2-001	0	0	0	0	0	0	0	0	0	0	0	0	0	0	0	0	5	5	0	3	7	2	8	0	5	0	0	0	0	0	0
hsa-circARFGEF2-001	0	0	10	8	8	21	0	9	0	0	0	0	0	0	0	0	0	0	0	0	0	0	0	0	0	0	0	0	0	0	0
hsa-circARFGEF2-002	0	9	10	18	16	0	5	0	15	19	0	0	0	0	0	0	0	0	0	0	0	0	0	0	0	5	3	9	5	13	2
hsa-circNFATC2-001	0	0	0	0	0	0	0	0	0	0	18	9	0	6	10	5	0	0	0	0	0	0	0	0	0	0	0	0	0	0	0
hsa-circCYP24A1-001	43	46	12	9	0	55	0	8	25	27	0	0	0	0	0	0	0	0	0	0	0	0	0	0	0	0	0	0	0	0	0
hsa-circAURKA-001	22	6	25	5	20	0	16	0	0	0	0	0	0	0	0	0	0	0	0	0	0	0	0	0	0	0	0	0	0	0	0
hsa-circVAPB-001	7	24	42	0	21	17	13	0	17	14	0	0	0	0	0	0	5	14	5	4	10	6	12	9	13	19	20	24	23	21	24
hsa-circPSMA7-001	5	20	23	18	34	0	8	0	0	17	0	5	6	6	3	11	0	0	0	0	0	0	0	0	0	12	5	10	3	6	8
hsa-circOSBPL2-001	11	5	0	10	8	0	1	6	0	13	0	0	0	0	0	0	0	0	0	0	0	0	0	0	0	0	0	0	0	0	0
hsa-circDIDO1-001	6	13	10	13	13	0	0	28	11	7	0	0	0	0	0	0	0	0	0	0	0	0	0	0	0	0	0	0	0	0	0
hsa-circZBTB46-001	44	33	8	23	10	0	10	20	40	0	0	0	0	0	0	0	0	0	0	0	0	0	0	0	0	0	0	0	0	0	0
hsa-circNRIP1-001	13	32	12	12	15	0	11	19	10	3	7	10	3	11	7	18	2	6	6	3	3	6	7	7	7	31	9	24	12	27	18
hsa-circUSP25-001	22	27	46	13	16	14	20	50	19	35	7	2	0	5	0	8	8	6	3	4	12	5	16	8	6	24	24	25	5	28	15
hsa-circBACH1-001	120	108	210	100	117	79	113	71	127	111	27	34	30	13	18	19	4	10	4	3	7	2	6	2	9	15	16	17	12	13	7
hsa-circIFNGR2-001	34	24	11	9	2	0	0	0	9	0	5	8	4	8	7	2	0	0	0	0	0	0	0	0	0	13	7	19	10	12	11
hsa-circDOP1B-001	4	5	0	22	19	0	8	0	0	17	0	0	0	0	0	0	4	3	8	2	2	5	2	3	5	8	9	23	7	19	15
hsa-circMORC3-001	260	577	231	171	327	244	226	355	149	302	87	63	27	46	42	76	5	6	0	4	0	0	14	4	0	100	56	106	73	104	30
hsa-circDYRK1A-001	10	12	12	3	6	0	8	0	0	0	0	0	0	0	0	0	1	6	0	3	8	4	5	3	7	0	0	0	0	0	0
hsa-circDYRK1A-002	15	21	3	26	55	83	30	18	14	59	5	4	0	8	3	5	0	0	0	0	0	0	0	0	0	4	3	12	5	5	2
hsa-circDYRK1A-003	9	22	16	23	25	26	17	29	13	10	12	5	0	8	7	14	0	0	0	0	0	0	0	0	0	3	2	5	10	7	7
hsa-circBRWD1-001	33	63	39	28	40	68	26	19	17	22	17	16	10	13	7	12	7	2	4	0	2	4	6	6	4	15	9	15	9	10	10
hsa-circBRWD1-002	5	7	4	5	0	23	12	0	0	0	0	0	0	0	0	0	0	0	0	0	0	0	0	0	0	0	0	0	0	0	0
hsa-circBRWD1-003	0	15	0	9	15	15	8	0	0	0	0	0	0	0	0	0	0	0	0	0	0	0	0	0	0	0	0	0	0	0	0
hsa-circBACE2-001	17	15	12	9	34	10	31	0	0	10	0	0	0	0	0	0	0	0	0	0	0	0	0	0	0	0	0	0	0	0	0
hsa-circTRAPPC10-001	0	0	0	0	0	0	0	0	0	0	10	0	5	6	7	9	0	0	0	0	0	0	0	0	0	9	0	6	4	6	5
hsa-circPTTG1IP-001	13	22	24	15	9	9	36	0	12	6	0	0	0	0	0	0	0	0	0	0	0	0	0	0	0	4	16	9	9	6	19
hsa-circADARB1-001	0	0	0	0	0	0	0	0	0	0	0	0	0	0	0	0	0	0	0	0	0	0	0	0	0	4	5	3	3	5	6
hsa-circPCNT-001	0	0	0	0	0	0	0	0	0	0	0	0	0	0	0	0	0	0	0	0	0	0	0	0	0	19	13	7	6	14	11
hsa-circTPTEP1-001	10	9	17	0	0	37	9	0	0	0	19	0	0	5	9	5	0	0	0	0	0	0	0	0	0	0	0	0	0	0	0
hsa-circCRKL-001	109	146	92	74	182	212	117	67	106	82	50	15	17	25	12	30	0	0	0	0	0	0	0	0	0	12	9	22	21	19	21
hsa-circPPIL2-001	5	14	0	9	0	0	10	19	10	0	0	0	0	0	0	0	0	0	0	0	0	0	0	0	0	0	0	0	0	0	0
hsa-circYPEL1-001	0	0	0	0	0	0	0	0	0	0	12	9	2	11	6	4	0	0	0	0	0	0	0	0	0	0	0	0	0	0	0
hsa-circMAPK1-001	0	0	0	0	0	0	0	0	0	0	9	5	0	3	0	5	0	0	0	0	0	0	0	0	0	0	6	4	4	8	6
hsa-circPITPNB-001	6	11	26	4	10	10	3	0	12	13	0	0	0	0	0	0	0	0	0	0	0	0	0	0	0	3	4	17	0	9	19
hsa-ciTTC28-001	6	0	0	8	2	22	11	0	13	0	0	0	0	0	0	0	0	0	0	0	0	0	0	0	0	0	0	0	0	0	0
hsa-circKREMEN1-001	0	0	0	0	0	0	0	0	0	0	0	0	0	0	0	0	0	0	0	0	0	0	0	0	0	7	7	11	14	10	7
hsa-circFBXO7-001	9	9	38	36	14	37	21	0	9	9	8	18	8	9	7	8	3	4	0	3	4	4	5	5	5	18	10	20	16	27	24
hsa-circFBXO7-002	9	11	19	7	0	0	8	10	3	0	0	0	0	0	0	0	0	0	0	0	0	0	0	0	0	2	3	7	5	1	6
hsa-circCSF2RB-001	0	8	10	0	0	10	9	0	0	8	0	0	0	0	0	0	0	0	0	0	0	0	0	0	0	0	0	0	0	0	0
hsa-circTMEM184B-001	11	11	23	0	14	18	4	20	0	6	0	0	0	0	0	0	0	0	0	0	0	0	0	0	0	0	0	0	0	0	0
hsa-circDDX17-001	0	0	0	0	0	0	0	0	0	0	5	6	3	2	5	6	0	0	0	0	0	0	0	0	0	7	3	13	8	5	6
hsa-circXPNPEP3-001	12	0	13	0	18	0	6	0	0	8	0	0	0	0	0	0	0	0	0	0	0	0	0	0	0	0	0	0	0	0	0
hsa-circEP300-001	13	0	11	9	15	0	0	5	0	0	3	4	7	6	6	3	0	0	0	0	0	0	0	0	0	0	0	0	0	0	0
hsa-circCCDC134-001	0	0	0	0	0	0	0	0	0	0	0	6	2	11	2	6	0	0	0	0	0	0	0	0	0	7	2	7	7	9	1
hsa-circCCDC134-002	11	4	6	12	13	0	13	0	12	0	0	0	0	0	0	0	0	0	0	0	0	0	0	0	0	0	0	0	0	0	0
hsa-circTTLL1-001	0	0	0	0	0	0	0	0	0	0	0	13	10	4	5	4	0	0	0	0	0	0	0	0	0	0	0	0	0	0	0
hsa-circNUP50-001	14	24	17	30	19	36	16	33	6	0	0	0	0	0	0	0	0	0	0	0	0	0	0	0	0	0	3	0	8	7	6
hsa-circFBLN1-001	10	22	16	28	24	16	9	15	16	45	0	0	0	0	0	0	0	0	0	0	0	0	0	0	0	0	0	0	0	0	0
hsa-circATXN10-001	0	0	0	0	0	0	0	0	0	0	8	3	6	10	2	11	0	0	0	0	0	0	0	0	0	0	0	0	0	0	0
hsa-circATXN10-002	0	0	0	0	0	0	0	0	0	0	7	10	3	8	6	8	0	0	0	0	0	0	0	0	0	11	9	7	2	2	6
hsa-circATXN10-003	10	13	25	12	17	19	10	7	20	3	2	5	7	6	0	4	0	0	0	0	0	0	0	0	0	1	5	7	2	4	9
hsa-circATXN10-004	38	23	4	15	16	14	13	6	11	0	18	32	18	18	16	25	5	4	2	2	8	4	7	2	6	24	10	27	13	20	19
hsa-ciATXN10-001	42	24	7	10	8	43	14	19	50	71	16	8	0	7	2	12	0	0	0	0	0	0	0	0	0	5	6	16	12	16	16
hsa-circGRAMD4-001	0	0	0	0	0	0	0	0	0	0	6	5	0	0	4	6	0	0	0	0	0	0	0	0	0	3	6	4	7	5	8
hsa-circChrom22-001	0	0	0	0	0	0	0	0	0	0	8	2	11	8	7	12	0	0	0	0	0	0	0	0	0	0	0	0	0	0	0
hsa-circMOV10L1-001	0	0	0	0	0	0	0	0	0	0	3	11	7	7	4	3	0	0	0	0	0	0	0	0	0	6	9	7	9	13	12
hsa-circPPP6R2-001	15	18	9	15	14	15	11	14	0	23	7	11	6	12	11	7	0	0	0	0	0	0	0	0	0	7	12	13	19	20	12
hsa-circRNF149-001	0	0	0	0	0	0	0	0	0	0	0	0	0	0	0	0	0	0	0	0	0	0	0	0	0	2	3	5	0	5	5
hsa-circUXS1-001	0	0	0	0	0	0	0	0	0	0	0	0	0	0	0	0	7	5	1	4	5	6	8	4	3	12	2	4	5	4	5
hsa-circRANBP2-001	0	0	0	0	0	0	0	0	0	0	8	4	4	5	6	10	0	0	0	0	0	0	0	0	0	14	8	12	7	9	9
hsa-circSEPTIN10-001	22	14	17	14	7	0	0	0	0	9	0	18	11	4	8	2	0	0	0	0	0	0	0	0	0	7	6	17	6	12	6
hsa-circSEPTIN10-002	0	0	0	0	0	0	0	0	0	0	0	0	0	0	0	0	0	0	0	0	0	0	0	0	0	4	7	10	4	17	8
hsa-circZC3H6-001	0	0	0	0	0	0	0	0	0	0	0	0	0	0	0	0	0	4	3	5	3	8	4	3	6	0	0	0	0	0	0
hsa-circEPB41L5-001	11	10	9	2	6	0	0	13	0	20	0	0	0	0	0	0	0	0	0	0	0	0	0	0	0	0	5	6	0	2	6
hsa-circEPB41L5-002	16	13	14	6	0	0	3	0	0	6	0	0	0	0	0	0	0	0	0	0	0	0	0	0	0	0	0	0	0	0	0
hsa-circEPB41L5-003	17	25	9	30	18	16	6	0	6	25	0	0	0	0	0	0	0	0	0	0	0	0	0	0	0	0	0	0	0	0	0
hsa-circCLASP1-001	14	9	22	7	14	0	16	18	20	7	14	7	2	8	7	10	0	0	0	0	0	0	0	0	0	2	3	6	11	8	7
hsa-circTSN-001	0	0	0	0	0	0	0	0	0	0	5	4	3	6	0	9	0	0	0	0	0	0	0	0	0	0	3	7	5	14	4
hsa-circWDR33-001	0	0	0	0	0	0	0	0	0	0	5	0	0	5	0	5	0	0	0	0	0	0	0	0	0	0	0	0	0	0	0
hsa-circMGAT5-001	8	8	16	0	10	0	2	0	26	5	39	11	5	20	15	26	0	0	0	0	0	0	0	0	0	9	0	10	2	17	5
hsa-circMGAT5-002	0	0	0	0	0	0	0	0	0	0	11	6	0	4	10	17	0	0	0	0	0	0	0	0	0	0	0	0	0	0	0
hsa-circR3HDM1-001	0	0	0	0	0	0	0	0	0	0	0	0	0	0	0	0	0	0	0	0	0	0	0	0	0	4	4	7	4	9	10
hsa-circGTDC1-001	16	18	16	22	46	16	23	16	13	11	0	0	0	0	0	0	0	0	0	0	0	0	0	0	0	4	5	14	10	5	11
hsa-circACVR2A-001	148	55	83	33	55	126	40	67	153	24	5	14	6	10	6	6	0	0	0	0	0	0	0	0	0	13	7	30	9	15	12
hsa-circORC4-001	0	0	0	0	0	0	0	0	0	0	8	7	0	4	3	13	0	0	0	0	0	0	0	0	0	4	0	20	6	8	0
hsa-circFMNL2-001	6	12	6	0	12	36	0	8	0	9	0	0	0	0	0	0	0	0	0	0	0	0	0	0	0	0	0	0	0	0	0
hsa-circNBAS-001	0	0	0	0	0	0	0	0	0	0	0	0	0	0	0	0	0	0	0	0	0	0	0	0	0	0	3	6	0	7	11
hsa-circNBAS-002	0	0	0	0	0	0	0	0	0	0	0	0	0	0	0	0	0	0	0	0	0	0	0	0	0	5	0	6	0	12	4
hsa-circTANK-001	11	4	26	0	0	13	24	11	0	13	0	0	0	0	0	0	0	0	0	0	0	0	0	0	0	7	0	8	6	6	4
hsa-circCOBLL1-001	10	69	58	61	34	60	20	76	30	85	0	0	0	0	0	0	0	0	0	0	0	0	0	0	0	0	0	0	0	0	0
hsa-circCOBLL1-002	0	18	12	34	26	112	17	23	6	55	0	0	0	0	0	0	0	0	0	0	0	0	0	0	0	0	0	0	0	0	0
hsa-circCOBLL1-003	0	8	10	8	0	30	8	44	0	38	0	0	0	0	0	0	0	0	0	0	0	0	0	0	0	0	0	0	0	0	0
hsa-circSTK39-001	0	0	0	0	0	0	0	0	0	0	6	3	2	6	5	6	0	0	0	0	0	0	0	0	0	0	0	0	0	0	0
hsa-circSTK39-002	0	0	0	0	0	0	0	0	0	0	0	0	0	0	0	0	7	5	7	3	4	2	15	4	10	0	0	0	0	0	0
hsa-circSTK39-003	0	0	0	0	0	0	0	0	0	0	21	6	8	7	4	11	0	0	0	0	0	0	0	0	0	0	0	7	5	3	8
hsa-circCERS6-001	0	0	0	0	0	0	0	0	0	0	0	0	0	0	0	0	0	0	0	0	0	0	0	0	0	0	3	7	5	12	8
hsa-circTLK1-001	1	9	13	0	16	2	35	12	19	27	0	0	0	0	0	0	0	0	0	0	0	0	0	0	0	6	6	16	6	5	2
hsa-circTLK1-002	5	12	0	4	5	0	8	35	0	0	0	0	0	0	0	0	0	0	0	0	0	0	0	0	0	0	0	0	0	0	0
hsa-circHAT1-001	13	9	6	5	13	14	0	0	16	10	0	0	0	0	0	0	0	0	0	0	0	0	0	0	0	0	0	0	0	0	0
hsa-circSP3-001	24	11	0	16	13	0	4	12	17	0	4	5	6	5	8	6	0	0	0	0	0	0	0	0	0	0	0	0	0	0	0
hsa-circATF2-001	6	5	0	0	18	10	0	0	15	0	0	0	0	0	0	0	0	0	0	0	0	0	0	0	0	0	0	0	0	0	0
hsa-circLNPK-001	0	0	0	0	0	0	0	0	0	0	0	0	0	0	0	0	0	0	0	0	0	0	0	0	0	3	3	5	3	7	11
hsa-circTTN-AS1-001	9	18	12	13	25	0	10	0	27	12	2	7	5	5	0	5	0	0	0	0	0	0	0	0	0	1	5	7	2	10	4
hsa-circANKAR-001	0	0	0	0	0	0	0	0	0	0	0	0	0	0	0	0	0	0	0	0	0	0	0	0	0	8	6	17	10	12	5
hsa-circPMS1-001	39	43	69	0	25	0	9	17	0	12	20	23	12	19	16	18	0	0	0	0	0	0	0	0	0	12	11	21	8	12	14
hsa-circNAB1-001	39	23	31	19	25	0	23	19	0	0	29	26	5	16	16	40	0	0	0	0	0	0	0	0	0	15	12	16	14	13	17
hsa-circGLS-001	36	4	20	6	6	0	0	18	0	0	9	7	9	7	2	14	0	0	0	0	0	0	0	0	0	2	7	16	5	4	8
hsa-circSTK17B-001	0	0	0	0	0	0	0	0	0	0	9	4	3	9	7	13	0	0	0	0	0	0	0	0	0	0	0	0	0	0	0
hsa-circANKRD44-001	0	0	0	0	0	0	0	0	0	0	11	9	2	3	7	8	0	0	0	0	0	0	0	0	0	0	0	0	0	0	0
hsa-circCLK1-001	0	0	0	0	0	0	0	0	0	0	10	4	10	6	3	0	0	0	0	0	0	0	0	0	0	17	7	7	6	7	3
hsa-circCFLAR-001	0	0	0	0	0	0	0	0	0	0	0	0	0	0	0	0	4	2	5	8	10	5	11	6	6	0	0	0	0	0	0
hsa-circALS2-001	17	0	25	15	13	16	0	0	0	16	0	0	0	0	0	0	0	0	0	0	0	0	0	0	0	0	0	0	0	0	0
hsa-circBMPR2-001	29	42	19	25	31	32	28	35	52	49	0	0	0	0	0	0	4	5	5	5	2	0	10	5	12	15	18	31	18	21	21
hsa-circNDUFS1-001	0	0	0	0	0	0	0	0	0	0	0	0	0	0	0	0	0	0	0	0	0	0	0	0	0	4	4	8	5	7	6
hsa-circZDBF2-001	26	33	29	15	58	0	13	1	24	11	0	0	0	0	0	0	0	0	0	0	0	0	0	0	0	9	2	6	3	4	5
hsa-circCCNYL1-001	0	0	0	0	0	0	0	0	0	0	0	0	0	0	0	0	0	0	0	0	0	0	0	0	0	0	3	5	6	3	7
hsa-circPLEKHM3-001	30	29	33	19	25	22	46	0	22	36	6	8	6	13	7	10	6	10	7	6	7	7	8	4	5	7	11	11	12	11	13
hsa-circPIKFYVE-001	0	0	0	0	0	0	0	0	0	0	0	0	0	0	0	0	0	0	0	0	0	0	0	0	0	3	5	8	7	9	2
hsa-circKANSL1L-001	24	27	27	7	11	9	15	21	0	7	6	2	5	7	5	2	0	0	0	0	0	0	0	0	0	6	0	4	2	7	5
hsa-circSPAG16-001	0	0	0	0	0	0	0	0	0	0	0	0	0	0	0	0	5	3	0	3	0	5	10	3	7	0	0	0	0	0	0
hsa-circBARD1-001	13	0	34	11	8	0	14	0	3	0	8	5	10	5	7	12	2	5	0	0	4	4	7	7	5	7	6	4	3	9	2
hsa-circBARD1-002	27	0	28	5	16	33	6	0	46	10	12	5	5	10	11	5	3	3	6	2	4	6	12	3	0	8	6	3	7	8	2
hsa-circFN1-001	11	10	0	6	0	10	0	16	0	0	0	0	0	0	0	0	0	0	0	0	0	0	0	0	0	0	0	0	0	0	0
hsa-circARPC2-001	0	0	0	0	0	0	0	0	0	0	7	1	0	6	0	6	0	0	0	0	0	0	0	0	0	0	0	0	0	0	0
hsa-circSERPINE2-001	6	12	0	9	0	21	7	23	17	17	8	2	0	3	7	5	0	0	0	0	0	0	0	0	0	0	0	0	0	0	0
hsa-circCUL3-001	0	0	0	0	0	0	0	0	0	0	16	8	8	2	10	8	0	0	0	0	0	0	0	0	0	7	7	15	4	15	8
hsa-circRHBDD1-001	0	0	0	0	0	0	0	0	0	0	4	12	5	9	3	0	0	0	0	0	0	0	0	0	0	4	6	8	4	14	5
hsa-circRHBDD1-002	8	19	0	20	16	0	0	0	9	0	23	20	6	19	2	9	5	4	1	7	6	3	7	2	10	5	16	12	14	22	19
hsa-circRHBDD1-003	2	5	14	0	0	0	5	0	12	8	0	0	0	0	0	0	0	0	0	0	0	0	0	0	0	6	5	5	6	14	12
hsa-circTRIP12-001	4	17	12	10	17	0	0	0	16	27	0	0	0	0	0	0	0	0	0	0	0	0	0	0	0	0	0	0	0	0	0
hsa-circTRIP12-002	5	16	42	15	21	0	19	0	0	6	2	5	4	3	7	7	0	0	0	0	0	0	0	0	0	0	0	0	0	0	0
hsa-circSP100-001	0	0	0	0	0	0	0	0	0	0	0	0	0	0	0	0	0	0	0	0	0	0	0	0	0	6	11	13	14	10	29
hsa-circPSMD1-001	7	8	19	0	10	0	7	15	6	0	0	0	0	0	0	0	0	0	0	0	0	0	0	0	0	0	0	0	0	0	0
hsa-circGIGYF2-001	10	21	16	5	9	22	0	0	0	7	0	0	0	0	0	0	0	0	0	0	0	0	0	0	0	6	3	4	9	0	10
hsa-circDGKD-001	9	10	8	3	19	5	1	0	48	10	0	0	0	0	0	0	0	0	0	0	0	0	0	0	0	0	0	0	0	0	0
hsa-circILKAP-001	5	11	26	6	0	0	0	12	9	20	16	3	16	6	5	15	0	0	0	0	0	0	0	0	0	3	0	13	6	14	6
hsa-circATAD2B-001	0	0	0	0	0	0	0	0	0	0	0	0	0	0	0	0	0	0	0	0	0	0	0	0	0	2	1	8	6	6	7
hsa-circUBXN2A-001	0	0	0	0	0	0	0	0	0	0	0	0	0	0	0	0	0	0	0	0	0	0	0	0	0	3	9	10	8	5	11
hsa-circUBXN2A-002	0	0	0	0	0	0	0	0	0	0	0	0	0	0	0	0	0	0	0	0	0	0	0	0	0	4	5	14	0	7	8
hsa-circNDUFA10-001	0	0	0	0	0	0	0	0	0	0	0	0	0	0	0	0	0	0	0	0	0	0	0	0	0	4	12	8	14	1	6
hsa-circFAM228B-001	58	36	27	12	39	47	16	25	46	38	22	13	17	5	11	23	9	9	9	4	13	10	10	10	6	32	20	37	14	29	56
hsa-ciNCOA1-001	0	0	0	0	0	0	0	0	0	0	0	0	0	0	0	0	0	0	0	0	0	0	0	0	0	14	7	4	9	4	9
hsa-circHADHB-001	0	0	0	0	0	0	0	0	0	0	0	0	0	0	0	0	0	0	0	0	0	0	0	0	0	4	22	10	10	7	0
hsa-circBABAM2-001	0	0	0	0	0	0	0	0	0	0	0	0	0	0	0	0	0	0	0	0	0	0	0	0	0	0	6	2	7	5	4
hsa-circWDR43-001	0	5	6	0	14	0	11	30	0	6	0	0	0	0	0	0	0	0	0	0	0	0	0	0	0	0	0	0	0	0	0
hsa-circLCLAT1-001	0	0	0	0	0	0	0	0	0	0	6	5	0	0	6	3	0	0	0	0	0	0	0	0	0	0	0	0	0	0	0
hsa-circMEMO1-001	0	0	0	0	0	0	0	0	0	0	16	0	0	11	12	0	0	0	0	0	0	0	0	0	0	0	10	18	11	27	0
hsa-circSPAST-001	3	0	0	6	6	12	4	3	6	14	0	0	0	0	0	0	0	0	0	0	0	0	0	0	0	0	0	0	0	0	0
hsa-circBIRC6-001	34	12	6	15	8	38	9	0	0	18	0	0	0	0	0	0	0	0	0	0	0	0	0	0	0	0	0	0	0	0	0
hsa-circBIRC6-002	8	15	13	0	10	0	0	3	17	0	0	0	0	0	0	0	0	0	0	0	0	0	0	0	0	0	0	0	0	0	0
hsa-circBIRC6-003	10	11	18	0	0	0	5	15	0	0	12	5	2	0	0	6	0	0	0	0	0	0	0	0	0	0	0	0	0	0	0
hsa-circBIRC6-004	3	3	18	0	10	17	10	0	0	6	0	0	0	0	0	0	0	0	0	0	0	0	0	0	0	0	0	0	0	0	0
hsa-circBIRC6-005	10	18	16	9	5	21	4	0	27	0	0	0	0	0	0	0	0	0	0	0	0	0	0	0	0	0	0	0	0	0	0
hsa-ciCRIM1-001	6	8	13	6	0	0	0	8	0	13	0	0	0	0	0	0	0	0	0	0	0	0	0	0	0	0	0	0	0	0	0
hsa-circCRIM1-001	0	0	6	0	17	10	0	11	0	22	0	0	0	0	0	0	0	0	0	0	0	0	0	0	0	0	0	0	0	0	0
hsa-circCRIM1-002	19	32	59	24	26	37	31	27	27	48	28	7	0	13	3	16	0	0	0	0	0	0	0	0	0	0	0	0	0	0	0
hsa-circCRIM1-003	6	3	9	11	9	0	0	8	1	0	0	0	0	0	0	0	0	0	0	0	0	0	0	0	0	0	0	0	0	0	0
hsa-circPRKD3-001	95	130	133	194	176	400	95	194	72	269	24	12	2	21	10	18	0	0	0	0	0	0	0	0	0	12	9	11	12	14	9
hsa-circSLC8A1-001	0	0	0	0	0	0	0	0	0	0	7	6	10	6	11	2	0	0	0	0	0	0	0	0	0	11	4	23	9	20	12
hsa-circSLC8A1-002	86	22	31	40	23	0	10	0	60	0	48	72	72	36	74	67	13	10	15	4	14	7	18	9	10	78	58	145	81	151	92
hsa-circPLEKHH2-001	0	0	0	0	0	0	0	0	0	0	0	0	0	0	0	0	0	0	0	0	0	0	0	0	0	4	2	6	0	7	10
hsa-circPLEKHH2-002	0	0	0	0	0	0	0	0	0	0	0	0	0	0	0	0	0	0	0	0	0	0	0	0	0	0	10	10	5	6	5
hsa-circPPM1B-001	0	0	0	0	0	0	0	0	0	0	5	7	5	6	5	6	0	0	0	0	0	0	0	0	0	0	4	6	8	5	5
hsa-circSRBD1-001	0	0	0	0	0	0	0	0	0	0	0	0	0	0	0	0	0	0	0	0	0	0	0	0	0	0	8	7	9	4	0
hsa-circSRBD1-002	7	9	0	11	19	22	5	26	0	0	13	6	5	2	3	3	0	0	0	0	0	0	0	0	0	1	8	14	4	11	6
hsa-circFBXO11-001	0	0	0	0	0	0	0	0	0	0	0	0	0	0	0	0	0	0	0	0	0	0	0	0	0	11	4	13	10	4	8
hsa-circFOXN2-001	19	5	8	7	5	0	0	15	0	0	8	3	3	8	1	16	0	0	0	0	0	0	0	0	0	0	0	0	0	0	0
hsa-circSTON1-GTF2A1L-001	23	6	18	0	19	41	11	8	0	0	0	0	0	0	0	0	0	0	0	0	0	0	0	0	0	0	8	6	7	6	2
hsa-circSTON1-GTF2A1L-002	0	0	0	0	0	0	0	0	0	0	0	0	0	0	0	0	0	0	0	0	0	0	0	0	0	0	5	3	3	8	13
hsa-circRTN4-001	23	16	11	9	12	0	21	24	12	0	19	15	12	13	9	11	0	0	0	0	0	0	0	0	0	9	7	17	16	32	20
hsa-circVRK2-001	0	0	0	0	0	0	0	0	0	0	0	0	0	0	0	0	0	0	0	0	0	0	0	0	0	2	8	5	7	4	4
hsa-circFANCL-001	9	9	4	9	12	17	24	0	13	0	0	16	7	6	0	7	0	0	0	0	0	0	0	0	0	4	8	6	2	17	1
hsa-circFANCL-002	0	0	0	0	0	0	0	0	0	0	10	14	2	9	9	8	0	7	3	0	1	4	7	5	8	22	8	21	13	41	23
hsa-ciSANBR-001	0	0	0	0	0	0	0	0	0	0	0	0	0	0	0	0	0	0	0	0	0	0	0	0	0	1	3	6	3	5	6
hsa-circSANBR-001	0	0	0	0	0	0	0	0	0	0	0	0	0	0	0	0	0	0	0	0	0	0	0	0	0	3	5	11	6	8	8
hsa-circXPO1-001	0	8	0	6	8	0	12	10	15	0	0	0	0	0	0	0	0	0	0	0	0	0	0	0	0	5	6	9	3	2	2
hsa-circXPO1-002	16	17	5	0	22	0	24	6	0	3	0	0	0	0	0	0	0	0	0	0	0	0	0	0	0	0	0	0	0	0	0
hsa-circXPO1-003	0	0	0	0	0	0	0	0	0	0	0	0	0	0	0	0	0	0	0	0	0	0	0	0	0	0	6	3	0	10	5
hsa-circXPO1-004	1	16	54	33	19	38	23	13	13	40	13	9	3	5	8	3	9	8	11	5	9	9	18	5	10	4	1	31	27	23	10
hsa-circXPO1-005	187	3	220	58	184	79	121	56	121	43	87	71	46	43	45	56	7	11	18	9	12	9	20	7	22	41	44	106	48	61	65
hsa-circEHBP1-001	11	22	9	8	16	0	7	20	0	24	0	0	0	0	0	0	0	0	0	0	0	0	0	0	0	13	6	21	12	25	23
hsa-circWDPCP-001	12	16	11	7	11	0	10	0	4	14	0	0	0	0	0	0	0	0	0	0	0	0	0	0	0	0	0	0	0	0	0
hsa-circUGP2-001	26	1	105	0	27	128	71	123	67	2	0	0	0	0	0	0	0	0	0	0	0	0	0	0	0	1	1	5	6	9	10
hsa-circUGP2-002	8	16	0	5	7	0	0	0	0	6	0	0	0	0	0	0	0	0	0	0	0	0	0	0	0	0	0	0	0	0	0
hsa-circAFTPH-001	8	7	0	0	6	17	0	13	18	7	6	10	5	5	0	4	0	0	0	0	0	0	0	0	0	0	0	0	0	0	0
hsa-circRAB1A-001	7	10	0	7	0	25	0	0	0	15	0	0	0	0	0	0	0	0	0	0	0	0	0	0	0	0	0	0	0	0	0
hsa-circAPLF-001	17	26	41	7	56	40	10	41	40	17	0	0	0	0	0	0	1	6	3	2	2	3	1	5	6	13	4	10	6	3	9
hsa-circGFPT1-001	17	13	13	30	13	0	16	0	0	10	0	0	0	0	0	0	0	0	0	0	0	0	0	0	0	0	0	0	0	0	0
hsa-circGFPT1-002	7	6	12	0	8	1	0	0	13	13	0	0	0	0	0	0	0	0	0	0	0	0	0	0	0	0	0	0	0	0	0
hsa-circC2orf42-001	13	28	46	14	20	0	10	21	0	3	18	8	7	6	4	9	0	0	0	0	0	0	0	0	0	2	5	2	5	4	5
hsa-circZNF638-001	19	7	9	0	0	0	0	25	11	0	0	0	0	0	0	0	0	0	0	0	0	0	0	0	0	6	10	13	4	10	4
hsa-circEXOC6B-001	10	20	16	6	11	59	24	15	0	40	0	0	0	0	0	0	0	0	0	0	0	0	0	0	0	7	11	4	2	11	13
hsa-circEXOC6B-002	55	170	294	159	194	276	57	226	44	173	24	39	21	13	14	24	9	11	8	11	14	8	16	12	21	32	47	59	59	58	86
hsa-circEXOC6B-003	0	0	0	0	0	0	0	0	0	0	0	0	0	0	0	0	4	5	0	2	6	5	5	3	3	0	0	0	0	0	0
hsa-circEVA1A-001	12	3	0	17	9	4	0	18	0	6	0	0	0	0	0	0	0	0	0	0	0	0	0	0	0	0	0	0	0	0	0
hsa-circLINC00298-001	0	0	0	0	0	0	0	0	0	0	7	3	0	6	0	7	0	0	0	0	0	0	0	0	0	0	0	0	0	0	0
hsa-circELMOD3-001	28	15	0	22	5	0	0	0	0	6	0	0	0	0	0	0	0	0	0	0	0	0	0	0	0	0	0	0	0	0	0
hsa-circST3GAL5-001	0	0	0	0	0	0	0	0	0	0	0	0	0	0	0	0	0	0	0	0	0	0	0	0	0	1	9	0	9	12	6
hsa-circKIDINS220-001	0	0	0	0	0	0	0	0	0	0	0	0	0	0	0	0	0	0	0	0	0	0	0	0	0	10	5	4	10	13	2
hsa-circMBOAT2-001	0	0	0	0	0	0	0	0	0	0	6	6	3	12	1	8	0	0	0	0	0	0	0	0	0	0	0	0	0	0	0
hsa-circZNF514-001	11	12	15	11	0	0	13	8	0	4	11	21	7	16	8	10	0	0	0	0	0	0	0	0	0	10	4	11	0	10	9
hsa-circMITD1-001	0	0	0	0	0	0	0	0	0	0	0	0	0	0	0	0	0	0	0	0	0	0	0	0	0	7	12	11	17	8	9
hsa-circMRPL30-001	0	0	0	0	0	0	0	0	0	0	0	9	0	5	5	4	0	0	0	0	0	0	0	0	0	0	0	0	0	0	0
hsa-circGRHL1-001	6	16	8	2	19	0	0	12	0	10	0	0	0	0	0	0	0	0	0	0	0	0	0	0	0	0	0	0	0	0	0
hsa-circTBC1D23-001	5	5	0	6	8	15	0	0	0	0	0	0	0	0	0	0	0	0	0	0	0	0	0	0	0	0	0	0	0	0	0
hsa-circZBTB11-001	0	0	0	0	0	0	0	0	0	0	21	9	0	15	4	14	0	0	0	0	0	0	0	0	0	0	2	3	5	7	7
hsa-circCCDC54-AS1-001	12	61	21	9	36	0	41	0	17	14	0	0	0	0	0	0	0	5	15	3	11	12	21	11	0	0	0	0	0	0	0
hsa-ciCCDC54-AS1-001	8	22	0	11	0	21	16	13	0	10	0	0	0	0	0	0	11	11	23	2	9	16	36	18	3	0	0	0	0	0	0
hsa-circBBX-001	5	13	5	0	6	0	0	0	22	21	0	0	0	0	0	0	0	0	0	0	0	0	0	0	0	4	0	4	5	9	9
hsa-circBBX-002	5	8	0	6	8	0	12	0	0	0	0	0	0	0	0	0	0	0	0	0	0	0	0	0	0	2	2	9	5	7	7
hsa-circNECTIN3-001	0	11	23	17	13	18	10	11	0	18	0	0	0	0	0	0	0	0	0	0	0	0	0	0	0	0	0	0	0	0	0
hsa-circNECTIN3-002	2	11	4	6	7	0	8	0	0	7	0	0	0	0	0	0	0	0	0	0	0	0	0	0	0	0	0	0	0	0	0
hsa-circPHLDB2-001	20	34	40	30	21	32	13	47	11	2	0	0	0	0	0	0	0	0	0	0	0	0	0	0	0	6	10	8	4	4	10
hsa-circATG7-001	0	0	0	0	0	0	0	0	0	0	0	0	0	0	0	0	0	0	0	0	0	0	0	0	0	0	2	5	5	8	5
hsa-circTIMMDC1-001	0	0	0	0	0	0	0	0	0	0	0	0	0	0	0	0	0	0	0	0	0	0	0	0	0	10	10	11	5	16	8
hsa-circTIMMDC1-002	0	12	25	25	0	0	7	10	0	0	0	0	0	0	0	0	0	0	0	0	0	0	0	0	0	5	7	6	2	4	6
hsa-circTIMMDC1-003	6	26	0	7	13	0	21	7	3	8	0	0	0	0	0	0	0	0	0	0	0	0	0	0	0	2	0	10	6	15	8
hsa-circGSK3B-001	0	5	11	0	24	8	11	0	0	11	0	0	0	0	0	0	0	0	0	0	0	0	0	0	0	0	0	0	0	0	0
hsa-circPPARG-001	5	6	10	4	5	21	6	0	0	0	0	0	0	0	0	0	0	0	0	0	0	0	0	0	0	0	0	0	0	0	0
hsa-circPPARG-002	3	8	2	14	14	0	15	19	17	39	0	0	0	0	0	0	0	0	0	0	0	0	0	0	0	0	0	0	0	0	0
hsa-circPDIA5-001	0	0	0	0	0	0	0	0	0	0	9	8	0	11	4	7	0	0	0	0	0	0	0	0	0	0	0	0	0	0	0
hsa-circPPARG-003	12	14	0	5	0	17	23	0	0	8	0	0	0	0	0	0	0	0	0	0	0	0	0	0	0	0	0	0	0	0	0
hsa-circZNF148-001	12	13	0	12	3	0	18	0	8	16	21	6	3	15	15	22	0	0	0	0	0	0	0	0	0	11	14	22	16	12	13
hsa-circLINC02614-001	0	0	0	0	0	0	0	0	0	0	0	0	0	0	0	0	0	0	0	0	0	0	0	0	0	5	7	3	4	2	5
hsa-circEEFSEC-001	4	0	12	8	10	0	13	9	10	13	0	0	0	0	0	0	0	0	0	0	0	0	0	0	0	13	6	9	0	6	6
hsa-circRAB7A-001	2	0	16	8	6	26	7	10	0	0	0	0	0	0	0	0	0	0	0	0	0	0	0	0	0	2	0	5	4	6	6
hsa-circRAB7A-002	13	13	29	12	17	52	0	17	0	5	0	0	0	0	0	0	0	0	0	0	0	0	0	0	0	0	0	0	0	0	0
hsa-circTMCC1-001	19	12	7	0	0	8	0	17	0	0	0	0	0	0	0	0	3	8	0	0	2	2	9	0	5	0	5	8	8	7	3
hsa-circTMCC1-002	0	0	0	0	0	0	0	0	0	0	0	0	0	0	0	0	0	0	0	0	0	0	0	0	0	0	2	5	5	7	5
hsa-circRYK-001	24	0	8	23	12	15	7	0	6	20	0	0	0	0	0	0	0	0	0	0	0	0	0	0	0	0	0	0	0	0	0
hsa-circRYK-002	27	38	40	13	50	43	22	27	39	24	6	3	4	2	7	8	0	0	0	0	0	0	0	0	0	2	7	3	2	10	7
hsa-circRYK-003	0	0	0	0	0	0	0	0	0	0	0	0	0	0	0	0	0	0	0	0	0	0	0	0	0	8	10	8	4	1	5
hsa-circSTAG1-001	4	12	20	4	23	21	0	0	7	0	0	0	0	0	0	0	0	0	0	0	0	0	0	0	0	0	0	0	0	0	0
hsa-circCEP70-001	0	0	0	0	0	0	0	0	0	0	0	0	0	0	0	0	13	28	0	11	21	17	29	25	0	0	11	21	14	9	0
hsa-circCEP70-002	0	0	0	0	0	0	0	0	0	0	0	0	0	0	0	0	17	19	0	12	17	18	29	18	0	0	5	8	8	12	0
hsa-circCEP70-003	0	0	0	0	0	0	0	0	0	0	7	8	0	0	6	0	3	6	0	0	2	7	9	0	0	0	0	0	0	0	0
hsa-circPIK3CB-001	5	19	0	10	6	0	9	0	0	14	0	0	0	0	0	0	0	0	0	0	0	0	0	0	0	0	0	0	0	0	0
hsa-circPXYLP1-001	0	0	0	0	0	0	0	0	0	0	8	3	5	2	7	0	0	0	0	0	0	0	0	0	0	0	0	0	0	0	0
hsa-circRASA2-001	0	0	0	0	0	0	0	0	0	0	11	0	1	5	2	9	0	0	0	0	0	0	0	0	0	0	0	0	0	0	0
hsa-circPLOD2-001	97	44	72	15	63	115	51	97	115	56	0	0	0	0	0	0	0	0	0	0	0	0	0	0	0	2	20	17	10	15	15
hsa-circRNF13-001	0	0	0	0	0	0	0	0	0	0	0	0	0	0	0	0	0	0	0	0	0	0	0	0	0	5	4	10	7	4	6
hsa-circRNF13-002	3	5	120	38	6	50	41	43	63	23	14	6	13	0	6	2	10	16	23	14	13	17	27	12	10	22	6	3	4	7	28
hsa-circRNF13-003	9	22	0	0	5	17	0	17	0	20	0	0	0	0	0	0	0	0	0	0	0	0	0	0	0	3	8	7	7	6	13
hsa-circMED12L-001	7	6	9	4	0	21	11	0	10	15	0	0	0	0	0	0	0	0	0	0	0	0	0	0	0	0	0	0	0	0	0
hsa-circTIPARP-001	0	0	0	0	0	0	0	0	0	0	0	0	0	0	0	0	0	0	0	0	0	0	0	0	0	4	0	5	0	6	9
hsa-circRSRC1-001	23	31	16	10	13	47	22	22	27	0	17	13	4	6	2	15	7	10	2	3	7	4	14	8	8	11	3	21	27	26	17
hsa-circOXNAD1-001	0	0	0	0	0	0	0	0	0	0	0	0	0	0	0	0	0	0	0	0	0	0	0	0	0	0	3	5	0	12	8
hsa-circSEC62-001	30	45	10	29	31	19	26	0	25	20	10	11	10	4	3	12	2	2	0	0	6	3	8	0	5	21	8	27	10	32	6
hsa-circPLCL2-001	62	219	219	277	162	423	80	249	50	345	0	0	0	0	0	0	0	0	0	0	0	0	0	0	0	0	0	0	0	0	0
hsa-circPLCL2-002	5	20	33	25	0	27	0	29	0	21	0	0	0	0	0	0	0	0	0	0	0	0	0	0	0	0	0	0	0	0	0
hsa-circPHC3-001	19	12	6	3	22	18	13	0	8	7	0	0	0	0	0	0	0	0	0	0	0	0	0	0	0	0	0	0	0	0	0
hsa-circPHC3-002	10	9	0	0	17	4	12	0	0	5	6	7	7	0	8	8	0	0	0	0	0	0	0	0	0	0	0	0	0	0	0
hsa-circPHC3-003	5	10	0	3	9	0	0	20	0	11	0	0	0	0	0	0	2	11	4	6	8	8	13	2	10	7	8	12	4	6	2
hsa-circPHC3-004	8	0	8	9	11	9	6	11	0	3	0	0	0	0	0	0	0	0	0	0	0	0	0	0	0	0	0	0	0	0	0
hsa-circPHC3-005	0	0	0	0	0	0	0	0	0	0	0	0	0	0	0	0	6	9	4	4	3	3	12	10	12	10	6	16	13	16	14
hsa-circPHC3-006	14	17	15	8	21	0	8	0	4	14	0	0	0	0	0	0	0	0	0	0	0	0	0	0	0	0	0	0	0	0	0
hsa-circFNDC3B-001	0	0	12	5	0	12	15	0	13	30	0	0	0	0	0	0	0	0	0	0	0	0	0	0	0	13	6	6	8	6	16
hsa-circFNDC3B-002	3	13	8	8	25	29	8	0	17	12	0	0	0	0	0	0	0	0	0	0	0	0	0	0	0	0	0	0	0	0	0
hsa-circFNDC3B-003	70	93	44	96	85	156	58	79	116	169	24	0	6	6	4	16	13	13	12	7	6	5	12	8	20	38	70	66	60	67	113
hsa-circFNDC3B-004	0	0	0	0	0	0	0	0	0	0	0	0	0	0	0	0	0	0	0	0	0	0	0	0	0	0	6	9	9	5	17
hsa-ciFNDC3B-001	6	3	0	0	12	60	6	0	12	5	0	0	0	0	0	0	0	0	0	0	0	0	0	0	0	2	7	0	5	5	12
hsa-circFNDC3B-005	0	9	8	5	13	35	4	9	0	0	0	0	0	0	0	0	0	0	0	0	0	0	0	0	0	0	0	0	0	0	0
hsa-circFNDC3B-006	6	10	23	13	23	10	8	6	24	13	0	0	0	0	0	0	0	0	0	0	0	0	0	0	0	0	0	0	0	0	0
hsa-circFNDC3B-007	8	3	24	15	13	85	24	29	81	12	5	5	4	0	4	7	2	6	0	3	0	2	11	2	9	10	10	8	7	15	24
hsa-circFNDC3B-008	13	12	11	0	11	16	0	0	0	8	0	0	0	0	0	0	0	0	0	0	0	0	0	0	0	0	0	0	0	0	0
hsa-circGNB4-001	21	10	36	9	3	0	11	0	0	8	0	0	0	0	0	0	0	0	0	0	0	0	0	0	0	0	0	0	0	0	0
hsa-circMRPL47-001	0	0	0	0	0	0	0	0	0	0	0	0	0	0	0	0	0	0	0	0	0	0	0	0	0	0	4	6	0	6	5
hsa-circKLHL24-001	9	14	31	16	12	0	0	36	0	25	0	0	0	0	0	0	0	0	0	0	0	0	0	0	0	0	0	0	0	0	0
hsa-circSATB1-001	0	0	0	0	0	0	0	0	0	0	17	11	0	9	9	15	0	0	0	0	0	0	0	0	0	0	0	0	0	0	0
hsa-circMAP3K13-001	0	5	9	3	11	1	17	16	0	19	0	0	0	0	0	0	0	0	0	0	0	0	0	0	0	0	0	0	0	0	0
hsa-circETV5-001	0	0	8	8	17	53	0	0	0	8	0	0	0	0	0	0	0	0	0	0	0	0	0	0	0	0	0	0	0	0	0
hsa-circATP13A3-001	0	0	0	0	0	0	0	0	0	0	0	0	0	0	0	0	0	0	0	0	0	0	0	0	0	2	0	2	7	9	7
hsa-circACAP2-001	7	1	11	0	20	0	14	0	5	0	0	0	0	0	0	0	0	0	0	0	0	0	0	0	0	0	0	0	0	0	0
hsa-circACAP2-002	0	0	0	0	0	0	0	0	0	0	0	0	0	0	0	0	0	5	3	0	2	4	5	7	0	0	0	0	0	0	0
hsa-ciSDHAP2-001	0	4	30	33	8	76	7	0	10	40	0	0	0	0	0	0	0	0	0	0	0	0	0	0	0	55	31	21	10	43	22
hsa-ciSDHAP1-001	0	0	0	0	0	0	0	0	0	0	0	0	0	0	0	0	0	0	0	0	0	0	0	0	0	6	0	14	16	11	9
hsa-circUBXN7-001	65	52	44	13	1	49	18	57	47	34	20	21	25	14	28	16	13	27	10	12	21	5	48	12	20	91	6	37	69	25	80
hsa-circRNF168-001	0	0	0	0	0	0	0	0	0	0	0	0	0	0	0	0	0	0	0	0	0	0	0	0	0	3	2	9	6	5	6
hsa-circDLG1-001	13	91	149	2	85	37	24	94	11	41	13	3	0	14	3	8	0	0	0	0	0	0	0	0	0	0	0	0	0	0	0
hsa-circLRCH3-001	11	5	0	7	10	6	0	0	4	1	0	0	0	0	0	0	2	0	2	0	5	8	3	5	5	6	8	23	9	17	9
hsa-circLRCH3-002	0	0	0	0	0	0	0	0	0	0	0	0	0	0	0	0	0	0	0	0	0	0	0	0	0	8	2	8	8	7	0
hsa-circLRCH3-003	20	20	33	13	50	0	28	19	5	36	6	3	2	9	6	4	0	0	0	0	0	0	0	0	0	5	3	11	10	8	7
hsa-circSLC4A7-001	0	0	0	0	0	0	0	0	0	0	0	0	0	0	0	0	0	0	0	0	0	0	0	0	0	2	2	5	6	2	5
hsa-circTRNT1-001	13	5	0	2	31	12	7	0	0	0	4	9	3	7	2	11	0	0	0	0	0	0	0	0	0	0	5	4	7	2	7
hsa-circCRBN-001	11	9	0	14	24	0	0	0	0	7	0	0	0	0	0	0	0	0	0	0	0	0	0	0	0	0	0	0	0	0	0
hsa-circSTT3B-001	36	24	39	1	39	0	15	24	11	17	53	13	10	16	17	14	0	3	4	0	2	0	6	5	5	18	5	13	7	14	10
hsa-circOSBPL10-001	25	16	9	5	33	16	20	0	4	7	0	0	0	0	0	0	0	0	0	0	0	0	0	0	0	0	0	0	0	0	0
hsa-circCLASP2-001	0	0	0	0	0	0	0	0	0	0	10	5	0	6	4	4	0	0	0	0	0	0	0	0	0	3	7	17	8	6	9
hsa-circCTNNB1-001	8	0	10	5	0	0	0	0	6	8	0	0	0	0	0	0	0	0	0	0	0	0	0	0	0	0	0	0	0	0	0
hsa-circKRBOX1-001	0	8	10	7	15	31	0	0	0	0	0	0	0	0	0	0	0	0	0	0	0	0	0	0	0	0	0	0	0	0	0
hsa-circSNRK-001	12	18	16	5	34	0	17	19	21	0	4	14	7	4	12	28	0	0	0	0	0	0	0	0	0	7	5	11	5	10	10
hsa-circSUMF1-001	0	0	0	0	0	0	0	0	0	0	13	3	2	9	3	7	0	0	0	0	0	0	0	0	0	0	0	0	0	0	0
hsa-circSETD2-001	6	0	23	0	19	22	7	0	0	27	6	5	4	0	5	9	0	0	0	0	0	0	0	0	0	6	3	6	7	4	4
hsa-circSETD2-002	21	9	12	2	20	23	23	33	33	24	11	1	3	8	4	6	0	0	0	0	0	0	0	0	0	8	7	5	2	3	4
hsa-circSETD2-003	4	7	18	14	16	20	12	0	0	0	0	0	0	0	0	0	0	0	0	0	0	0	0	0	0	0	0	0	0	0	0
hsa-circSETD2-004	0	7	23	0	16	11	8	0	0	3	0	0	0	0	0	0	0	0	0	0	0	0	0	0	0	4	2	2	5	6	6
hsa-circSETD2-005	0	0	0	0	0	0	0	0	0	0	0	0	0	0	0	0	0	0	0	0	0	0	0	0	0	3	5	5	2	7	9
hsa-circSETD2-006	0	0	0	0	0	0	0	0	0	0	5	0	3	0	6	9	0	0	0	0	0	0	0	0	0	6	6	1	7	8	12
hsa-circSCAP-001	7	17	27	7	10	16	0	0	0	17	0	0	0	0	0	0	0	0	0	0	0	0	0	0	0	0	0	0	0	0	0
hsa-circSCAP-002	16	36	20	19	35	72	50	32	10	55	0	0	0	0	0	0	0	0	0	0	0	0	0	0	0	0	0	0	0	0	0
hsa-circSMARCC1-001	7	0	22	0	6	9	12	0	0	0	0	0	0	0	0	0	0	0	0	0	0	0	0	0	0	0	0	0	0	0	0
hsa-circSMARCC1-002	14	10	10	12	0	0	0	0	0	7	0	0	0	0	0	0	0	0	0	0	0	0	0	0	0	0	0	0	0	0	0
hsa-circSMARCC1-003	6	11	6	7	8	0	0	0	0	0	0	0	0	0	0	0	0	0	0	0	0	0	0	0	0	0	0	0	0	0	0
hsa-circRBM6-001	1	15	0	0	0	42	8	15	7	14	0	0	0	0	0	0	0	0	0	0	0	0	0	0	0	0	0	0	0	0	0
hsa-circRBM6-002	14	29	43	15	0	0	33	48	0	0	6	7	3	6	4	9	0	0	0	0	0	0	0	0	0	6	6	7	9	11	7
hsa-ciRAD54L2-001	0	0	0	0	0	0	0	0	0	0	16	11	11	11	10	18	0	0	0	0	0	0	0	0	0	13	21	26	27	29	21
hsa-circARL8B-001	0	0	0	0	0	0	0	0	0	0	26	22	9	10	6	13	0	0	0	0	0	0	0	0	0	18	14	34	23	24	24
hsa-circALAS1-001	0	3	15	23	19	15	10	0	0	0	0	0	0	0	0	0	0	0	0	0	0	0	0	0	0	0	0	0	0	0	0
hsa-circCCDC66-001	0	0	0	0	0	0	0	0	0	0	0	0	0	0	0	0	0	0	0	0	0	0	0	0	0	5	3	4	6	2	14
hsa-circCCDC66-002	13	16	11	28	28	0	10	0	20	46	0	0	0	0	0	0	2	8	6	3	7	3	19	11	12	23	18	22	18	21	15
hsa-circTASOR-001	0	0	0	0	0	0	0	0	0	0	17	8	5	9	7	12	0	0	0	0	0	0	0	0	0	3	10	7	5	9	7
hsa-circTASOR-002	22	38	38	18	17	10	10	24	0	24	10	8	6	8	4	11	0	0	0	0	0	0	0	0	0	10	7	5	11	8	8
hsa-circAPPL1-001	18	0	8	0	9	3	3	10	17	11	0	0	0	0	0	0	0	0	0	0	0	0	0	0	0	5	0	5	10	13	3
hsa-circAPPL1-002	22	8	15	9	5	12	6	0	1	0	0	0	0	0	0	0	0	0	0	0	0	0	0	0	0	0	0	0	0	0	0
hsa-circSLMAP-001	0	0	0	0	0	0	0	0	0	0	0	0	0	0	0	0	0	0	0	0	0	0	0	0	0	9	0	8	3	9	8
hsa-circATXN7-001	7	15	0	21	18	0	8	26	14	16	0	0	0	0	0	0	0	0	0	0	0	0	0	0	0	5	4	9	6	7	8
hsa-circADAMTS9-001	0	0	0	0	0	0	0	0	0	0	0	0	0	0	0	0	0	0	0	0	0	0	0	0	0	6	7	3	0	9	1
hsa-circSUCLG2-001	0	0	0	0	0	0	0	0	0	0	4	6	0	0	8	8	0	0	0	0	0	0	0	0	0	0	0	0	0	0	0
hsa-circSUCLG2-002	37	29	52	18	31	23	49	76	9	19	36	9	6	0	16	24	0	0	0	0	0	0	0	0	0	14	0	21	10	17	11
hsa-circFOXP1-001	5	13	0	0	0	0	8	10	0	10	0	0	0	0	0	0	0	0	0	0	0	0	0	0	0	0	0	0	0	0	0
hsa-circFOXP1-002	0	0	0	0	0	0	0	0	0	0	0	0	0	0	0	0	0	0	0	0	0	0	0	0	0	4	2	11	8	2	5
hsa-circVGLL3-001	0	8	18	20	0	68	14	0	0	53	0	0	0	0	0	0	0	0	0	0	0	0	0	0	0	0	0	0	0	0	0
hsa-circVGLL3-002	40	142	127	204	73	526	124	226	29	343	0	0	0	0	0	0	0	0	0	0	0	0	0	0	0	0	0	0	0	0	0
hsa-circVGLL3-003	0	25	7	14	12	53	14	21	0	30	0	0	0	0	0	0	0	0	0	0	0	0	0	0	0	0	0	0	0	0	0
hsa-circST3GAL6-001	0	16	20	6	21	12	6	18	0	0	0	0	0	0	0	0	0	0	0	0	0	0	0	0	0	0	0	0	0	0	0
hsa-circST3GAL6-002	7	12	15	7	0	25	13	23	0	0	0	0	0	0	0	0	0	0	0	0	0	0	0	0	0	0	0	0	0	0	0
hsa-circWDR1-001	23	19	0	7	17	0	20	0	0	12	0	0	0	0	0	0	0	0	0	0	0	0	0	0	0	0	0	0	0	0	0
hsa-circSLC39A8-001	0	69	125	78	57	70	53	97	17	79	7	2	2	1	10	5	3	4	10	0	2	3	11	7	3	3	0	10	16	7	11
hsa-circSLC39A8-002	15	3	7	0	6	0	0	10	11	20	0	0	0	0	0	0	0	0	0	0	0	0	0	0	0	0	0	0	0	0	0
hsa-circNFKB1-001	0	0	0	0	0	0	0	0	0	0	0	0	0	0	0	0	0	0	0	0	0	0	0	0	0	2	7	11	3	12	15
hsa-circMANBA-001	6	6	0	0	8	7	3	12	0	0	6	8	4	10	5	8	0	0	0	0	0	0	0	0	0	0	0	0	0	0	0
hsa-circTET2-001	18	27	11	11	16	0	65	0	11	28	23	14	14	22	10	33	0	0	0	0	0	0	0	0	0	5	13	10	14	6	9
hsa-circPPA2-001	7	2	7	5	0	0	0	28	12	0	5	9	6	0	7	6	0	0	0	0	0	0	0	0	0	7	2	18	15	7	8
hsa-circPAPSS1-001	0	0	0	0	0	0	0	0	0	0	0	0	0	0	0	0	0	6	12	0	6	7	9	8	3	0	0	0	0	0	0
hsa-circPAPSS1-002	0	0	0	0	0	0	0	0	0	0	0	0	0	0	0	0	7	17	20	10	30	23	27	17	15	6	5	9	12	14	2
hsa-circSEC24B-001	11	25	14	0	17	0	10	0	0	31	0	0	0	0	0	0	0	0	0	0	0	0	0	0	0	4	0	10	6	6	5
hsa-circPRSS12-001	4	83	36	32	69	60	4	22	7	46	0	0	0	0	0	0	0	0	0	0	0	0	0	0	0	0	0	0	0	0	0
hsa-circMFSD8-001	0	0	0	0	0	0	0	0	0	0	13	14	3	7	5	16	0	0	0	0	0	0	0	0	0	0	0	0	0	0	0
hsa-circLARP1B-001	0	0	0	0	0	0	0	0	0	0	0	0	0	0	0	0	6	3	2	0	4	3	6	0	12	20	22	5	7	8	11
hsa-circLARP1B-002	0	8	8	8	10	0	5	0	0	4	0	0	0	0	0	0	0	0	0	0	0	0	0	0	0	0	0	0	0	0	0
hsa-circLARP1B-003	8	9	7	0	10	8	3	12	20	0	0	0	0	0	0	0	0	0	0	0	0	0	0	0	0	0	0	0	0	0	0
hsa-circSCLT1-001	74	77	70	20	59	29	58	0	53	65	124	39	34	80	47	81	7	13	8	2	10	9	18	13	11	25	41	22	34	61	60
hsa-circELF2-001	12	2	6	4	30	10	24	20	0	16	11	1	2	7	8	5	0	0	0	0	0	0	0	0	0	0	0	0	0	0	0
hsa-circELF2-002	5	5	8	5	15	0	6	0	0	12	9	2	0	10	2	14	0	0	0	0	0	0	0	0	0	5	8	3	3	3	5
hsa-circELF2-003	14	8	14	0	0	0	11	11	0	0	6	1	8	6	3	5	0	0	0	0	0	0	0	0	0	1	0	8	4	10	9
hsa-circELF2-004	0	0	0	0	0	0	0	0	0	0	0	0	0	0	0	0	0	0	0	0	0	0	0	0	0	2	4	1	5	6	6
hsa-circMAML3-001	0	0	0	0	0	0	0	0	0	0	19	16	4	6	8	20	0	0	0	0	0	0	0	0	0	2	9	11	6	7	21
hsa-circGAB1-001	12	8	3	6	6	0	6	0	0	11	0	0	0	0	0	0	0	0	0	0	0	0	0	0	0	0	0	0	0	0	0
hsa-circSMARCA5-001	18	9	9	0	13	7	17	0	0	6	0	0	0	0	0	0	20	33	21	12	25	19	55	21	29	69	66	89	112	82	77
hsa-ciARHGAP10-001	40	26	51	18	58	26	47	32	20	13	5	11	3	3	5	5	3	8	9	0	3	5	14	5	5	2	8	10	2	12	3
hsa-circARHGAP10-001	52	23	16	11	61	25	19	27	6	26	6	16	6	3	4	6	10	17	3	5	12	7	16	5	10	24	12	37	7	24	14
hsa-circARHGAP10-002	0	0	0	0	0	0	0	0	0	0	0	0	0	0	0	0	8	8	0	3	5	0	5	0	4	0	0	0	0	0	0
hsa-circARHGAP10-003	8	9	47	14	12	0	1	0	8	26	0	0	0	0	0	0	0	0	0	0	0	0	0	0	0	0	0	0	0	0	0
hsa-circLRBA-001	0	0	0	0	0	0	0	0	0	0	6	3	0	6	0	8	0	0	0	0	0	0	0	0	0	3	1	9	4	11	5
hsa-circFBXW7-001	106	152	70	93	129	194	146	43	84	113	112	61	51	88	73	75	21	20	12	5	28	13	31	19	29	84	119	150	138	161	184
hsa-ciFBXW7-001	0	0	0	0	0	0	0	0	0	0	0	0	0	0	0	0	0	0	0	0	0	0	0	0	0	3	9	4	8	5	4
hsa-circRXFP1-001	0	0	0	0	0	0	0	0	0	0	0	0	0	0	0	0	4	7	2	5	4	7	9	4	0	0	0	0	0	0	0
hsa-circPALLD-001	27	21	17	0	0	0	13	0	7	0	0	0	0	0	0	0	0	0	0	0	0	0	0	0	0	0	0	0	0	0	0
hsa-circSH3RF1-001	18	24	31	14	22	0	0	15	15	9	0	0	0	0	0	0	0	0	0	0	0	0	0	0	0	0	0	0	0	0	0
hsa-circNEIL3-001	0	0	0	0	0	0	0	0	0	0	0	0	0	0	0	0	0	0	0	0	0	0	0	0	0	3	0	11	3	10	5
hsa-circNEIL3-002	14	7	31	3	25	20	19	0	0	9	15	11	3	6	5	6	0	0	0	0	0	0	0	0	0	0	0	0	0	0	0
hsa-circTENM3-001	25	38	45	32	40	48	48	63	0	45	0	0	0	0	0	0	0	0	0	0	0	0	0	0	0	0	0	0	0	0	0
hsa-circTENM3-002	14	40	17	45	52	56	6	19	0	15	0	0	0	0	0	0	0	0	0	0	0	0	0	0	0	0	0	0	0	0	0
hsa-circTENM3-003	17	56	24	45	30	54	4	14	0	61	0	0	0	0	0	0	0	0	0	0	0	0	0	0	0	0	0	0	0	0	0
hsa-circPRIMPOL-001	0	0	0	0	0	0	0	0	0	0	5	8	3	2	0	6	0	0	0	0	0	0	0	0	0	0	0	0	0	0	0
hsa-circSNX25-001	21	21	20	0	18	0	10	0	0	11	18	8	7	5	3	12	0	0	0	0	0	0	0	0	0	8	14	10	6	19	19
hsa-circNSD2-001	0	6	9	4	21	8	8	0	17	0	4	10	4	8	0	10	0	0	0	0	0	0	0	0	0	0	0	0	0	0	0
hsa-circNSD2-002	7	15	25	8	19	0	12	0	0	0	0	0	0	0	0	0	0	0	0	0	0	0	0	0	0	0	0	0	0	0	0
hsa-circNSD2-003	1	13	8	2	4	21	17	12	0	18	0	0	0	0	0	0	0	0	0	0	0	0	0	0	0	0	0	0	0	0	0
hsa-circZCCHC4-001	0	14	6	15	19	0	0	0	0	11	11	12	3	5	6	4	0	0	0	0	0	0	0	0	0	0	0	0	0	0	0
hsa-circZNF876P-001	5	0	9	6	20	0	5	0	0	0	0	0	0	0	0	0	0	0	0	0	0	0	0	0	0	0	0	0	0	0	0
hsa-circSEL1L3-001	0	0	0	0	0	0	0	0	0	0	8	7	0	19	5	8	0	0	0	0	0	0	0	0	0	0	0	0	0	0	0
hsa-circHTT-001	12	25	28	0	35	0	26	0	0	43	11	7	14	9	15	17	3	5	4	3	0	6	8	4	5	7	9	19	12	12	11
hsa-circARAP2-001	0	0	0	0	0	0	0	0	0	0	8	3	0	0	7	6	0	0	0	0	0	0	0	0	0	0	0	0	0	0	0
hsa-circARAP2-002	0	0	0	0	0	0	0	0	0	0	17	6	0	5	3	9	0	0	0	0	0	0	0	0	0	0	0	0	0	0	0
hsa-circARAP2-003	0	0	0	0	0	0	0	0	0	0	15	13	0	12	8	13	0	0	0	0	0	0	0	0	0	0	0	0	0	0	0
hsa-circARAP2-004	0	0	0	0	0	0	0	0	0	0	101	36	17	48	44	76	0	0	0	0	0	0	0	0	0	30	13	22	24	16	24
hsa-circRELL1-001	6	32	48	109	22	64	15	19	0	74	9	0	0	3	7	5	0	0	0	0	0	0	0	0	0	15	26	24	34	38	46
hsa-circTBC1D1-001	13	48	94	36	21	45	25	31	13	0	3	17	4	9	9	15	0	5	0	3	3	0	6	3	7	10	30	12	13	23	26
hsa-circKLHL5-001	20	26	25	8	0	23	9	28	0	0	0	0	0	0	0	0	0	0	0	0	0	0	0	0	0	0	0	0	0	0	0
hsa-circRFC1-001	0	0	0	0	0	0	0	0	0	0	0	0	0	0	0	0	0	0	0	0	0	0	0	0	0	6	6	7	2	6	14
hsa-circUBE2K-001	9	5	22	2	3	0	2	9	10	28	0	0	0	0	0	0	0	0	0	0	0	0	0	0	0	0	0	0	0	0	0
hsa-circPDS5A-001	0	7	5	7	0	0	17	0	2	6	6	15	0	2	6	8	0	0	0	0	0	0	0	0	0	19	4	14	0	9	8
hsa-circAPBB2-001	23	15	21	6	10	0	0	23	25	21	0	0	0	0	0	0	0	0	0	0	0	0	0	0	0	0	0	0	0	0	0
hsa-circAPBB2-002	0	12	14	3	12	0	6	0	9	10	0	0	0	0	0	0	0	0	0	0	0	0	0	0	0	0	0	0	0	0	0
hsa-circSLAIN2-001	35	114	62	65	100	125	98	70	47	137	9	13	5	3	11	8	9	5	4	7	6	2	8	3	2	10	11	13	8	14	10
hsa-circSLAIN2-002	15	15	19	11	19	13	9	48	6	15	0	0	0	0	0	0	0	0	0	0	0	0	0	0	0	7	0	7	8	5	8
hsa-circFRYL-001	0	0	0	0	0	0	0	0	0	0	0	0	0	0	0	0	0	0	0	0	0	0	0	0	0	6	2	7	3	6	5
hsa-circDCUN1D4-001	0	0	0	0	0	0	0	0	0	0	0	0	0	0	0	0	0	0	0	0	0	0	0	0	0	4	5	2	5	11	1
hsa-circDCUN1D4-002	0	0	0	0	0	0	0	0	0	0	12	5	4	4	0	6	0	0	0	0	0	0	0	0	0	3	5	15	6	6	11
hsa-circUSP46-001	5	7	17	5	13	0	0	0	0	0	0	0	0	0	0	0	0	0	0	0	0	0	0	0	0	0	0	0	0	0	0
hsa-circTMEM165-001	0	0	0	0	0	0	0	0	0	0	0	0	0	0	0	0	0	0	0	0	0	0	0	0	0	5	7	11	3	0	2
hsa-circTMEM165-002	27	30	23	13	27	24	38	16	15	40	31	30	18	16	8	14	4	16	15	7	13	11	24	17	16	25	45	70	26	48	23
hsa-circMAN2B2-001	0	0	0	0	0	0	0	0	0	0	6	0	0	5	6	0	0	0	0	0	0	0	0	0	0	0	0	0	0	0	0
hsa-circTBC1D14-001	0	0	0	0	0	0	0	0	0	0	6	6	0	3	2	8	0	0	0	0	0	0	0	0	0	0	0	0	0	0	0
hsa-circRN7SKP292-001	0	0	0	11	16	0	0	11	5	12	0	0	0	0	0	0	0	0	0	0	0	0	0	0	0	0	0	0	0	0	0
hsa-circANKRD17-001	11	28	15	3	65	38	60	21	17	15	6	4	13	8	2	4	6	0	3	0	5	3	7	6	5	3	12	20	14	12	15
hsa-circANKRD17-002	58	47	53	66	69	122	61	72	72	76	16	15	11	8	17	25	0	0	0	0	0	0	0	0	0	14	6	14	13	11	27
hsa-circMTHFD2L-001	0	0	11	8	5	0	10	12	6	0	0	0	0	0	0	0	0	0	0	0	0	0	0	0	0	0	0	0	0	0	0
hsa-circNUP54-001	6	4	6	7	9	26	0	0	0	0	0	0	0	0	0	0	0	0	0	0	0	0	0	0	0	0	0	0	0	0	0
hsa-circNUP54-002	65	47	31	49	131	65	83	46	49	46	12	9	6	7	16	8	2	6	4	3	6	4	8	5	6	10	4	16	10	9	12
hsa-circSEPTIN11-001	0	0	0	0	0	0	0	0	0	0	0	0	0	0	0	0	0	0	0	0	0	0	0	0	0	0	5	0	0	6	8
hsa-circCNOT6L-001	21	21	43	29	20	11	35	0	11	19	20	6	5	12	1	15	0	0	0	0	0	0	0	0	0	0	0	0	0	0	0
hsa-circFRAS1-001	0	37	12	3	33	0	10	17	10	0	0	0	0	0	0	0	0	0	0	0	0	0	0	0	0	0	0	0	0	0	0
hsa-circAFAP1-001	5	0	0	11	13	0	11	0	22	0	0	0	0	0	0	0	0	0	0	0	0	0	0	0	0	0	0	0	0	0	0
hsa-circAFAP1-002	0	0	0	0	0	0	0	0	0	0	0	0	0	0	0	0	0	0	0	0	0	0	0	0	0	0	6	12	0	7	10
hsa-circBMP2K-001	29	10	29	17	7	0	6	0	10	0	7	7	2	9	8	5	0	0	0	0	0	0	0	0	0	4	3	8	7	11	10
hsa-circRASGEF1B-001	0	9	14	9	39	0	5	0	0	0	0	0	0	0	0	0	0	0	0	0	0	0	0	0	0	0	0	0	0	0	0
hsa-circSEC31A-001	6	0	50	24	0	14	30	49	23	27	0	0	0	0	0	0	0	0	0	0	0	0	0	0	0	6	9	0	11	7	4
hsa-circSEC31A-002	9	1	21	8	0	27	14	14	19	0	0	0	0	0	0	0	0	0	0	0	0	0	0	0	0	0	0	0	0	0	0
hsa-circSEC31A-003	56	63	83	29	114	30	32	60	70	61	11	10	4	6	4	15	0	0	0	0	0	0	0	0	0	10	6	15	8	22	13
hsa-circWDFY3-001	13	14	13	0	23	0	11	13	0	0	0	0	0	0	0	0	0	0	0	0	0	0	0	0	0	0	0	0	0	0	0
hsa-circPTPN13-001	0	0	0	0	0	0	0	0	0	0	0	0	0	0	0	0	0	0	0	0	0	0	0	0	0	12	14	18	14	15	10
hsa-circAFF1-001	0	20	12	28	34	60	9	23	13	52	0	0	0	0	0	0	0	0	0	0	0	0	0	0	0	0	0	0	0	0	0
hsa-circAFF1-002	41	74	118	68	64	208	22	63	64	95	22	18	4	14	9	3	0	0	0	0	0	0	0	0	0	14	11	13	12	19	20
hsa-circAFF1-003	5	22	23	0	8	63	0	0	0	21	0	0	0	0	0	0	0	0	0	0	0	0	0	0	0	0	0	0	0	0	0
hsa-circKLHL8-001	33	32	49	47	67	20	22	28	36	41	45	39	43	42	32	48	3	9	4	0	7	8	7	10	7	36	23	66	33	53	46
hsa-circCCSER1-001	4	30	0	0	6	12	4	9	13	23	0	0	0	0	0	0	0	0	0	0	0	0	0	0	0	0	0	0	0	0	0
hsa-circPDLIM5-001	25	48	42	36	37	0	42	63	52	67	0	0	0	0	0	0	0	0	0	0	0	0	0	0	0	0	0	0	0	0	0
hsa-circMARCHF6-001	0	0	0	0	0	0	0	0	0	0	6	2	5	8	0	6	0	0	0	0	0	0	0	0	0	8	4	11	11	11	8
hsa-circMAN2A1-001	9	13	25	6	22	0	8	0	20	17	14	6	4	9	4	12	0	0	0	0	0	0	0	0	0	12	8	10	13	17	6
hsa-circMAN2A1-002	27	18	46	15	32	45	16	21	0	8	15	10	9	7	9	14	0	0	0	0	0	0	0	0	0	9	20	9	9	20	8
hsa-circDCP2-001	23	4	63	11	1	20	21	41	5	16	2	5	0	5	5	1	0	0	0	0	0	0	0	0	0	0	0	0	0	0	0
hsa-circKCNN2-001	45	0	18	0	11	0	13	0	35	0	0	0	0	0	0	0	0	0	0	0	0	0	0	0	0	0	0	0	0	0	0
hsa-circDMXL1-001	0	0	0	0	0	0	0	0	0	0	0	0	0	0	0	0	0	0	0	0	0	0	0	0	0	0	2	0	7	5	5
hsa-circSNCAIP-001	0	0	0	0	0	0	0	0	0	0	0	0	0	0	0	0	0	0	0	0	0	0	0	0	0	0	0	13	5	7	0
hsa-circCSNK1G3-001	99	61	83	30	26	30	68	41	82	41	112	82	53	90	77	115	8	11	17	7	24	6	7	7	14	41	60	78	39	46	47
hsa-circCSNK1G3-002	0	0	0	0	0	0	0	0	0	0	0	0	0	0	0	0	0	0	0	0	0	0	0	0	0	7	8	18	9	6	3
hsa-circFBN2-001	0	12	23	7	7	10	0	21	0	11	0	0	0	0	0	0	0	0	0	0	0	0	0	0	0	0	0	0	0	0	0
hsa-circISOC1-001	11	17	12	12	16	0	32	0	0	30	6	0	0	6	7	2	0	0	0	0	0	0	0	0	0	0	0	0	0	0	0
hsa-circADAMTS19-001	5	14	0	2	5	0	12	0	6	0	0	0	0	0	0	0	0	0	0	0	0	0	0	0	0	0	0	0	0	0	0
hsa-circADAMTS19-002	17	24	15	0	7	8	23	0	11	10	0	0	0	0	0	0	0	0	0	0	0	0	0	0	0	0	0	0	0	0	0
hsa-circADAMTS19-003	9	10	33	0	0	0	53	0	14	5	0	0	0	0	0	0	0	0	0	0	0	0	0	0	0	0	0	0	0	0	0
hsa-circFNIP1-001	0	0	0	0	0	0	0	0	0	0	15	3	0	8	6	14	0	0	0	0	0	0	0	0	0	0	0	0	0	0	0
hsa-circAFF4-001	0	0	0	0	0	0	0	0	0	0	0	0	0	0	0	0	0	0	0	0	0	0	0	0	0	7	10	17	11	10	7
hsa-circCAMLG-001	0	0	0	0	0	0	0	0	0	0	0	0	0	0	0	0	0	0	0	0	0	0	0	0	0	7	6	13	12	2	0
hsa-circFAM13B-001	68	107	50	29	71	78	45	48	49	56	69	36	31	46	49	86	12	27	19	12	20	21	36	23	15	60	50	96	69	130	90
hsa-circFAM13B-002	2	9	7	3	3	26	2	5	0	5	0	0	0	0	0	0	0	0	0	0	0	0	0	0	0	0	0	0	0	0	0
hsa-circCTNNA1-001	14	5	8	0	12	0	0	0	0	13	0	0	0	0	0	0	0	0	0	0	0	0	0	0	0	0	0	0	0	0	0
hsa-circUBE2D2-001	0	0	0	0	0	0	0	0	0	0	0	0	0	0	0	0	6	12	9	13	8	14	11	10	3	0	0	0	0	0	0
hsa-circUBE2D2-002	0	0	0	0	0	0	0	0	0	0	0	0	0	0	0	0	10	3	6	0	7	6	12	3	3	3	5	5	4	2	5
hsa-circUBE2D2-003	7	17	12	0	15	0	11	14	0	0	0	0	0	0	0	0	0	0	0	0	0	0	0	0	0	0	0	0	0	0	0
hsa-circANKHD1-EIF4EBP3-001	10	17	18	22	4	0	9	23	22	0	0	0	0	0	0	0	0	0	0	0	0	0	0	0	0	5	6	5	8	6	7
hsa-circARHGAP26-001	18	29	1	39	32	37	32	23	11	42	0	0	0	0	0	0	0	0	0	0	0	0	0	0	0	0	0	0	0	0	0
hsa-circARHGAP26-002	0	24	11	0	15	19	0	0	8	0	9	7	0	12	6	6	0	0	0	0	0	0	0	0	0	0	0	0	0	0	0
hsa-circARHGAP26-003	0	0	0	0	0	0	0	0	0	0	5	8	0	5	7	3	0	0	0	0	0	0	0	0	0	0	0	0	0	0	0
hsa-circRBM27-001	0	0	0	0	0	0	0	0	0	0	5	2	3	13	3	8	0	0	0	0	0	0	0	0	0	5	5	3	8	4	12
hsa-circG3BP1-001	0	0	0	0	0	0	0	0	0	0	0	0	0	0	0	0	0	0	0	0	0	0	0	0	0	3	0	7	0	9	9
hsa-circFAM114A2-001	18	15	20	0	40	5	18	19	12	8	0	0	0	0	0	0	0	0	0	0	0	0	0	0	0	0	0	0	0	0	0
hsa-circFAM114A2-002	4	7	8	7	0	12	1	0	0	12	0	0	0	0	0	0	0	0	0	0	0	0	0	0	0	0	0	0	0	0	0
hsa-circFAM114A2-003	18	59	27	0	0	0	14	13	16	4	6	6	3	4	9	0	0	0	0	0	0	0	0	0	0	14	0	10	9	19	11
hsa-circFAM114A2-004	37	55	51	4	90	29	25	35	84	13	14	25	12	24	18	30	10	10	2	6	5	3	12	7	10	18	16	42	10	50	19
hsa-circMRPL22-001	13	9	6	0	8	0	0	0	0	7	0	0	0	0	0	0	0	0	0	0	0	0	0	0	0	0	0	0	0	0	0
hsa-circCYFIP2-001	0	0	0	0	0	0	0	0	0	0	5	9	0	6	2	15	0	0	0	0	0	0	0	0	0	0	0	0	0	0	0
hsa-circMYO10-001	4	4	10	8	0	10	15	0	0	7	0	0	0	0	0	0	0	0	0	0	0	0	0	0	0	3	13	11	2	9	13
hsa-circRARS1-001	8	7	12	3	6	13	1	27	5	7	0	0	0	0	0	0	0	0	0	0	0	0	0	0	0	0	4	9	5	6	6
hsa-circRARS1-002	1	16	11	14	24	11	3	13	8	36	0	0	0	0	0	0	0	0	0	0	0	0	0	0	0	4	5	17	8	22	3
hsa-circPANK3-001	6	17	11	10	9	15	19	6	0	0	0	0	0	0	0	0	0	0	0	0	0	0	0	0	0	0	0	0	0	0	0
hsa-circRANBP17-001	28	18	0	9	33	43	24	37	5	0	6	3	7	8	1	8	4	11	8	3	9	9	27	7	7	0	0	0	0	0	0
hsa-circRANBP17-002	32	2	13	22	0	33	15	7	0	5	5	11	12	3	8	0	9	21	28	10	29	5	39	14	15	4	2	20	13	17	3
hsa-circRANBP17-003	0	0	0	0	0	0	0	0	0	0	0	0	0	0	0	0	9	12	8	5	3	8	17	4	6	0	0	0	0	0	0
hsa-circUIMC1-001	54	102	41	54	53	126	58	54	72	51	29	19	9	21	24	38	2	4	6	3	4	3	5	5	3	32	24	34	45	32	28
hsa-circNSD1-001	31	37	32	31	29	38	55	0	35	22	0	0	0	0	0	0	0	0	0	0	0	0	0	0	0	0	0	0	0	0	0
hsa-circFAM193B-001	0	0	0	0	0	0	0	0	0	0	7	0	7	6	5	0	0	0	0	0	0	0	0	0	0	5	9	22	8	16	9
hsa-circCANX-001	14	0	12	19	18	12	11	0	0	2	6	5	0	5	2	0	0	0	0	0	0	0	0	0	0	0	0	0	0	0	0
hsa-circCANX-002	16	7	0	8	13	25	9	0	7	12	0	0	0	0	0	0	0	0	0	0	0	0	0	0	0	2	5	10	6	4	2
hsa-circMAPK9-001	19	30	80	29	8	25	0	10	12	15	9	3	0	9	10	12	0	0	0	0	0	0	0	0	0	9	4	7	4	8	3
hsa-circGUSBP1-001	99	128	0	43	90	162	236	0	0	143	59	0	0	39	116	0	0	0	0	0	0	0	0	0	0	79	70	47	32	0	0
hsa-circGOLPH3-001	0	5	12	1	9	24	0	0	9	0	0	0	0	0	0	0	5	5	9	6	12	10	11	5	5	19	7	9	6	10	11
hsa-circNADK2-001	5	7	0	5	15	0	13	22	0	0	0	0	0	0	0	0	0	0	0	0	0	0	0	0	0	0	0	0	0	0	0
hsa-circNIPBL-001	30	5	37	12	6	45	19	25	0	0	10	9	6	9	7	15	2	3	4	0	6	7	6	0	5	11	12	11	16	5	13
hsa-ciNIPBL-001	11	14	9	21	6	29	0	11	0	0	11	17	3	4	2	6	0	0	0	0	0	0	0	0	0	17	17	20	14	17	25
hsa-circLIFR-001	37	23	61	11	25	35	9	18	59	6	0	0	0	0	0	0	0	0	0	0	0	0	0	0	0	9	13	7	0	3	11
hsa-circRICTOR-001	14	10	37	0	46	0	32	0	14	14	7	1	0	6	5	10	0	0	0	0	0	0	0	0	0	0	0	0	0	0	0
hsa-circCARD6-001	0	0	0	0	0	0	0	0	0	0	3	4	7	4	5	9	0	0	0	0	0	0	0	0	0	5	5	7	5	3	3
hsa-circZNF131-001	0	0	0	0	0	0	0	0	0	0	0	0	0	0	0	0	0	0	0	0	0	0	0	0	0	5	4	4	0	11	5
hsa-circNNT-001	0	0	0	0	0	0	0	0	0	0	6	5	0	1	5	0	0	0	0	0	0	0	0	0	0	0	0	0	0	0	0
hsa-circNNT-002	0	0	0	0	0	0	0	0	0	0	0	14	7	6	3	9	0	0	0	0	0	0	0	0	0	7	5	9	4	6	3
hsa-circEMB-001	0	0	0	0	0	0	0	0	0	0	170	65	19	63	71	79	0	0	0	0	0	0	0	0	0	12	15	18	24	19	32
hsa-circEMB-002	0	0	0	0	0	0	0	0	0	0	16	0	0	24	7	1	0	0	0	0	0	0	0	0	0	0	5	0	10	6	1
hsa-circPARP8-001	8	22	13	17	1	0	30	5	16	0	5	11	0	11	8	9	0	0	0	0	0	0	0	0	0	0	0	0	0	0	0
hsa-circPARP8-002	0	0	0	0	0	0	0	0	0	0	7	5	0	1	2	11	0	0	0	0	0	0	0	0	0	0	0	0	0	0	0
hsa-circPARP8-003	0	0	0	0	0	0	0	0	0	0	12	23	0	13	13	14	0	0	0	0	0	0	0	0	0	5	5	2	9	3	4
hsa-circSLC38A9-001	12	0	56	0	16	0	7	14	0	0	0	0	0	0	0	0	0	0	0	0	0	0	0	0	0	0	0	0	0	0	0
hsa-circMAP3K1-001	26	37	36	18	53	26	23	31	27	0	11	7	9	14	4	10	4	10	10	7	5	4	12	6	14	4	5	13	11	9	15
hsa-circPDE4D-001	6	0	13	7	0	0	34	0	0	17	0	0	0	0	0	0	0	0	0	0	0	0	0	0	0	0	0	0	0	0	0
hsa-circDEPDC1B-001	0	9	15	27	22	99	13	36	0	92	0	0	0	0	0	0	0	0	0	0	0	0	0	0	0	0	0	0	0	0	0
hsa-circZSWIM6-001	0	0	0	0	0	0	0	0	0	0	0	0	0	0	0	0	0	0	0	0	0	0	0	0	0	5	3	9	7	6	8
hsa-circZSWIM6-002	0	0	0	0	0	0	0	0	0	0	0	0	0	0	0	0	0	0	0	0	0	0	0	0	0	0	4	6	6	5	8
hsa-circCWC27-001	0	0	0	0	0	0	0	0	0	0	0	0	0	0	0	0	0	0	0	0	0	0	0	0	0	8	0	8	0	8	5
hsa-circADAMTS6-001	5	25	4	6	11	34	14	4	0	23	0	0	0	0	0	0	0	0	0	0	0	0	0	0	0	5	5	7	3	11	0
hsa-circADAMTS6-002	5	8	5	2	10	0	0	0	0	20	0	0	0	0	0	0	0	0	0	0	0	0	0	0	0	0	0	0	0	0	0
hsa-circADAMTS6-003	6	17	36	8	28	84	5	13	0	20	0	0	0	0	0	0	0	0	0	0	0	0	0	0	0	0	0	0	0	0	0
hsa-circADAMTS6-004	3	14	12	26	33	0	6	27	0	16	0	0	0	0	0	0	0	0	0	0	0	0	0	0	0	0	0	0	0	0	0
hsa-circADAMTS6-005	45	161	204	46	125	178	102	132	37	134	0	0	0	0	0	0	0	5	7	0	0	3	14	4	16	63	35	115	12	55	5
hsa-circPPWD1-001	2	20	0	8	2	0	5	0	12	6	0	0	0	0	0	0	0	0	0	0	0	0	0	0	0	0	0	0	0	0	0
hsa-circERBIN-001	23	10	23	9	19	24	11	0	9	0	40	19	5	23	9	25	8	7	5	1	7	3	9	6	6	16	27	29	37	18	3
hsa-circERBIN-002	18	13	8	5	8	0	0	6	18	0	14	11	10	2	6	9	0	0	0	0	0	0	0	0	0	8	18	24	14	12	29
hsa-circERBIN-003	23	19	7	0	9	0	4	0	12	0	15	10	12	9	9	14	2	0	3	2	2	5	5	8	9	9	21	20	21	9	14
hsa-circMAST4-001	0	7	21	0	0	11	0	13	0	5	0	0	0	0	0	0	0	0	0	0	0	0	0	0	0	0	0	0	0	0	0
hsa-circCCNB1-001	15	10	27	11	15	11	25	15	12	0	26	8	0	9	8	8	0	0	0	0	0	0	0	0	0	8	0	9	7	7	13
hsa-circBDP1-001	0	0	0	0	0	0	0	0	0	0	0	0	0	0	0	0	0	0	0	0	0	0	0	0	0	6	6	15	0	7	5
hsa-circMCCC2-001	2	23	18	1	21	11	9	21	15	17	0	0	0	0	0	0	0	0	0	0	0	0	0	0	0	0	0	0	0	0	0
hsa-circTNPO1-001	0	0	0	0	0	0	0	0	0	0	0	0	0	0	0	0	0	0	0	0	0	0	0	0	0	4	2	6	14	10	8
hsa-circFCHO2-001	0	0	0	0	0	0	0	0	0	0	0	0	0	0	0	0	0	0	0	0	0	0	0	0	0	2	6	10	6	10	3
hsa-circFCHO2-002	37	54	45	37	56	79	33	50	47	51	0	0	0	0	0	0	0	0	0	0	0	0	0	0	0	2	11	6	5	9	10
hsa-circFCHO2-003	19	22	29	30	0	0	0	7	0	13	14	8	5	17	2	15	6	15	17	7	11	14	21	11	8	56	2	60	6	75	51
hsa-circARHGEF28-001	0	0	0	0	0	0	0	0	0	0	0	0	0	0	0	0	0	0	0	0	0	0	0	0	0	9	8	6	6	7	2
hsa-circENC1-001	19	6	16	11	24	12	36	0	13	9	0	0	0	0	0	0	0	0	0	0	0	0	0	0	0	0	0	0	0	0	0
hsa-circGFM2-001	0	0	0	0	0	0	0	0	0	0	0	0	0	0	0	0	0	0	0	0	0	0	0	0	0	8	4	6	3	7	9
hsa-circFAM169A-001	7	12	0	4	6	0	6	0	0	5	0	0	0	0	0	0	0	0	0	0	0	0	0	0	0	0	0	0	0	0	0
hsa-circFAM169A-002	6	8	24	9	16	21	15	11	0	0	0	0	0	0	0	0	0	0	0	0	0	0	0	0	0	0	0	0	0	0	0
hsa-circWDR41-001	0	0	0	0	0	0	0	0	0	0	11	5	3	10	2	6	0	0	0	0	0	0	0	0	0	12	10	5	12	13	13
hsa-circAP3B1-001	9	5	15	0	0	0	26	0	17	4	0	0	0	0	0	0	0	0	0	0	0	0	0	0	0	0	0	0	0	0	0
hsa-circHOMER1-001	0	0	0	0	0	0	0	0	0	0	0	0	0	0	0	0	0	0	0	0	0	0	0	0	0	7	8	0	4	4	6
hsa-circHOMER1-002	24	46	58	50	109	82	57	38	17	68	7	13	10	8	7	9	3	5	6	3	6	3	6	2	1	22	55	38	40	62	53
hsa-circTENT2-001	0	0	0	0	0	0	0	0	0	0	0	0	0	0	0	0	0	0	0	0	0	0	0	0	0	2	5	3	3	5	5
hsa-circZFYVE16-001	0	6	5	0	7	0	5	0	9	10	0	0	0	0	0	0	0	0	0	0	0	0	0	0	0	0	0	0	0	0	0
hsa-circMSH3-001	11	6	14	10	9	0	14	0	0	0	0	0	0	0	0	0	0	0	0	0	0	0	0	0	0	4	6	12	7	1	8
hsa-circVCAN-001	0	0	0	0	0	0	0	0	0	0	3	5	5	2	0	6	0	0	0	0	0	0	0	0	0	0	0	0	0	0	0
hsa-circVCAN-002	22	2	15	0	10	26	43	12	42	9	0	0	0	0	0	0	0	0	0	0	0	0	0	0	0	5	8	8	6	5	10
hsa-circRASA1-001	3	10	5	0	22	14	2	61	0	20	0	0	0	0	0	0	0	0	0	0	0	0	0	0	0	0	0	0	0	0	0
hsa-circRASA1-002	5	2	6	18	4	0	6	13	0	1	0	0	0	0	0	0	0	0	0	0	0	0	0	0	0	0	0	0	0	0	0
hsa-ciTMEM161B-001	5	5	7	14	13	0	0	0	0	21	8	3	6	10	2	16	0	0	0	0	0	0	0	0	0	0	0	0	0	0	0
hsa-circRHOBTB3-001	0	10	0	34	0	31	13	28	0	55	0	0	0	0	0	0	0	0	0	0	0	0	0	0	0	0	0	0	0	0	0
hsa-circRHOBTB3-002	4	53	57	6	26	28	6	38	0	27	0	0	0	0	0	0	0	0	0	0	0	0	0	0	0	0	0	0	0	0	0
hsa-circRHOBTB3-003	4	13	8	18	13	12	15	7	0	46	0	0	0	0	0	0	0	0	0	0	0	0	0	0	0	0	0	0	0	0	0
hsa-circRHOBTB3-004	118	413	287	341	124	461	163	208	77	415	12	38	28	19	19	31	10	26	33	17	20	22	55	30	14	51	26	66	25	76	8
hsa-circRHOBTB3-005	17	10	19	22	9	0	20	14	0	10	0	0	0	0	0	0	0	0	0	0	0	0	0	0	0	10	4	10	0	4	6
hsa-circLNPEP-001	11	9	29	14	7	29	16	0	0	24	0	0	0	0	0	0	0	0	0	0	0	0	0	0	0	0	0	0	0	0	0
hsa-circLNPEP-002	3	16	28	17	18	29	0	21	0	17	0	0	0	0	0	0	0	0	0	0	0	0	0	0	0	0	0	0	0	0	0
hsa-circASCC3-001	0	0	0	0	0	0	0	0	0	0	0	0	0	0	0	0	0	0	0	0	0	0	0	0	0	0	7	5	7	2	4
hsa-circASCC3-002	7	12	11	7	13	0	0	0	6	0	8	1	5	9	5	7	0	0	0	0	0	0	0	0	0	3	5	4	7	17	10
hsa-circSOBP-001	0	0	0	0	0	0	0	0	0	0	0	0	0	0	0	0	0	0	0	0	0	0	0	0	0	5	4	8	7	10	3
hsa-circSEC63-001	3	20	10	10	12	0	6	23	0	0	0	0	0	0	0	0	0	0	0	0	0	0	0	0	0	0	0	0	0	0	0
hsa-circSEC63-002	14	11	10	0	17	0	5	0	0	0	0	0	0	0	0	0	0	0	0	0	0	0	0	0	0	0	6	14	5	5	2
hsa-circAMD1-001	6	23	15	11	0	23	0	0	0	0	0	2	7	9	13	8	0	12	8	4	11	7	0	3	12	6	11	3	10	26	20
hsa-circMFSD4B-001	0	0	0	0	0	0	0	0	0	0	0	0	0	0	0	0	0	0	0	0	0	0	0	0	0	7	7	2	6	11	2
hsa-circKPNA5-001	0	0	0	0	0	0	0	0	0	0	6	3	7	2	0	5	0	0	0	0	0	0	0	0	0	0	0	0	0	0	0
hsa-circKPNA5-002	0	0	0	0	0	0	0	0	0	0	8	13	0	3	9	1	0	0	0	0	0	0	0	0	0	0	0	0	0	0	0
hsa-circCEP85L-001	12	6	6	10	0	10	12	9	0	7	9	10	8	7	7	16	0	0	0	0	0	0	0	0	0	11	13	12	7	6	13
hsa-circRNF217-001	10	3	14	0	0	7	7	0	6	28	0	0	0	0	0	0	0	0	0	0	0	0	0	0	0	7	1	5	0	2	5
hsa-circSAMD3-001	0	0	0	0	0	0	0	0	0	0	18	6	3	6	3	4	0	0	0	0	0	0	0	0	0	0	0	0	0	0	0
hsa-circSAMD3-002	0	0	0	0	0	0	0	0	0	0	34	8	5	8	16	26	0	0	0	0	0	0	0	0	0	10	3	13	11	13	3
hsa-circSAMD3-003	0	0	0	0	0	0	0	0	0	0	15	8	0	7	0	8	0	0	0	0	0	0	0	0	0	0	0	0	0	0	0
hsa-circSAMD3-004	0	0	0	0	0	0	0	0	0	0	109	44	22	70	27	66	0	0	0	0	0	0	0	0	0	44	18	29	41	56	47
hsa-circEPB41L2-001	58	43	67	25	91	69	44	27	62	32	0	0	0	0	0	0	0	0	0	0	0	0	0	0	0	5	3	7	13	8	3
hsa-circEPB41L2-002	16	24	21	7	15	0	18	0	49	13	0	0	0	0	0	0	0	0	0	0	0	0	0	0	0	3	0	9	5	7	6
hsa-circENPP3-001	0	0	0	0	0	0	0	0	0	0	0	0	0	0	0	0	3	0	11	2	9	3	19	3	0	0	0	0	0	0	0
hsa-circENPP1-001	0	0	0	0	0	0	0	0	0	0	0	0	0	0	0	0	0	0	0	0	0	0	0	0	0	2	0	5	4	9	6
hsa-circHBS1L-001	0	0	0	0	0	0	0	0	0	0	0	0	0	0	0	0	0	0	0	0	0	0	0	0	0	5	0	10	0	5	5
hsa-circSIRT5-001	8	6	16	6	20	27	6	6	23	10	0	0	0	0	0	0	0	0	0	0	0	0	0	0	0	5	5	18	19	14	14
hsa-circSIRT5-002	9	2	6	9	0	0	10	15	0	7	0	0	0	0	0	0	0	0	0	0	0	0	0	0	0	0	0	0	0	0	0
hsa-circRANBP9-001	0	42	64	33	66	73	42	25	25	41	11	5	3	7	5	12	0	0	0	0	0	0	0	0	0	4	2	15	4	10	15
hsa-circRANBP9-002	12	4	15	0	11	31	0	7	0	0	0	0	0	0	0	0	0	0	0	0	0	0	0	0	0	0	0	0	0	0	0
hsa-circMAP3K5-001	0	0	0	0	0	0	0	0	0	0	0	0	0	0	0	0	0	0	0	0	0	0	0	0	0	1	3	9	6	12	6
hsa-circMAP3K5-002	0	0	0	0	0	0	0	0	0	0	10	12	15	1	6	8	3	5	3	0	7	0	5	0	0	10	25	25	8	32	7
hsa-circMAP3K5-003	0	0	0	0	0	0	0	0	0	0	0	0	0	0	0	0	0	0	0	0	0	0	0	0	0	7	1	6	6	4	0
hsa-circNHSL1-001	4	10	8	9	5	28	0	17	15	17	0	0	0	0	0	0	0	0	0	0	0	0	0	0	0	0	0	0	0	0	0
hsa-circREPS1-001	31	3	3	20	71	43	29	99	32	5	12	1	4	12	1	12	3	6	5	2	9	3	11	10	7	4	23	23	8	26	2
hsa-circPHACTR2-001	18	29	5	9	9	74	17	21	4	0	0	0	0	0	0	0	0	0	0	0	0	0	0	0	0	0	0	0	0	0	0
hsa-circPHACTR2-002	7	28	3	23	0	34	8	0	0	8	0	0	0	0	0	0	0	0	0	0	0	0	0	0	0	0	0	0	0	0	0
hsa-circPHACTR2-003	16	11	0	25	29	13	15	11	27	20	0	0	0	0	0	0	0	0	0	0	0	0	0	0	0	0	0	0	0	0	0
hsa-circUTRN-001	7	15	0	8	0	0	18	20	0	0	0	0	0	0	0	0	0	0	0	0	0	0	0	0	0	0	0	0	0	0	0
hsa-circUTRN-002	31	50	49	27	35	25	23	0	15	26	13	9	3	5	6	9	0	0	0	0	0	0	0	0	0	7	6	2	0	5	5
hsa-circUTRN-003	11	8	16	4	13	0	10	0	0	0	0	0	0	0	0	0	0	0	0	0	0	0	0	0	0	0	0	0	0	0	0
hsa-circUTRN-004	0	0	0	0	0	0	0	0	0	0	0	0	0	0	0	0	0	0	0	0	0	0	0	0	0	10	2	12	11	2	8
hsa-circUTRN-005	11	5	0	0	11	0	24	0	0	15	0	0	0	0	0	0	0	0	0	0	0	0	0	0	0	7	2	5	4	8	10
hsa-circUTRN-006	14	18	14	10	15	0	12	17	12	0	0	0	0	0	0	0	0	0	0	0	0	0	0	0	0	0	0	0	0	0	0
hsa-circSHPRH-001	13	11	20	7	3	0	16	0	0	7	0	0	0	0	0	0	0	0	0	0	0	0	0	0	0	0	8	7	4	4	7
hsa-circSASH1-001	4	7	10	0	0	27	12	10	0	11	0	0	0	0	0	0	0	0	0	0	0	0	0	0	0	0	0	0	0	0	0
hsa-circTAB2-001	8	4	8	0	0	0	11	0	23	10	0	0	0	0	0	0	0	0	0	0	0	0	0	0	0	0	0	0	0	0	0
hsa-circIPCEF1-001	0	0	0	0	0	0	0	0	0	0	10	0	2	6	2	13	0	0	0	0	0	0	0	0	0	0	0	0	0	0	0
hsa-circSCAF8-001	35	61	45	22	18	66	51	36	25	14	4	5	2	4	8	9	0	0	0	0	0	0	0	0	0	6	5	6	7	11	5
hsa-circSCAF8-002	20	10	0	0	9	0	16	0	25	16	0	0	0	0	0	0	0	0	0	0	0	0	0	0	0	0	0	0	0	0	0
hsa-circARID1B-001	0	0	0	0	0	0	0	0	0	0	0	0	0	0	0	0	0	0	0	0	0	0	0	0	0	12	7	14	13	2	3
hsa-circTULP4-001	28	28	32	12	6	12	34	40	11	20	10	17	13	10	11	2	5	2	8	6	3	8	12	5	7	8	6	17	0	13	6
hsa-circTULP4-002	55	101	75	59	31	69	53	54	28	45	25	20	15	13	19	13	5	10	13	5	10	3	14	13	16	4	13	27	8	18	17
hsa-circTMEM181-001	0	0	0	0	0	0	0	0	0	0	2	9	1	12	9	10	0	0	0	0	0	0	0	0	0	0	0	0	0	0	0
hsa-circTMEM181-002	8	11	12	7	15	0	6	0	11	0	22	7	5	13	6	17	2	5	2	3	4	5	2	3	7	6	5	14	9	8	1
hsa-circTMEM181-003	16	13	0	8	14	28	11	0	23	18	26	11	12	45	13	21	0	0	0	0	0	0	0	0	0	2	13	21	3	7	10
hsa-circSYTL3-001	0	0	0	0	0	0	0	0	0	0	0	0	0	0	0	0	0	0	0	0	0	0	0	0	0	0	5	9	2	16	2
hsa-circEZR-001	2	2	9	17	19	0	0	10	15	0	0	0	0	0	0	0	0	0	0	0	0	0	0	0	0	0	0	0	0	0	0
hsa-circSOD2-001	0	0	0	0	0	0	0	0	0	0	4	7	4	5	3	5	0	0	0	0	0	0	0	0	0	10	10	20	7	13	7
hsa-circIGF2R-001	0	0	0	0	0	0	0	0	0	0	12	3	0	6	0	10	0	0	0	0	0	0	0	0	0	0	0	0	0	0	0
hsa-ciMAP3K4-001	6	20	37	35	28	50	6	32	11	26	0	0	0	0	0	0	0	0	0	0	0	0	0	0	0	0	0	0	0	0	0
hsa-ciMAP3K4-002	3	3	8	16	8	0	11	27	9	12	0	0	0	0	0	0	0	0	0	0	0	0	0	0	0	0	0	0	0	0	0
hsa-circMAP3K4-001	72	115	138	54	156	73	59	120	42	72	17	11	19	14	7	24	0	0	0	0	0	0	0	0	0	7	8	20	8	5	8
hsa-circMAP3K4-002	12	50	33	22	18	65	24	63	0	60	0	0	0	0	0	0	0	0	0	0	0	0	0	0	0	0	0	0	0	0	0
hsa-circATXN1-001	18	6	17	7	0	17	0	0	26	22	46	38	19	34	26	48	3	5	3	9	4	3	5	4	6	18	19	10	13	15	22
hsa-circQKI-001	0	0	0	0	0	0	0	0	0	0	0	0	0	0	0	0	0	0	0	0	0	0	0	0	0	16	7	5	6	21	17
hsa-circFAM120B-001	9	18	47	22	22	3	13	49	12	17	0	0	0	0	0	0	0	0	0	0	0	0	0	0	0	0	0	0	0	0	0
hsa-circPSMB1-001	0	0	0	0	0	0	0	0	0	0	0	0	0	0	0	0	0	0	0	0	0	0	0	0	0	5	3	7	2	7	5
hsa-circCAP2-001	4	4	0	15	4	26	10	23	0	13	0	0	0	0	0	0	0	0	0	0	0	0	0	0	0	0	0	0	0	0	0
hsa-circNUP153-001	5	0	9	0	4	14	0	0	10	5	0	0	0	0	0	0	0	0	0	0	0	0	0	0	0	0	0	0	0	0	0
hsa-circNUP153-002	0	0	0	0	0	0	0	0	0	0	0	0	0	0	0	0	0	5	1	2	2	3	7	5	0	0	0	0	0	0	0
hsa-circNUP153-003	5	17	7	2	18	0	0	0	13	12	0	0	0	0	0	0	0	0	0	0	0	0	0	0	0	0	0	0	0	0	0
hsa-circKDM1B-001	8	16	9	0	0	6	14	0	6	13	0	0	0	0	0	0	0	0	0	0	0	0	0	0	0	0	0	0	0	0	0
hsa-circDEK-001	0	0	0	0	0	0	0	0	0	0	0	0	0	0	0	0	12	12	8	2	7	3	19	4	0	25	16	32	22	35	19
hsa-circC6orf136-001	21	4	13	11	14	0	7	13	22	0	0	0	0	0	0	0	0	0	0	0	0	0	0	0	0	4	5	10	6	12	7
hsa-circDHX16-001	0	0	0	0	0	0	0	0	0	0	0	0	0	0	0	0	0	0	0	0	0	0	0	0	0	5	5	7	4	5	5
hsa-circRIPK1-001	10	18	9	32	8	41	20	22	4	14	12	4	5	6	0	4	0	0	0	0	0	0	0	0	0	3	6	13	1	11	9
hsa-circDDR1-001	5	18	0	9	0	0	32	18	13	0	0	0	0	0	0	0	0	0	0	0	0	0	0	0	0	0	0	0	0	0	0
hsa-circHLA-DRB5-001	0	0	0	0	0	0	0	0	0	0	0	0	0	0	0	0	6	8	0	0	0	2	4	13	0	0	0	0	0	0	0
hsa-circILRUN-001	7	21	25	10	16	18	12	0	0	6	0	0	0	0	0	0	0	0	0	0	0	0	0	0	0	0	0	0	0	0	0
hsa-circDEF6-001	0	0	0	0	0	0	0	0	0	0	0	0	0	0	0	0	0	0	0	0	0	0	0	0	0	9	2	5	10	5	7
hsa-circBTBD9-001	12	8	21	0	7	0	36	0	0	0	0	0	0	0	0	0	0	0	0	0	0	0	0	0	0	0	0	0	0	0	0
hsa-circUBR2-001	7	11	27	0	13	0	8	0	0	7	0	0	0	0	0	0	0	0	0	0	0	0	0	0	0	0	5	7	3	16	4
hsa-circUBR2-002	0	0	0	0	0	0	0	0	0	0	0	0	0	0	0	0	0	0	0	0	0	0	0	0	0	7	5	5	4	5	10
hsa-circTNFRSF21-001	89	115	155	64	137	74	58	67	68	56	10	7	7	9	6	10	3	5	5	0	4	5	7	2	4	0	9	18	19	15	20
hsa-ciCD2AP-001	17	23	25	4	48	0	14	27	0	28	11	0	0	5	6	7	0	0	0	0	0	0	0	0	0	0	0	0	0	0	0
hsa-circCD2AP-001	5	6	14	0	0	0	17	0	0	21	0	0	0	0	0	0	0	0	0	0	0	0	0	0	0	0	0	0	0	0	0
hsa-circCD2AP-002	7	0	6	0	14	0	6	20	0	0	0	0	0	0	0	0	0	0	0	0	0	0	0	0	0	0	0	0	0	0	0
hsa-circCDYL-001	26	48	22	49	61	54	32	32	31	58	22	10	4	2	9	13	17	54	20	18	39	30	35	30	40	90	54	168	70	142	87
hsa-circFBXO9-001	0	0	0	0	0	0	0	0	0	0	0	0	0	0	0	0	0	0	0	0	0	0	0	0	0	0	4	8	7	11	11
hsa-circRAB23-001	15	9	0	0	0	0	11	5	40	8	0	0	0	0	0	0	0	0	0	0	0	0	0	0	0	2	0	12	4	12	8
hsa-circEXOC2-001	4	19	13	9	12	0	6	5	32	0	0	0	0	0	0	0	0	0	0	0	0	0	0	0	0	0	0	0	0	0	0
hsa-circFAM135A-001	0	0	0	0	0	0	0	0	0	0	0	0	0	0	0	0	0	0	0	0	0	0	0	0	0	4	6	4	5	6	5
hsa-circRREB1-001	51	51	50	41	50	43	12	57	33	54	19	18	10	17	16	38	4	10	4	4	6	7	14	6	5	7	12	18	12	15	20
hsa-circRIMS1-001	0	0	0	0	0	0	0	0	0	0	0	0	0	0	0	0	4	6	2	3	7	3	4	0	18	0	0	0	0	0	0
hsa-circSENP6-001	9	8	40	8	10	22	0	13	16	0	0	0	0	0	0	0	0	0	0	0	0	0	0	0	0	0	0	0	0	0	0
hsa-circSENP6-002	0	0	0	0	0	0	0	0	0	0	0	0	0	0	0	0	0	0	0	0	0	0	0	0	0	5	7	12	3	2	6
hsa-circSENP6-003	7	18	0	7	13	0	7	0	7	19	0	0	0	0	0	0	0	0	0	0	0	0	0	0	0	0	0	0	0	0	0
hsa-circSENP6-004	1	5	18	7	49	18	11	0	8	20	0	0	0	0	0	0	0	0	0	0	0	0	0	0	0	0	0	0	0	0	0
hsa-circSENP6-005	31	11	38	17	10	14	5	0	17	0	13	9	10	9	5	6	0	0	0	0	0	0	0	0	0	10	4	3	9	9	10
hsa-circSENP6-006	8	18	6	12	13	0	0	8	23	0	0	0	0	0	0	0	0	0	0	0	0	0	0	0	0	0	0	0	0	0	0
hsa-circChrom6-001	0	0	0	0	0	0	0	0	0	0	0	0	0	0	0	0	0	0	0	0	0	0	0	0	0	9	0	6	0	0	5
hsa-circPHIP-001	6	6	34	0	21	0	34	0	0	0	10	9	3	9	9	13	0	0	0	0	0	0	0	0	0	7	7	5	14	5	12
hsa-circIBTK-001	0	0	0	0	0	0	0	0	0	0	0	0	0	0	0	0	0	0	0	0	0	0	0	0	0	5	7	7	7	13	9
hsa-circIBTK-002	0	0	0	0	0	0	0	0	0	0	0	0	0	0	0	0	0	0	0	0	0	0	0	0	0	8	9	9	1	11	6
hsa-circSNX14-001	11	5	24	9	0	19	25	0	0	0	5	6	4	3	0	7	0	0	0	0	0	0	0	0	0	3	3	11	7	3	5
hsa-circZNF292-001	7	33	4	5	26	38	17	30	23	0	8	15	9	9	0	14	2	4	5	6	2	6	5	5	6	5	11	9	11	9	14
hsa-circZNF292-002	40	5	41	54	104	58	37	0	10	103	29	19	11	22	12	22	5	4	9	2	3	7	14	6	5	25	10	28	31	29	21
hsa-circPNRC1-001	0	0	0	0	0	0	0	0	0	0	7	6	8	3	4	6	0	0	0	0	0	0	0	0	0	9	4	9	5	8	6
hsa-circCASP8AP2-001	10	3	4	3	16	0	7	12	0	15	0	0	0	0	0	0	0	0	0	0	0	0	0	0	0	0	0	0	0	0	0
hsa-circUSP45-001	0	0	0	0	0	0	0	0	0	0	8	8	1	6	0	0	0	0	0	0	0	0	0	0	0	0	0	0	0	0	0
hsa-circZKSCAN1-001	107	166	165	120	133	202	141	73	108	100	45	46	27	28	18	42	12	32	17	14	25	16	32	12	19	33	31	40	42	45	42
hsa-circPILRB-001	0	0	0	0	0	0	0	0	0	0	0	0	0	0	0	0	3	9	5	2	7	3	9	5	3	9	7	5	11	10	10
hsa-circEPHB4-001	8	12	10	11	0	6	3	0	5	1	0	0	0	0	0	0	0	0	0	0	0	0	0	0	0	10	10	20	3	22	8
hsa-circCUX1-001	0	0	0	0	0	0	0	0	0	0	0	0	0	0	0	0	0	0	0	0	0	0	0	0	0	5	4	4	7	3	23
hsa-circCUX1-002	13	8	4	0	0	0	12	0	41	37	0	0	0	0	0	0	0	0	0	0	0	0	0	0	0	10	22	29	7	18	23
hsa-circFBXL13-001	0	0	0	0	0	0	0	0	0	0	0	0	0	0	0	0	0	0	0	0	0	0	0	0	0	5	3	5	5	0	2
hsa-circDNAJC2-001	0	0	0	0	0	0	0	0	0	0	0	0	0	0	0	0	0	0	0	0	0	0	0	0	0	9	3	6	8	5	0
hsa-circKMT2E-001	0	0	0	0	0	0	0	0	0	0	0	0	0	0	0	0	0	0	0	0	0	0	0	0	0	3	2	6	5	5	4
hsa-circKMT2E-002	0	0	0	0	0	0	0	0	0	0	0	0	0	0	0	0	0	0	0	0	0	0	0	0	0	6	0	7	0	7	1
hsa-circDOCK4-001	0	0	0	0	0	0	0	0	0	0	0	0	0	0	0	0	0	0	0	0	0	0	0	0	0	0	6	7	3	4	6
hsa-circZNF800-001	6	7	19	11	8	0	0	19	6	6	0	0	0	0	0	0	0	0	0	0	0	0	0	0	0	0	0	0	0	0	0
hsa-ciRNU6-177P-001	10	17	20	7	8	15	0	15	0	10	0	0	0	0	0	0	0	0	0	0	0	0	0	0	0	0	0	0	0	0	0
hsa-circTNPO3-001	61	98	111	54	109	36	40	73	36	57	45	17	11	23	11	33	6	6	7	0	5	5	10	8	12	11	13	37	15	32	26
hsa-circSMO-001	0	0	0	0	0	0	0	0	0	0	0	0	0	0	0	0	2	3	5	0	3	3	7	2	6	0	0	0	0	0	0
hsa-circKLHDC10-001	0	0	0	0	0	0	0	0	0	0	0	0	0	0	0	0	0	0	0	0	0	0	0	0	0	12	8	11	12	12	13
hsa-circMKLN1-001	17	18	15	8	32	0	34	0	0	23	6	10	6	10	0	6	0	1	5	0	6	0	9	3	0	10	15	36	14	26	32
hsa-circMKLN1-002	14	9	8	0	24	0	0	0	5	17	0	0	0	0	0	0	0	0	0	0	0	0	0	0	0	4	2	6	0	9	9
hsa-circCALD1-001	0	0	0	0	0	0	0	0	0	0	0	0	0	0	0	0	0	0	0	0	0	0	0	0	0	4	3	6	4	5	7
hsa-circCREB3L2-001	0	8	20	35	11	67	9	4	0	26	0	0	0	0	0	0	0	0	0	0	0	0	0	0	0	0	0	0	0	0	0
hsa-circTRIM24-001	6	1	0	2	13	0	7	0	5	9	0	0	0	0	0	0	0	0	0	0	0	0	0	0	0	0	0	0	0	0	0
hsa-circTRIM24-002	0	9	0	28	38	0	11	0	0	17	0	0	0	0	0	0	0	0	0	0	0	0	0	0	0	0	0	0	0	0	0
hsa-circUBN2-001	0	0	0	0	0	0	0	0	0	0	0	0	0	0	0	0	0	0	0	0	0	0	0	0	0	4	7	9	2	10	8
hsa-circHIPK2-001	0	0	0	0	0	0	0	0	0	0	12	5	0	0	3	10	0	0	0	0	0	0	0	0	0	14	12	17	7	16	10
hsa-circSLC37A3-001	0	0	0	0	0	0	0	0	0	0	0	5	7	5	5	0	0	0	0	0	0	0	0	0	0	0	0	0	0	0	0
hsa-circSLC37A3-002	0	0	0	0	0	0	0	0	0	0	0	7	2	4	8	5	0	0	0	0	0	0	0	0	0	5	6	11	14	16	9
hsa-circSLC37A3-003	0	0	0	0	0	0	0	0	0	0	0	0	0	0	0	0	0	0	0	0	0	0	0	0	0	0	10	10	10	9	10
hsa-circBRAF-001	21	26	49	27	59	25	22	25	0	35	0	0	0	0	0	0	0	0	0	0	0	0	0	0	0	0	0	0	0	0	0
hsa-circBRAF-002	2	12	19	11	18	0	28	0	0	8	0	0	0	0	0	0	0	0	0	0	0	0	0	0	0	0	0	0	0	0	0
hsa-circAGK-001	0	0	0	0	0	0	0	0	0	0	11	9	7	10	4	16	0	0	0	0	0	0	0	0	0	5	4	8	11	11	5
hsa-circPDIA4-001	0	0	0	0	0	0	0	0	0	0	0	0	0	0	0	0	0	0	0	0	0	0	0	0	0	5	7	6	5	10	10
hsa-circKMT2C-001	17	37	6	26	25	0	26	0	0	21	5	13	2	5	7	8	0	0	0	0	0	0	0	0	0	0	0	0	0	0	0
hsa-circKMT2C-002	6	22	17	3	13	22	16	0	0	19	0	0	0	0	0	0	0	0	0	0	0	0	0	0	0	0	0	2	5	5	5
hsa-circKMT2C-003	49	51	50	47	38	36	61	35	31	38	32	8	3	16	8	16	0	6	0	2	4	0	5	4	7	23	20	25	12	27	16
hsa-circRBM33-001	9	8	0	12	10	0	0	0	8	7	0	0	0	0	0	0	0	0	0	0	0	0	0	0	0	2	6	11	5	4	4
hsa-circRBM33-002	130	202	103	88	234	108	112	156	111	171	71	42	19	45	38	65	3	4	5	6	11	0	15	15	11	32	31	59	41	49	77
hsa-circLMBR1-001	0	0	0	0	0	0	0	0	0	0	2	5	6	10	2	3	5	8	8	2	2	3	11	5	6	8	1	8	2	8	5
hsa-circDNAJB6-001	0	0	0	0	0	0	0	0	0	0	0	0	0	0	0	0	0	0	0	0	0	0	0	0	0	4	0	13	0	9	10
hsa-circESYT2-001	1	99	52	8	44	45	20	27	19	45	102	76	37	28	94	150	5	3	2	2	5	2	6	2	9	44	14	47	27	68	44
hsa-circESYT2-002	7	14	15	11	6	11	11	0	0	11	0	0	0	0	0	0	0	0	0	0	0	0	0	0	0	0	0	0	0	0	0
hsa-circESYT2-003	47	66	107	56	4	69	55	40	38	79	32	24	20	12	22	65	2	2	5	0	5	0	7	2	0	9	12	17	10	7	16
hsa-circDYNC2I1-001	13	19	26	14	20	27	11	19	10	0	0	0	0	0	0	0	0	0	0	0	0	0	0	0	0	0	0	0	0	0	0
hsa-circCRPPA-001	4	16	31	9	0	25	7	0	7	9	0	0	0	0	0	0	0	0	0	0	0	0	0	0	0	3	9	3	6	4	5
hsa-circCRPPA-002	0	0	0	0	0	0	0	0	0	0	10	6	8	7	7	1	3	5	0	2	4	2	7	3	6	3	12	17	11	13	18
hsa-circCRPPA-003	9	7	18	5	0	18	0	0	0	0	0	0	0	0	0	0	0	0	0	0	0	0	0	0	0	0	0	0	0	0	0
hsa-circSNX13-001	25	13	33	14	10	40	17	23	21	27	0	0	0	0	0	0	0	0	0	0	0	0	0	0	0	2	3	7	14	8	4
hsa-circSNX13-002	5	4	13	5	1	10	5	14	0	0	0	0	0	0	0	0	0	0	0	0	0	0	0	0	0	0	0	0	0	0	0
hsa-circRAPGEF5-001	15	13	40	0	0	0	5	0	18	0	0	0	0	0	0	0	0	0	0	0	0	0	0	0	0	0	0	0	0	0	0
hsa-circHYCC1-001	25	32	0	0	26	0	26	14	0	12	5	6	2	4	5	7	0	0	0	0	0	0	0	0	0	10	12	18	12	6	11
hsa-circHYCC1-002	11	5	29	3	45	9	0	17	16	0	0	0	0	0	0	0	0	0	0	0	0	0	0	0	0	0	0	0	0	0	0
hsa-circIGF2BP3-001	7	0	13	0	12	15	17	0	10	16	0	0	0	0	0	0	0	0	0	0	0	0	0	0	0	0	0	0	0	0	0
hsa-circCCDC126-001	32	22	63	32	22	12	9	0	20	31	20	8	14	9	4	31	5	4	8	0	3	2	9	0	3	14	16	25	11	13	20
hsa-circCHST12-001	0	0	0	0	0	0	0	0	0	0	57	30	7	31	18	28	0	0	0	0	0	0	0	0	0	3	0	3	6	11	7
hsa-circPALS2-001	9	15	15	0	5	0	28	0	3	18	0	0	0	0	0	0	0	0	0	0	0	0	0	0	0	3	6	10	5	8	10
hsa-circGSDME-001	7	6	18	7	11	7	29	0	0	13	0	0	0	0	0	0	0	0	0	0	0	0	0	0	0	0	0	0	0	0	0
hsa-circHIBADH-001	20	41	38	29	43	0	31	57	22	5	5	5	3	2	7	4	0	0	0	0	0	0	0	0	0	8	3	8	4	3	6
hsa-circJAZF1-001	0	0	0	0	0	0	0	0	0	0	0	0	0	0	0	0	3	2	0	2	5	4	6	2	5	3	4	4	7	6	8
hsa-circGARS1-DT-001	6	15	18	0	0	0	10	17	0	0	16	15	16	22	3	10	3	4	5	0	0	4	8	0	6	5	0	12	6	9	7
hsa-circBBS9-001	11	9	0	0	0	5	4	0	16	9	0	0	0	0	0	0	0	0	0	0	0	0	0	0	0	5	9	3	6	5	7
hsa-circDPY19L1-001	20	27	45	6	14	12	13	0	0	8	14	7	7	5	3	8	0	0	0	0	0	0	0	0	0	1	0	5	0	7	6
hsa-circHERPUD2-001	0	16	10	22	36	7	4	40	27	12	59	32	7	45	31	58	0	0	0	0	0	0	0	0	0	18	8	28	24	33	17
hsa-circSDK1-001	11	2	12	7	7	0	6	0	0	18	2	6	5	9	0	5	3	7	4	2	16	12	10	8	10	8	8	22	2	16	19
hsa-circCDK13-001	0	0	0	0	0	0	0	0	0	0	0	0	0	0	0	0	0	0	0	0	0	0	0	0	0	5	6	3	6	9	3
hsa-circCDK13-002	16	18	24	21	45	21	32	0	41	0	27	10	0	3	8	13	4	5	6	4	4	5	9	4	8	14	13	16	15	19	12
hsa-circGLI3-001	0	13	18	6	16	31	9	37	5	12	0	0	0	0	0	0	0	0	0	0	0	0	0	0	0	0	0	0	0	0	0
hsa-circGLI3-002	12	33	11	12	25	26	10	24	13	31	0	0	0	0	0	0	0	0	0	0	0	0	0	0	0	0	0	0	0	0	0
hsa-circGLI3-003	4	26	7	0	20	0	7	0	16	14	0	0	0	0	0	0	0	0	0	0	0	0	0	0	0	0	0	0	0	0	0
hsa-circCOA1-001	9	7	8	4	14	0	11	0	0	5	0	0	0	0	0	0	0	0	0	0	0	0	0	0	0	9	0	5	4	18	14
hsa-circSEPTIN7P2-001	0	0	0	0	0	0	0	0	0	0	0	0	0	0	0	0	0	0	0	0	0	0	0	0	0	0	5	4	3	6	7
hsa-circIKZF1-001	0	0	0	0	0	0	0	0	0	0	10	12	4	5	7	6	0	0	0	0	0	0	0	0	0	3	9	5	5	3	5
hsa-circNIPSNAP2-001	0	0	0	0	0	0	0	0	0	0	0	0	0	0	0	0	2	5	3	2	2	2	7	8	4	0	0	0	0	0	0
hsa-circPRKAR1B-001	3	6	6	25	0	34	0	0	0	21	0	0	0	0	0	0	0	0	0	0	0	0	0	0	0	0	0	0	0	0	0
hsa-circCCZ1-001	0	0	0	0	0	0	0	0	0	0	0	0	0	0	0	0	0	0	0	0	0	0	0	0	0	0	0	8	6	13	0
hsa-circZNF680-001	0	0	0	0	0	0	0	0	0	0	5	2	2	0	5	11	5	9	5	2	4	6	3	4	6	5	0	9	4	8	16
hsa-circCRCP-001	0	0	0	0	0	0	0	0	0	0	0	0	0	0	0	0	4	2	4	2	6	6	8	4	3	10	4	13	9	9	13
hsa-circTPST1-001	16	9	17	0	0	0	16	0	27	0	0	0	0	0	0	0	0	0	0	0	0	0	0	0	0	6	9	2	6	5	7
hsa-circTPST1-002	34	1	10	5	18	27	6	0	70	0	18	12	18	7	7	7	16	6	4	7	9	8	19	2	13	9	25	45	23	29	35
hsa-circRABGEF1P1-001	0	0	0	0	0	0	0	0	0	0	0	0	0	0	0	0	0	0	0	0	0	0	0	0	0	7	9	2	6	7	9
hsa-circRABGEF1-001	16	6	0	0	6	0	0	25	5	0	0	0	0	0	0	0	0	0	0	0	0	0	0	0	0	0	0	0	0	0	0
hsa-circRABGEF1-002	5	13	21	0	15	6	0	29	0	0	0	0	0	0	0	0	0	0	0	0	0	0	0	0	0	0	0	0	0	0	0
hsa-circSBDS-001	4	4	14	33	11	17	5	0	0	14	0	0	0	0	0	0	0	0	0	0	0	0	0	0	0	0	0	0	0	0	0
hsa-circSBDS-002	0	0	0	0	0	0	0	0	0	0	0	0	0	0	0	0	0	0	0	0	0	0	0	0	0	5	7	13	0	3	5
hsa-circCCZ1B-001	0	0	0	0	13	0	11	32	9	18	0	7	6	5	0	5	0	0	0	0	0	0	0	0	0	0	11	15	7	14	16
hsa-circBAZ1B-001	0	0	0	0	0	0	0	0	0	0	0	0	0	0	0	0	0	0	0	0	0	0	0	0	0	4	5	15	3	6	2
hsa-circBUD23-001	0	0	0	0	0	0	0	0	0	0	0	0	0	0	0	0	0	0	0	0	0	0	0	0	0	8	0	7	7	7	2
hsa-circCLIP2-001	0	0	0	0	0	0	0	0	0	0	0	0	0	0	0	0	0	0	0	0	0	0	0	0	0	0	3	5	2	10	5
hsa-circFAM185BP-001	0	0	0	0	0	0	0	0	0	0	0	0	0	0	0	0	0	0	0	0	0	0	0	0	0	0	0	10	12	11	0
hsa-circPTPN12-001	7	9	5	2	0	1	9	41	0	6	3	16	6	2	0	17	0	0	0	0	0	0	0	0	0	9	14	26	2	17	6
hsa-circKRIT1-001	10	2	24	11	21	0	5	0	13	14	0	0	0	0	0	0	0	0	0	0	0	0	0	0	0	5	4	16	5	7	5
hsa-circANKIB1-001	10	4	25	11	13	0	10	0	0	18	0	0	0	0	0	0	0	0	0	0	0	0	0	0	0	0	0	0	0	0	0
hsa-circANKIB1-002	16	33	37	31	18	25	20	18	18	14	8	6	3	10	4	12	3	6	4	2	5	3	8	0	3	15	7	13	11	9	11
hsa-circANKIB1-003	0	7	0	6	12	0	4	0	31	13	0	0	0	0	0	0	0	0	0	0	0	0	0	0	0	0	0	0	0	0	0
hsa-circPEX1-001	7	15	10	0	15	0	16	14	25	0	0	0	0	0	0	0	0	0	0	0	0	0	0	0	0	0	0	0	0	0	0
hsa-circLMTK2-001	16	23	19	16	48	41	18	23	34	17	0	0	0	0	0	0	0	0	0	0	0	0	0	0	0	0	0	0	0	0	0
hsa-ciZNF394-001	26	21	45	11	30	28	47	8	47	29	0	17	12	22	17	18	0	7	2	0	2	0	6	4	8	12	3	6	11	8	8
hsa-circRGS22-001	0	0	0	0	0	0	0	0	0	0	0	0	0	0	0	0	0	0	0	0	0	0	0	0	0	2	5	3	6	7	9
hsa-circPABPC1-001	0	0	0	0	0	0	0	0	0	0	5	6	4	0	6	0	0	0	0	0	0	0	0	0	0	0	0	0	0	0	0
hsa-circGRHL2-001	24	39	17	24	35	53	10	23	25	60	0	0	0	0	0	0	0	0	0	0	0	0	0	0	0	0	0	0	0	0	0
hsa-circUBR5-001	0	12	0	6	0	27	7	0	0	16	0	0	0	0	0	0	0	0	0	0	0	0	0	0	0	0	0	0	0	0	0
hsa-circUBR5-002	27	56	32	63	59	55	35	6	34	39	10	4	1	0	8	10	2	3	5	0	3	0	5	5	3	10	17	28	17	37	24
hsa-circEMC2-001	7	10	6	17	22	31	20	0	0	10	0	0	0	0	0	0	2	4	5	0	0	5	6	2	0	6	7	19	7	9	14
hsa-circTRPS1-001	0	0	0	0	0	0	0	0	0	0	0	0	0	0	0	0	5	2	3	3	0	0	5	3	8	0	0	0	0	0	0
hsa-circHAS2-001	74	4	14	12	31	0	32	0	52	0	0	0	0	0	0	0	0	0	0	0	0	0	0	0	0	0	0	0	0	0	0
hsa-circTBC1D31-001	0	0	0	0	0	0	0	0	0	0	9	4	0	3	12	6	0	0	0	0	0	0	0	0	0	0	0	0	0	0	0
hsa-circTBC1D31-002	24	0	9	5	0	0	0	0	6	16	22	10	1	0	7	15	0	0	0	0	0	0	0	0	0	0	0	0	0	0	0
hsa-circATAD2-001	6	2	9	5	9	9	7	0	8	5	0	0	0	0	0	0	0	0	0	0	0	0	0	0	0	0	0	0	0	0	0
hsa-circATAD2-002	9	12	8	4	7	0	7	0	0	17	0	0	0	0	0	0	0	0	0	0	0	0	0	0	0	0	0	0	0	0	0
hsa-circPVT1-001	16	11	35	7	6	0	21	30	0	10	13	12	19	24	12	13	0	0	0	0	0	0	0	0	0	11	19	17	23	28	22
hsa-circASAP1-001	28	10	13	3	26	0	14	0	22	23	0	0	0	0	0	0	0	0	0	0	0	0	0	0	0	4	4	6	13	13	22
hsa-circASAP1-002	38	29	0	23	43	71	7	31	51	24	0	0	0	0	0	0	5	5	4	5	8	0	4	2	10	16	15	17	20	25	29
hsa-circASAP1-003	17	14	17	0	6	6	0	5	0	0	0	0	0	0	0	0	0	5	3	2	0	0	6	5	0	7	5	5	7	3	13
hsa-circDNAAF11-001	0	0	0	0	0	0	0	0	0	0	0	0	0	0	0	0	6	4	6	3	0	2	10	9	4	0	8	10	6	3	5
hsa-circZFAT-001	6	28	8	34	25	15	27	0	0	57	0	0	0	0	0	0	0	0	0	0	0	0	0	0	0	0	0	0	0	0	0
hsa-circZFAT-002	0	2	9	0	0	18	0	12	11	10	0	0	0	0	0	0	0	0	0	0	0	0	0	0	0	0	0	0	0	0	0
hsa-circZFAT-003	0	10	8	4	24	0	12	17	13	12	0	0	0	0	0	0	0	0	0	0	0	0	0	0	0	0	0	0	0	0	0
hsa-circZFAT-004	0	23	20	12	10	0	19	0	0	0	0	0	0	0	0	0	0	0	0	0	0	0	0	0	0	0	0	0	0	0	0
hsa-circZFAT-005	82	122	123	100	184	119	115	127	95	89	0	0	0	0	0	0	0	0	0	0	0	0	0	0	0	5	3	6	5	4	9
hsa-circChrom8-001	0	19	30	8	0	15	8	0	0	13	0	0	0	0	0	0	0	0	0	0	0	0	0	0	0	0	0	0	0	0	0
hsa-circPTK2-001	7	14	14	16	1	0	5	0	4	0	0	0	0	0	0	0	6	5	8	3	2	10	7	4	6	0	0	0	0	0	0
hsa-circPTK2-002	18	14	25	9	22	0	16	19	12	5	3	6	3	1	8	6	5	6	2	3	7	4	12	7	5	0	0	0	0	0	0
hsa-circPTK2-003	38	70	68	41	83	84	0	57	93	68	11	2	9	5	2	7	5	14	11	9	11	10	18	13	15	7	18	13	11	28	25
hsa-circPTK2-004	31	14	21	15	17	38	20	34	25	14	0	0	0	0	0	0	0	0	0	0	0	0	0	0	0	0	0	0	0	0	0
hsa-circSLC45A4-001	38	63	48	47	32	33	43	52	30	0	22	7	16	23	21	18	4	1	4	0	4	5	7	5	9	8	12	28	9	19	13
hsa-circTUSC3-001	7	0	22	7	47	17	11	26	0	8	0	0	0	0	0	0	0	0	0	0	0	0	0	0	0	0	0	0	0	0	0
hsa-circTUSC3-002	9	8	0	14	0	0	20	0	0	10	0	0	0	0	0	0	0	0	0	0	0	0	0	0	0	0	0	0	0	0	0
hsa-circMTUS1-001	0	10	17	10	14	26	12	10	0	4	0	0	0	0	0	0	0	0	0	0	0	0	0	0	0	0	0	0	0	0	0
hsa-circMTUS1-002	0	0	0	0	0	0	0	0	0	0	0	0	0	0	0	0	0	0	0	0	0	0	0	0	0	4	7	8	9	6	5
hsa-circMTUS1-003	0	13	8	9	13	1	12	13	0	36	0	0	0	0	0	0	0	0	0	0	0	0	0	0	0	0	0	0	0	0	0
hsa-circMTUS1-004	6	30	41	60	72	152	34	62	28	43	0	0	0	0	0	0	7	5	5	2	6	0	13	5	3	0	4	1	8	12	8
hsa-circPCM1-001	0	0	0	0	0	0	0	0	0	0	0	0	0	0	0	0	0	0	0	0	0	0	0	0	0	7	7	9	8	7	11
hsa-circPSD3-001	2	16	25	5	0	10	31	0	22	8	7	8	6	4	0	3	0	0	0	0	0	0	0	0	0	6	13	23	11	19	18
hsa-circPSD3-002	57	20	42	21	55	23	28	28	10	28	11	9	17	6	0	6	0	0	0	0	0	0	0	0	0	16	15	40	17	29	27
hsa-circPSD3-003	13	9	25	13	0	11	8	0	18	0	0	0	0	0	0	0	0	0	0	0	0	0	0	0	0	0	0	0	0	0	0
hsa-circPPP3CC-001	7	32	45	29	0	29	8	0	33	18	26	7	4	13	4	13	0	0	0	0	0	0	0	0	0	10	11	11	13	10	14
hsa-circPPP3CC-002	0	0	0	0	0	0	0	0	0	0	7	6	0	6	3	7	0	0	0	0	0	0	0	0	0	0	0	0	0	0	0
hsa-circPPP3CC-003	0	0	0	0	0	0	0	0	0	0	6	7	0	0	3	8	0	0	0	0	0	0	0	0	0	0	0	0	0	0	0
hsa-circENTPD4-001	7	7	0	0	0	0	6	15	0	7	0	0	0	0	0	0	0	0	0	0	0	0	0	0	0	0	0	0	0	0	0
hsa-circELP3-001	0	0	0	0	0	0	0	0	0	0	0	0	0	0	0	0	2	10	6	3	5	4	6	6	0	0	0	0	0	0	0
hsa-circELP3-002	0	17	14	7	7	0	8	0	10	8	6	7	0	4	0	10	4	14	9	2	5	3	17	9	5	8	4	1	9	1	5
hsa-circLEPROTL1-001	0	0	0	0	0	0	0	0	0	0	0	0	0	0	0	0	0	0	0	0	0	0	0	0	0	7	2	8	5	6	7
hsa-circRBPMS-001	0	0	0	0	0	0	0	0	0	0	0	0	0	0	0	0	0	0	0	0	0	0	0	0	0	3	5	9	4	14	10
hsa-circPLPBP-001	0	0	0	0	0	0	0	0	0	0	7	6	4	6	6	6	0	0	0	0	0	0	0	0	0	11	8	9	2	9	7
hsa-circRAB11FIP1-001	0	5	6	6	8	13	0	0	34	10	0	0	0	0	0	0	0	0	0	0	0	0	0	0	0	0	0	0	0	0	0
hsa-circRAB11FIP1-002	17	6	1	1	0	30	29	48	1	0	6	6	0	25	18	3	0	0	0	0	0	0	0	0	0	5	19	0	6	0	2
hsa-circNSD3-001	0	7	9	10	0	40	0	0	0	7	0	0	0	0	0	0	0	0	0	0	0	0	0	0	0	0	0	0	0	0	0
hsa-circNSD3-002	5	13	26	16	17	24	21	0	0	12	0	0	0	0	0	0	0	0	0	0	0	0	0	0	0	2	4	7	1	11	6
hsa-circPOLB-001	0	0	0	0	0	0	0	0	0	0	9	0	0	5	2	8	0	0	0	0	0	0	0	0	0	0	0	0	0	0	0
hsa-circHOOK3-001	0	0	0	0	0	0	0	0	0	0	0	0	0	5	5	5	0	0	0	0	0	0	0	0	0	0	0	0	0	0	0
hsa-circHOOK3-002	0	0	0	0	0	0	0	0	0	0	0	0	0	0	0	0	0	0	0	0	0	0	0	0	0	11	0	20	9	19	2
hsa-circFNTA-001	0	0	0	0	0	0	0	0	0	0	0	0	0	0	0	0	0	0	0	0	0	0	0	0	0	0	4	6	5	5	3
hsa-circFNTA-002	0	0	0	0	0	0	0	0	0	0	0	0	0	0	0	0	0	0	0	0	0	0	0	0	0	5	2	10	2	3	5
hsa-circSPIDR-001	26	36	47	60	87	8	59	28	22	36	9	3	7	4	6	6	0	0	0	0	0	0	0	0	0	6	6	3	14	5	20
hsa-circSPIDR-002	0	19	0	4	16	21	5	0	0	15	0	0	0	0	0	0	0	0	0	0	0	0	0	0	0	0	5	7	8	9	15
hsa-circSPIDR-003	38	49	37	19	48	0	26	51	13	28	14	10	7	7	15	22	0	0	0	0	0	0	0	0	0	7	10	12	17	18	22
hsa-circSPIDR-004	4	5	14	14	0	0	6	0	8	0	0	0	0	0	0	0	0	0	0	0	0	0	0	0	0	0	0	0	0	0	0
hsa-circPRKDC-001	0	0	0	0	0	0	0	0	0	0	0	5	4	5	5	0	0	0	0	0	0	0	0	0	0	0	0	0	0	0	0
hsa-circPCMTD1-001	8	15	6	11	5	9	4	14	9	10	0	0	0	0	0	0	0	0	0	0	0	0	0	0	0	0	0	0	0	0	0
hsa-circPCMTD1-002	208	12	161	129	109	152	124	131	85	104	39	4	17	38	15	55	15	11	7	8	19	8	36	12	19	31	3	13	48	43	73
hsa-circRAB2A-001	7	0	0	13	0	16	3	8	9	0	0	0	0	0	0	0	0	0	0	0	0	0	0	0	0	5	8	10	9	6	10
hsa-circRAB2A-002	8	13	16	15	6	0	10	0	0	0	0	0	0	0	0	0	0	0	0	0	0	0	0	0	0	19	5	7	12	8	11
hsa-circCHD7-001	0	0	0	0	0	0	0	0	0	0	0	0	0	0	0	0	0	0	0	0	0	0	0	0	0	0	2	5	2	7	6
hsa-circASPH-001	21	9	0	5	26	0	8	15	14	0	0	0	0	0	0	0	0	0	0	0	0	0	0	0	0	3	2	21	13	12	3
hsa-circERICH1-001	26	43	41	60	15	64	36	47	8	66	6	4	0	6	11	0	0	0	0	0	0	0	0	0	0	0	0	0	0	0	0
hsa-circCSPP1-001	0	0	0	0	0	0	0	0	0	0	0	0	0	0	0	0	0	0	0	0	0	0	0	0	0	4	9	8	0	12	1
hsa-circCSPP1-002	0	0	0	0	0	0	0	0	0	0	0	0	0	0	0	0	0	0	0	0	0	0	0	0	0	2	5	8	0	6	5
hsa-circARFGEF1-001	0	0	0	0	0	0	0	0	0	0	0	0	0	0	0	0	0	0	0	0	0	0	0	0	0	8	4	6	3	10	7
hsa-circARFGEF1-002	0	0	0	0	0	0	0	0	0	0	0	0	0	0	0	0	0	0	0	0	0	0	0	0	0	6	4	5	4	7	4
hsa-circNCOA2-001	7	4	6	0	5	0	10	7	0	9	5	10	4	12	7	15	0	0	0	0	0	0	0	0	0	9	8	13	13	16	9
hsa-circNCOA2-002	0	0	0	0	0	0	0	0	0	0	8	5	4	4	6	3	5	3	2	3	3	2	6	6	4	13	11	25	19	23	16
hsa-circSTAU2-001	0	0	0	0	0	0	0	0	0	0	14	12	2	10	3	16	0	0	0	0	0	0	0	0	0	12	9	7	21	19	11
hsa-circZBTB10-001	9	17	8	6	22	12	3	7	0	17	0	0	0	0	0	0	0	0	0	0	0	0	0	0	0	0	0	0	0	0	0
hsa-circESRP1-001	8	11	8	71	37	45	0	9	9	16	0	0	0	0	0	0	0	0	0	0	0	0	0	0	0	0	0	0	0	0	0
hsa-circMTDH-001	0	0	0	0	0	0	0	0	0	0	0	0	0	0	0	0	0	0	0	0	0	0	0	0	0	2	5	5	5	4	3
hsa-circSTK3-001	0	0	0	0	0	0	0	0	0	0	0	0	0	0	0	0	0	0	0	0	0	0	0	0	0	3	0	8	6	7	3
hsa-circSTK3-002	0	7	1	17	8	24	1	0	0	14	0	0	0	0	0	0	2	0	0	0	0	0	5	7	6	0	0	0	0	0	0
hsa-circSTK3-003	61	71	110	68	116	58	27	87	49	129	14	6	1	15	8	9	0	0	0	0	0	0	0	0	0	20	8	15	12	18	32
hsa-circSTK3-004	3	19	13	0	27	17	11	30	0	14	0	0	0	0	0	0	0	0	0	0	0	0	0	0	0	0	0	0	0	0	0
hsa-circVPS13B-001	0	0	0	0	0	0	0	0	0	0	6	5	3	0	4	11	0	0	0	0	0	0	0	0	0	0	0	0	0	0	0
hsa-circTEX10-001	14	23	25	5	6	0	27	0	0	23	0	0	0	0	0	0	0	0	0	0	0	0	0	0	0	0	0	0	0	0	0
hsa-circTMEFF1-001	0	29	3	0	17	0	19	15	0	32	0	0	0	0	0	0	10	16	8	5	6	12	23	13	25	0	0	0	0	0	0
hsa-circRAD23B-001	9	7	0	3	5	0	8	15	0	4	0	0	0	0	0	0	0	0	0	0	0	0	0	0	0	0	0	0	0	0	0
hsa-circRAD23B-002	19	22	7	18	26	44	27	0	18	23	9	6	0	0	8	10	0	0	0	0	0	0	0	0	0	6	3	4	8	10	8
hsa-circTMEM245-001	0	20	14	18	18	0	16	0	0	16	0	0	0	0	0	0	0	0	0	0	0	0	0	0	0	0	0	0	0	0	0
hsa-circPALM2AKAP2-001	17	45	29	44	36	95	47	23	29	70	0	0	0	0	0	0	0	0	0	0	0	0	0	0	0	0	0	0	0	0	0
hsa-circLPAR1-001	23	7	8	6	17	0	9	0	35	0	0	0	0	0	0	0	0	0	0	0	0	0	0	0	0	2	8	12	5	6	5
hsa-circLPAR1-002	0	20	64	27	0	48	19	0	33	10	7	4	10	1	11	3	18	22	18	12	33	11	44	28	23	49	61	76	45	78	93
hsa-circECPAS-001	72	44	88	45	56	33	29	38	21	35	16	16	9	20	16	22	4	10	1	3	8	6	11	2	5	16	16	26	18	31	10
hsa-circPTBP3-001	0	0	0	0	0	0	0	0	0	0	0	0	0	0	0	0	0	0	0	0	0	0	0	0	0	3	5	7	7	4	6
hsa-circHSDL2-001	0	12	0	5	0	14	7	0	0	13	0	0	0	0	0	0	0	0	0	0	0	0	0	0	0	0	0	0	0	0	0
hsa-circPAPPA-001	0	24	0	5	8	10	5	9	0	12	0	0	4	6	7	7	0	0	0	0	0	0	0	0	0	4	7	5	10	4	10
hsa-circPAPPA-002	0	25	18	14	11	0	0	0	0	9	0	0	0	0	0	0	0	0	0	0	0	0	0	0	0	0	0	0	0	0	0
hsa-circCNTRL-001	0	0	0	0	0	0	0	0	0	0	0	0	0	0	0	0	0	0	0	0	0	0	0	0	0	5	5	4	5	4	0
hsa-circMRRF-001	0	0	0	0	0	0	0	0	0	0	11	7	5	0	4	0	0	0	0	0	0	0	0	0	0	4	7	5	1	8	4
hsa-circDENND1A-001	9	20	8	9	0	0	12	0	9	15	0	0	0	0	0	0	0	0	0	0	0	0	0	0	0	9	7	13	9	9	12
hsa-circGAPVD1-001	40	38	44	51	14	59	14	16	3	46	13	8	3	21	9	21	0	0	0	0	0	0	0	0	0	11	10	9	6	21	14
hsa-circMAPKAP1-001	22	2	24	0	31	42	19	12	11	22	16	2	6	7	2	7	0	0	0	0	0	0	0	0	0	6	2	14	5	6	4
hsa-circZNF79-001	0	0	0	0	0	0	0	0	0	0	8	3	6	0	6	0	0	0	0	0	0	0	0	0	0	0	0	0	0	0	0
hsa-circPOMT1-001	0	0	0	0	0	0	0	0	0	0	0	0	0	0	0	0	4	4	5	3	8	2	5	4	6	0	0	0	0	0	0
hsa-circREXO4-001	0	0	0	0	0	0	0	0	0	0	0	0	0	0	0	0	0	0	0	0	0	0	0	0	0	5	0	6	6	0	5
hsa-circCOL5A1-001	15	0	21	0	22	38	7	0	30	0	0	0	0	0	0	0	0	0	0	0	0	0	0	0	0	0	6	4	5	4	8
hsa-circCAMSAP1-001	13	23	27	17	8	0	40	0	0	13	0	0	0	0	0	0	0	0	0	0	0	0	0	0	0	0	0	0	0	0	0
hsa-circCAMSAP1-002	10	39	18	16	12	0	20	29	12	27	0	0	0	0	0	0	0	0	0	0	0	0	0	0	0	0	0	0	0	0	0
hsa-circCAMSAP1-003	164	217	195	68	115	145	127	130	76	123	93	50	32	69	39	89	10	7	6	9	15	12	20	6	15	24	22	37	29	22	26
hsa-circNFIB-001	11	0	7	7	19	0	8	0	0	0	0	0	0	0	0	0	0	0	0	0	0	0	0	0	0	0	0	0	0	0	0
hsa-circZDHHC21-001	0	0	0	0	0	0	0	0	0	0	7	4	5	4	7	5	0	0	0	0	0	0	0	0	0	10	6	5	7	7	6
hsa-circBNC2-001	27	14	38	0	0	0	7	3	20	0	0	0	0	0	0	0	0	0	0	0	0	0	0	0	0	0	0	0	0	0	0
hsa-circBNC2-002	17	11	0	9	4	0	16	33	25	0	0	0	0	0	0	0	0	0	0	0	0	0	0	0	0	2	14	29	11	19	5
hsa-circACER2-001	9	13	15	9	3	6	6	0	0	27	0	0	0	0	0	0	0	0	0	0	0	0	0	0	0	0	0	0	0	0	0
hsa-circACER2-002	4	37	60	42	74	40	10	82	17	51	0	0	0	0	0	0	0	0	0	0	0	0	0	0	0	0	0	0	0	0	0
hsa-circFOCAD-001	3	9	10	5	0	0	14	0	20	7	11	3	5	5	6	4	0	0	0	0	0	0	0	0	0	0	0	0	0	0	0
hsa-circSMARCA2-001	3	3	6	0	33	19	14	0	0	14	0	0	0	0	0	0	0	0	0	0	0	0	0	0	0	0	0	0	0	0	0
hsa-circDOCK8-001	0	0	0	0	0	0	0	0	0	0	0	0	0	0	0	0	0	0	0	0	0	0	0	0	0	7	5	3	6	2	2
hsa-circCHMP5-001	0	0	0	0	0	0	0	0	0	0	0	0	0	0	0	0	2	0	4	0	5	2	5	5	3	0	0	0	0	0	0
hsa-circNFX1-001	0	0	0	0	0	0	0	0	0	0	8	7	4	13	10	8	0	0	0	0	0	0	0	0	0	2	5	7	7	5	10
hsa-circUBAP2-001	7	16	11	13	7	0	14	0	0	18	0	0	0	0	0	0	0	0	0	0	0	0	0	0	0	0	0	0	0	0	0
hsa-circUBAP2-002	0	0	0	0	0	0	0	0	0	0	0	0	0	0	0	0	0	0	0	0	0	0	0	0	0	11	3	18	0	13	6
hsa-circUBAP2-003	3	26	16	14	15	8	11	0	0	12	0	0	0	0	0	0	0	0	0	0	0	0	0	0	0	0	0	0	0	0	0
hsa-circUBAP2-004	2	13	0	2	17	12	6	38	18	23	0	0	0	0	0	0	0	0	0	0	0	0	0	0	0	0	0	0	0	0	0
hsa-circUBAP2-005	74	197	185	118	259	211	189	175	158	102	29	28	10	22	12	34	7	5	10	2	7	5	10	2	12	21	20	33	20	17	10
hsa-circUBAP2-006	0	0	0	0	0	0	0	0	0	0	0	0	0	0	0	0	0	0	0	0	0	0	0	0	0	4	1	5	2	10	10
hsa-circUBAP2-007	6	8	5	8	27	22	11	0	0	23	0	0	0	0	0	0	0	0	0	0	0	0	0	0	0	8	0	3	1	8	9
hsa-circUBAP2-008	14	11	23	16	9	6	5	0	11	27	0	0	0	0	0	0	13	14	17	5	13	8	24	16	19	5	4	2	6	6	4
hsa-circUBAP2-009	0	0	0	0	0	0	0	0	0	0	0	0	0	0	0	0	0	0	0	0	0	0	0	0	0	2	5	10	1	9	6
hsa-circUNC13B-001	4	5	23	0	25	0	0	22	13	28	0	0	0	0	0	0	0	0	0	0	0	0	0	0	0	0	0	0	0	0	0
hsa-circRUSC2-001	10	19	24	9	25	6	14	0	0	6	0	0	0	0	0	0	0	0	0	0	0	0	0	0	0	0	0	0	0	0	0
hsa-circZCCHC7-001	9	12	18	4	6	12	0	0	4	0	0	0	0	0	0	0	0	0	0	0	0	0	0	0	0	0	0	0	0	0	0
hsa-ciZCCHC7-001	0	0	0	0	0	0	0	0	0	0	9	3	3	7	4	7	0	0	0	0	0	0	0	0	0	0	0	0	0	0	0
hsa-circZCCHC7-002	0	0	0	0	0	0	0	0	0	0	16	4	0	6	0	13	0	0	0	0	0	0	0	0	0	0	0	0	0	0	0
hsa-circGRHPR-001	28	24	0	0	14	15	0	0	15	0	13	11	6	11	16	13	0	6	3	4	2	2	7	5	0	16	19	20	10	23	15
hsa-circGLIS3-001	3	34	15	10	9	46	6	36	0	60	0	0	0	0	0	0	0	12	10	2	7	0	5	6	4	6	2	9	1	1	8
hsa-circERMP1-001	0	0	0	0	0	0	0	0	0	0	10	3	0	2	6	6	0	0	0	0	0	0	0	0	0	0	0	0	0	0	0
hsa-circKIAA2026-001	0	0	0	0	0	0	0	0	0	0	0	0	0	0	0	0	4	10	3	3	9	5	13	6	8	9	14	16	13	14	19
hsa-circUHRF2-001	28	32	60	11	33	0	39	44	9	10	16	6	6	10	8	16	0	0	0	0	0	0	0	0	0	6	4	6	3	8	7
hsa-circKANK1-001	22	40	0	4	55	0	24	8	8	15	0	0	0	0	0	0	0	0	0	0	0	0	0	0	0	0	0	0	0	0	0
hsa-circCARNMT1-001	5	5	16	0	17	0	5	0	0	10	0	0	0	0	0	0	0	0	0	0	0	0	0	0	0	0	0	0	0	0	0
hsa-circCARNMT1-002	0	0	0	0	0	0	0	0	0	0	0	0	0	0	0	0	0	0	0	0	0	0	0	0	0	5	4	3	7	3	6
hsa-circGCNT1-001	0	0	0	0	0	0	0	0	0	0	17	2	2	3	9	14	0	0	0	0	0	0	0	0	0	3	4	0	8	8	11
hsa-circUBQLN1-001	0	3	0	7	61	25	6	0	21	53	0	0	0	0	0	0	0	0	0	0	0	0	0	0	0	0	0	0	0	0	0
hsa-circUBQLN1-002	13	6	18	31	22	19	15	0	27	2	4	5	4	5	0	6	0	0	0	0	0	0	0	0	0	2	5	9	7	11	6
hsa-circUBQLN1-003	0	0	0	0	0	0	0	0	0	0	7	4	0	0	7	5	0	0	0	0	0	0	0	0	0	2	5	3	4	9	8
hsa-circUBQLN1-004	12	13	18	15	0	37	8	14	11	10	12	12	6	4	8	11	0	5	3	5	3	1	4	3	6	14	22	26	7	21	18
hsa-circUBQLN1-005	0	0	0	0	0	0	0	0	0	0	9	12	7	10	3	5	0	0	0	0	0	0	0	0	0	4	9	11	2	10	6
hsa-circAGTPBP1-001	11	22	22	8	0	0	10	0	18	6	14	11	9	6	17	13	0	0	0	0	0	0	0	0	0	10	9	9	4	5	5
hsa-circAGTPBP1-002	12	13	0	0	8	0	0	14	0	9	9	8	0	8	7	7	0	0	0	0	0	0	0	0	0	0	0	0	0	0	0
hsa-circTUT7-001	20	13	13	4	19	0	3	0	0	22	24	8	18	16	8	21	5	8	3	0	6	4	8	5	6	12	23	23	24	28	38
hsa-circIARS1-001	0	0	0	0	0	0	0	0	0	0	5	5	2	2	3	8	0	0	0	0	0	0	0	0	0	0	0	0	0	0	0
hsa-circIARS1-002	0	0	0	0	0	0	0	0	0	0	5	0	5	5	3	2	0	0	0	0	0	0	0	0	0	0	0	0	0	0	0
hsa-circFAM120A-001	14	9	15	109	110	47	11	72	46	3	8	13	3	1	6	20	0	0	0	0	0	0	0	0	0	24	11	17	9	22	23
hsa-circFAM120A-002	49	82	117	176	164	98	170	84	42	63	25	16	16	6	7	14	2	8	5	1	11	7	6	2	5	17	13	24	22	28	13
hsa-circERCC6L2-001	0	0	0	0	0	0	0	0	0	0	0	0	0	0	0	0	0	0	0	0	0	0	0	0	0	12	15	24	13	23	29
hsa-circChromKI270720.1-001	0	38	13	0	28	0	11	0	0	24	0	0	0	0	0	0	0	0	0	0	0	0	0	0	0	0	0	0	0	0	0
hsa-circWWC3-001	0	15	12	16	7	0	6	0	20	22	0	0	0	0	0	0	0	0	0	0	0	0	0	0	0	0	0	0	0	0	0
hsa-circLINC00630-001	6	14	0	5	0	2	19	0	24	12	0	0	0	0	0	0	0	0	0	0	0	0	0	0	0	0	0	0	0	0	0
hsa-circMID1-001	3	0	8	23	15	0	11	0	0	13	0	0	0	0	0	0	0	0	0	0	0	0	0	0	0	0	0	0	0	0	0
hsa-circMID1-002	10	10	9	27	21	32	8	40	0	12	0	0	0	0	0	0	0	0	0	0	0	0	0	0	0	0	0	0	0	0	0
hsa-circMID2-001	0	0	0	0	0	0	0	0	0	0	0	0	0	0	0	0	0	0	0	0	0	0	0	0	0	0	4	7	6	13	13
hsa-circPAK3-001	0	0	0	0	0	0	0	0	0	0	0	0	0	0	0	0	0	0	0	0	0	0	0	0	0	2	8	17	15	21	8
hsa-circAMOT-001	0	0	0	14	19	19	10	16	0	15	0	0	0	0	0	0	0	0	0	0	0	0	0	0	0	0	0	0	0	0	0
hsa-circDOCK11-001	0	0	0	0	0	0	0	0	0	0	0	0	0	0	0	0	0	0	0	0	0	0	0	0	0	9	2	6	0	8	5
hsa-circSEPTIN6-001	0	0	0	0	0	0	0	0	0	0	7	0	2	7	0	9	0	0	0	0	0	0	0	0	0	0	0	0	0	0	0
hsa-circCSF2RA-001	8	7	10	4	17	0	3	14	0	0	0	0	0	0	0	0	0	0	0	0	0	0	0	0	0	0	0	0	0	0	0
hsa-circCSF2RA-002	15	35	50	9	32	25	28	26	0	36	0	0	0	0	0	0	0	0	0	0	0	0	0	0	0	4	13	5	4	5	7
hsa-circFIRRE-001	0	0	5	0	10	18	1	0	13	6	0	0	0	0	0	0	0	0	0	0	0	0	0	0	0	0	0	0	0	0	0
hsa-circFIRRE-002	59	12	18	40	63	0	17	19	110	0	0	0	0	0	0	0	0	0	0	0	0	0	0	0	0	0	0	0	0	0	0
hsa-circINTS6L-001	0	0	0	0	0	0	0	0	0	0	7	2	0	11	6	8	0	0	0	0	0	0	0	0	0	0	0	0	0	0	0
hsa-circLINC00632-001	4469	2145	218	399	1544	2740	897	653	6986	2523	189	461	487	226	373	187	21	7	15	19	13	4	10	9	6	354	326	1060	450	558	1050
hsa-circAFF2-001	23	11	16	0	12	0	19	0	12	0	0	0	0	0	0	0	0	0	0	0	0	0	0	0	0	0	0	0	0	0	0
hsa-circAFF2-002	75	26	30	19	93	59	66	0	78	62	5	5	0	2	6	4	0	0	0	0	0	0	0	0	0	0	0	0	0	0	0
hsa-circCD99L2-001	5	18	9	14	19	0	20	29	19	5	0	0	0	0	0	0	0	0	0	0	0	0	0	0	0	0	0	0	0	0	0
hsa-circBCLAF3-001	9	5	0	14	16	0	0	5	0	22	5	6	3	0	9	2	0	0	0	0	0	0	0	0	0	0	0	0	0	0	0
hsa-ciDHRSX-001	0	15	13	11	0	24	15	19	4	0	5	4	5	6	2	2	0	0	0	0	0	0	0	0	0	0	0	0	0	0	0
hsa-circZFX-001	105	144	150	71	144	65	79	68	0	74	36	17	11	12	11	15	0	0	0	0	0	0	0	0	0	5	5	14	7	12	10
hsa-circPOLA1-001	5	1	30	5	6	0	10	0	10	17	0	0	0	0	0	0	0	0	0	0	0	0	0	0	0	0	0	0	0	0	0
hsa-circPRRG1-001	7	22	4	21	33	15	27	0	7	10	0	0	0	0	0	0	0	0	0	0	0	0	0	0	0	9	8	17	3	11	7
hsa-circENSG00000285756-001	0	14	20	7	25	19	47	0	29	22	0	0	0	0	0	0	0	0	0	0	0	0	0	0	0	0	0	0	0	0	0
hsa-circFUNDC1-001	10	16	35	3	14	17	9	0	13	0	0	0	0	0	0	0	0	0	0	0	0	0	0	0	0	6	5	14	3	16	9
hsa-circZNF81-001	19	11	8	14	13	16	23	0	23	8	31	12	0	12	17	29	0	0	0	0	0	0	0	0	0	3	6	7	8	12	8
hsa-circMAGED1-001	15	28	0	4	10	28	30	0	15	14	7	2	0	5	4	9	0	0	0	0	0	0	0	0	0	0	0	0	0	0	0
hsa-circHUWE1-001	12	8	0	0	31	22	0	0	9	15	0	0	0	0	0	0	0	0	0	0	0	0	0	0	0	11	6	10	7	18	12
hsa-circHUWE1-002	10	13	55	13	35	0	32	21	10	0	8	3	2	8	3	9	0	0	0	0	0	0	0	0	0	0	0	0	0	0	0
hsa-circNLGN4X-001	0	0	0	0	0	0	0	0	0	0	0	0	0	0	0	0	0	0	0	0	0	0	0	0	0	2	7	6	5	6	17
hsa-circOPHN1-001	0	3	13	26	8	2	12	0	0	17	0	0	0	0	0	0	0	0	0	0	0	0	0	0	0	0	0	0	0	0	0
hsa-circOPHN1-002	0	18	0	9	22	16	0	0	10	0	0	0	0	0	0	0	0	0	0	0	0	0	0	0	0	0	0	0	0	0	0
hsa-circCHMP1B2P-001	0	0	0	0	0	0	0	0	0	0	0	0	0	0	0	0	0	0	0	0	0	0	0	0	0	0	3	9	5	12	2
hsa-circBRWD3-001	16	6	18	8	23	0	11	0	8	0	10	8	8	6	0	0	0	0	0	0	0	0	0	0	0	0	0	0	0	0	0
hsa-circAPOOL-001	0	0	0	0	0	0	0	0	0	0	0	0	0	0	0	0	0	0	0	0	0	0	0	0	0	10	7	7	0	4	7
hsa-circChromX-001	0	0	0	0	0	0	0	0	0	0	0	0	0	0	0	0	5	5	7	3	6	0	8	0	2	0	0	0	0	0	0
hsa-circChromX-002	0	0	0	0	0	0	0	0	0	0	0	0	0	0	0	0	4	10	8	4	8	5	2	6	4	0	0	0	0	0	0
hsa-circZFY-001	48	37	41	29	0	0	38	61	9	31	0	0	0	0	0	0	0	0	0	0	0	0	0	0	0	0	0	0	0	0	0
hsa-circPCDH11Y-001	9	11	29	24	0	0	4	0	0	18	0	0	0	0	0	0	0	0	0	0	0	0	0	0	0	0	0	0	0	0	0
