# Supplementary material for: The circRNA Landscape in Recurrent Pregnacy Loss (RPL): A Comparison of Four Reproductive Tissues
Source: Int J Mol Sci. 2024 Nov 25;25(23):12622. doi: 10.3390/ijms252312622 (PMC11641099; doi:10.3390/ijms252312622)
Supplement: Supplementary file 1 [file ijms-25-12622-s001.zip › Supplementary material S2.xlsx]

## Sheet: circRNA information
List of detected circRNAs with DCC and CIRI2 and their position, origin gene information and conservation status and CIRCpedia ID.
Name	Chr	Start	End	Strand	circ_type	Gene	gene_name	gene_type	Exon	Agrees	CIRCpedia_human	Conservation	CIRCpedia_mouse
hsa-circSLF2-001	10	100923975	100926019	+	exon	ENSG00000119906	SLF2	protein_coding	100923975-100924972;100925949-100926019;100925405-100925481;	1	HSA_CIRCpedia_84	3' site utilized
hsa-circFBXW4-001	10	101667886	101676436	-	exon	ENSG00000107829	FBXW4	protein_coding	101676341-101676436;101673488-101673673;101672915-101673047;101667886-101667980;101673565-101673673;	1	HSA_CIRCpedia_117	Homologous	MMU_CIRCpedia_20623
hsa-circOGA-001	10	101792839	101807901	-	exon	ENSG00000198408	OGA	protein_coding	101792839-101792943;101792839-101792901;101792839-101792946;101793686-101793744;101807730-101807901;101806045-101806143;101803735-101804019;101798842-101799455;101797980-101798154;101793913-101793998;101800242-101800400;101798842-101799332;101797980-101798017;101793913-101794095;101797046-101798154;101803747-101804019;	1	HSA_CIRCpedia_127	Both sites utilized
hsa-circOGA-002	10	101792839	101810314	-	exon	ENSG00000198408	OGA	protein_coding	101792839-101792943;101792839-101792901;101792839-101792946;101793686-101793744;101807730-101807901;101806045-101806143;101803735-101804019;101798842-101799455;101797980-101798154;101793913-101793998;101800242-101800400;101798842-101799332;101797980-101798017;101793913-101794095;101797046-101798154;101803747-101804019;101810184-101810314;	1	HSA_CIRCpedia_128	Homologous	MMU_CIRCpedia_40497
hsa-circARMH3-001	10	101939863	101957732	-	exon	ENSG00000120029,ENSG00000222430	ARMH3,Y_RNA	protein_coding,misc_RNA	101939863-101939938;101956597-101956723;101952605-101952704;101957650-101957732;	1	HSA_CIRCpedia_154	Not aligned
hsa-circSH3PXD2A-001	10	103622470	103661114	-	exon	ENSG00000107957	SH3PXD2A	protein_coding	103627089-103627202;103622470-103622553;103660983-103661114;103660985-103661114;	1	HSA_CIRCpedia_318	No homologous
hsa-circSLK-001	10	104008177	104018908	+	exon	ENSG00000065613	SLK	protein_coding	104008177-104008356;104010816-104010908;104018160-104018289;104018784-104018908;104008198-104008356;104013632-104013703;	1	HSA_CIRCpedia_326	5' site utilized
hsa-circWDR37-001	10	1072116	1096246	+	exon	ENSG00000047056	WDR37	protein_coding	1072116-1072293;1077907-1078003;1080011-1080106;1080412-1080476;1072136-1072293;1079556-1079677;1073886-1074166;1079556-1080476;1072286-1072293;1074383-1074508;1074417-1074508;1077936-1078003;1084403-1084538;1086286-1086357;1093452-1093496;1096170-1096246;	1	HSA_CIRCpedia_352	Homologous	MMU_CIRCpedia_33112
hsa-circSMC3-001	10	110596398	110598290	+	exon	ENSG00000108055	SMC3	protein_coding	110596398-110598290;110596398-110596550;110598139-110598290;110596398-110596783;110597296-110598290;110597535-110598290;110598234-110598290;	1	HSA_CIRCpedia_375	Homologous	MMU_CIRCpedia_215720
hsa-circPDCD4-001	10	110881233	110890670	+	exon	ENSG00000150593	PDCD4	protein_coding	110881233-110881535;110883003-110883097;110885253-110885366;110885253-110885339;110881275-110881535;110884771-110885366;110887665-110887886;110889533-110889630;110890556-110890670;110887665-110887761;110887665-110887844;110887665-110887798;110887665-110887814;110890600-110890670;110887753-110887886;110887773-110887886;110890638-110890670;	1	HSA_CIRCpedia_389	3' site utilized
hsa-circSHOC2-001	10	110964125	110985765	+	exon	ENSG00000108061	SHOC2	protein_coding	110964125-110965061;110964125-110964729;110967162-110967278;110965032-110965061;110982796-110983439;110985628-110985765;110964125-110970194;	1	HSA_CIRCpedia_392	Homologous	MMU_CIRCpedia_22788
hsa-circNHLRC2-001	10	113876521	113884380	+	exon	ENSG00000196865	NHLRC2	protein_coding	113876521-113876976;113879574-113879695;113884251-113884380;	1	HSA_CIRCpedia_444	Homologous	MMU_CIRCpedia_23570
hsa-circATRNL1-001	10	115120185	115129535	+	exon	ENSG00000107518	ATRNL1	protein_coding	115120185-115120268;115121699-115121812;115127593-115127721;115128407-115128508;115129327-115129535;	1	HSA_CIRCpedia_484	Homologous	MMU_CIRCpedia_23875
hsa-circUPF2-001	10	11997672	12014184	-	exon	ENSG00000151461	UPF2	protein_coding	12004530-12004727;12001676-12001825;11999906-12000009;11997672-11997757;12014024-12014184;	1	HSA_CIRCpedia_540	Homologous	MMU_CIRCpedia_24622
hsa-circDHTKD1-001	10	12081472	12094271	+	exon	ENSG00000181192	DHTKD1	protein_coding	12081472-12081627;12084540-12084751;12087535-12087729;12088986-12089255;12081524-12081627;12089175-12089255;12091513-12091684;12094073-12094271;12091513-12091643;12094260-12094271;	1	HSA_CIRCpedia_602	5' site utilized
hsa-circDHTKD1-002	10	12081472	12120267	+	exon	ENSG00000181192	DHTKD1	protein_coding	12081472-12081627;12084540-12084751;12087535-12087729;12088986-12089255;12081524-12081627;12089175-12089255;12091513-12091684;12094073-12094271;12097684-12097996;12100178-12100262;12101042-12101181;12106246-12106396;12091513-12091643;12097684-12097958;12094073-12094301;12094260-12094271;12107909-12108015;12112900-12113064;12117673-12117755;12118749-12118918;12120182-12120267;12112900-12113029;121…	1	HSA_CIRCpedia_609	5' site utilized
hsa-circTACC2-001	10	122021937	122050550	+	exon	ENSG00000138162	TACC2	protein_coding	122021937-122022014;122021937-122023790;122021937-122022231;122021993-122022014;122021936-122022014;122033094-122033153;122050438-122050550;	1	HSA_CIRCpedia_364512	No homologous
hsa-circTACC2-002	10	122082647	122088591	+	exon	ENSG00000138162	TACC2	protein_coding	122082647-122087959;122088478-122088591;122082656-122083007;	1	HSA_CIRCpedia_359484	No homologous
hsa-circFAM53B-001	10	124681607	124682379	-	exon	ENSG00000258539,ENSG00000189319	FAM53B	protein_coding,protein_coding	124681607-124682379;124681607-124682379;	1	HSA_CIRCpedia_826	Homologous	MMU_CIRCpedia_7866
hsa-circFAM53B-002	10	124681607	124696212	-	exon	ENSG00000258539,ENSG00000189319	FAM53B	protein_coding,protein_coding	124696158-124696212;124696158-124696212;124681607-124682379;124681607-124682379;	1	HSA_CIRCpedia_827	3' site utilized
hsa-circZRANB1-001	10	124942457	124943307	+	exon	ENSG00000249456,ENSG00000019995	ZRANB1	lncRNA,protein_coding	124942457-124942881;	0		Homologous	MMU_CIRCpedia_7898
hsa-circCTBP2-001	10	125038997	125111093	-	exon	ENSG00000175029	CTBP2	protein_coding	125038997-125039155;125039046-125039155;125088191-125088319;125100587-125100772;125110990-125111093;125110997-125111093;	1	HSA_CIRCpedia_853	Homologous	MMU_CIRCpedia_7927
hsa-circADAM12-001	10	126064806	126101241	-	exon	ENSG00000148848	ADAM12	protein_coding	126071477-126071654;126066717-126066806;126064806-126065001;126070387-126070633;126066717-126067006;126090736-126090993;126101072-126101241;126098416-126098500;126093985-126094133;126101205-126101241;	1	HSA_CIRCpedia_888	5' site utilized
hsa-circDOCK1-001	10	126970702	126990603	+	exon	ENSG00000150760	DOCK1	protein_coding	126970702-126970785;126977948-126977988;126981918-126981973;126987521-126987617;126990455-126990603;	1	HSA_CIRCpedia_896	5' site utilized
hsa-circDOCK1-002	10	126970702	127000307	+	exon	ENSG00000150760	DOCK1	protein_coding	126970702-126970785;126977948-126977988;126981918-126981973;126987521-126987617;126990455-126990603;126996748-126996883;126998092-126998249;126999354-126999435;127000172-127000307;	1	HSA_CIRCpedia_899	5' site utilized
hsa-circDOCK1-003	10	126970702	127127764	+	exon	ENSG00000150760	DOCK1	protein_coding	126970702-126970785;126977948-126977988;126981918-126981973;126987521-126987617;126990455-126990603;126996748-126996883;126998092-126998249;126999354-126999435;127000172-127000307;127012295-127012374;127018710-127018835;127023200-127023324;127024685-127024783;127012232-127012374;127026352-127026424;127031650-127031753;127032137-127032320;127037719-127037816;127042625-127042714;127043064-127043164…	1	HSA_CIRCpedia_909	Homologous	MMU_CIRCpedia_8156
hsa-circOPTN-001	10	13127745	13136897	+	exon	ENSG00000123240	OPTN	protein_coding	13127745-13127903;13132067-13132197;13133502-13133581;13131319-13131575;	0		3' site utilized
hsa-circMINDY3-001	10	15816835	15847943	-	exon	ENSG00000148481	MINDY3	protein_coding	15816835-15818008;15821656-15821726;15816835-15816915;15843212-15843272;15841426-15841599;15837204-15837318;15834543-15834616;15833630-15833709;15838228-15838279;15837204-15837299;15837542-15837633;15847864-15847943;	1	HSA_CIRCpedia_1117	Homologous	MMU_CIRCpedia_6201
hsa-circMINDY3-002	10	15833630	15847943	-	exon	ENSG00000148481	MINDY3	protein_coding	15843212-15843272;15841426-15841599;15837204-15837318;15834543-15834616;15833630-15833709;15838228-15838279;15837204-15837299;15837542-15837633;15847864-15847943;	1	HSA_CIRCpedia_1122	Homologous	MMU_CIRCpedia_6228
hsa-circRSU1-001	10	16752539	16782084	-	exon	ENSG00000148484	RSU1	protein_coding	16754871-16754989;16752918-16753000;16752539-16752653;16764390-16764510;16782034-16782084;	1	HSA_CIRCpedia_1131	Homologous	MMU_CIRCpedia_7779
hsa-circSTAM-001	10	17704431	17705741	+	exon	ENSG00000136738	STAM	protein_coding	17704431-17704518;17704970-17705024;17705588-17705741;	1	HSA_CIRCpedia_1150	5' site utilized
hsa-circMLLT10-001	10	21713772	21727928	+	exon	ENSG00000078403	MLLT10	protein_coding	21713772-21713950;21713772-21713922;21726244-21726355;21727856-21727928;	1	HSA_CIRCpedia_1219	Homologous	MMU_CIRCpedia_12422
hsa-circMPP7-001	10	28119651	28131691	-	exon	ENSG00000150054	MPP7	protein_coding	28125010-28125091;28124031-28124116;28120594-28120668;28120194-28120390;28119651-28119715;28120194-28120207;28124072-28124116;28131560-28131691;	1	HSA_CIRCpedia_1385	Homologous	MMU_CIRCpedia_28713
hsa-circJCAD-001	10	30026103	30029866	-	exon	ENSG00000165757	JCAD	protein_coding	30026103-30029866;	1	HSA_CIRCpedia_1416	No homologous
hsa-circZEB1-001	10	31373018	31387266	+	exon	ENSG00000148516	ZEB1	protein_coding	31373018-31373173;31374803-31374964;31387124-31387266;31381723-31381829;	1	HSA_CIRCpedia_1449	No homologous
hsa-circZEB1-002	10	31373018	31387798	+	exon	ENSG00000148516	ZEB1	protein_coding	31373018-31373173;31374803-31374964;31387124-31387266;31387720-31387798;31381723-31381829;	1	HSA_CIRCpedia_1450	No homologous
hsa-circZEB1-003	10	31373018	31461237	+	exon	ENSG00000148516	ZEB1	protein_coding	31373018-31373173;31374803-31374964;31387124-31387266;31387720-31387798;31389605-31389660;31381723-31381829;31389605-31389695;31461037-31461237;31461037-31461236;31461037-31461180;	1	HSA_CIRCpedia_1451	3' site utilized
hsa-circZEB1-004	10	31461037	31502509	+	exon	ENSG00000148516	ZEB1	protein_coding	31461037-31461237;31461037-31461236;31461037-31461180;31495776-31495838;31502348-31502509;31502348-31502447;31495779-31495838;31502354-31502509;31502348-31502423;31502348-31502406;	1	HSA_CIRCpedia_1460	Homologous	MMU_CIRCpedia_23737
hsa-circARHGAP12-001	10	31908172	31910563	-	exon	ENSG00000165322	ARHGAP12	protein_coding	31908172-31908874;31910525-31910563;31908172-31908926;	1	HSA_CIRCpedia_1491	Homologous	MMU_CIRCpedia_25033
hsa-circCCDC7-001	10	32451592	32474023	+	exon	ENSG00000216937	CCDC7	protein_coding	32451592-32451921;32453344-32453436;32456251-32456334;32451621-32451921;32462683-32462703;32463017-32463049;32471064-32471230;32472481-32472542;32473967-32474023;	1	HSA_CIRCpedia_1512	5' site utilized
hsa-circCCDC7-002	10	32565558	32584304	+	exon	ENSG00000216937	CCDC7	protein_coding	32565558-32565620;32567670-32567891;32567723-32567891;32567836-32567891;32571859-32571893;32574429-32574560;32574429-32574564;32583034-32583307;32584232-32584304;32574429-32574484;32574429-32574526;	1	HSA_CIRCpedia_342506	No homologous
hsa-circPARD3-001	10	34269657	34284245	-	exon	ENSG00000148498	PARD3	protein_coding	34269657-34269899;34269787-34269899;34284135-34284245;	1	HSA_CIRCpedia_1534	Homologous	MMU_CIRCpedia_38080
hsa-circCSGALNACT2-001	10	43154897	43158931	+	exon	ENSG00000169826	CSGALNACT2	protein_coding	43158715-43158931;43154897-43155810;	1	HSA_CIRCpedia_1661	No homologous
hsa-circCSGALNACT2-002	10	43154897	43176032	+	exon	ENSG00000169826	CSGALNACT2	protein_coding	43158715-43158931;43160494-43160595;43163866-43164044;43167004-43167098;43175951-43176032;43154897-43155810;	1	HSA_CIRCpedia_1663	No homologous
hsa-circPARGP1-001	10	45939361	45962994	-	exon	ENSG00000239883,ENSG00000290921	PARGP1	transcribed_unprocessed_pseudogene,lncRNA	45939361-45939447;45953334-45953456;45953123-45953206;45946837-45946911;45953123-45953206;45946837-45946911;45962811-45962994;45962811-45962994;	1	HSA_CIRCpedia_342511	No homologous
hsa-circTIMM23-001	10	45975454	45988847	+	exon	ENSG00000265733,ENSG00000265354	SNORA74C-1,TIMM23	snoRNA,protein_coding	45975454-45975512;45982523-45982616;45982846-45982930;45985383-45985441;45988737-45988847;45984610-45984810;	1	HSA_CIRCpedia_1789	No homologous
hsa-circTIMM23-002	10	45982523	45988847	+	exon	ENSG00000265733,ENSG00000265354	SNORA74C-1,TIMM23	snoRNA,protein_coding	45982523-45982616;45982846-45982930;45985383-45985441;45988737-45988847;45984610-45984810;	1	HSA_CIRCpedia_1788	No homologous
hsa-circMAPK8-001	10	48401612	48410168	+	exon	ENSG00000107643	MAPK8	protein_coding	48401612-48401782;48404852-48404981;48409879-48409937;48410030-48410168;48410030-48410146;48410030-48410144;48401643-48401782;48401648-48401782;48401661-48401782;	1	HSA_CIRCpedia_1733	Homologous	MMU_CIRCpedia_16900
hsa-circPARG-001	10	49915917	49935142	-	exon	ENSG00000227345	PARG	protein_coding	49915917-49915991;49935076-49935142;49933177-49934163;49932100-49932283;49922547-49922669;49922336-49922419;	1	HSA_CIRCpedia_342518	Homologous	MMU_CIRCpedia_219549
hsa-circTIMM23B-AGAP6-001	10	49952126	49958480	+	exon	ENSG00000178440,ENSG00000204152,ENSG00000288603	TIMM23B-AGAP6,TIMM23B,SNORA74C-2	protein_coding,protein_coding,snoRNA	49954214-49954414;49952126-49952219;49952449-49952533;49952126-49952219;49952449-49952533;49955002-49955060;49958370-49958480;49955002-49955060;49958370-49958480;	1	HSA_CIRCpedia_1780	No homologous
hsa-circSGMS1-001	10	50433476	50590247	-	exon	ENSG00000198964	SGMS1	protein_coding	50433476-50433556;50460673-50460814;50459941-50460152;50466890-50466932;50519831-50519921;50590153-50590247;	1	HSA_CIRCpedia_1811	Homologous	MMU_CIRCpedia_16446
hsa-circGDI2-001	10	5773842	5800705	-	exon	ENSG00000057608	GDI2	protein_coding	5773842-5773941;5796763-5796862;5794885-5795019;5785852-5786050;5785142-5785273;5785852-5785922;5794885-5794989;5785866-5786050;5785982-5786050;5786006-5786050;5794908-5795019;5800598-5800705;	1	HSA_CIRCpedia_1857	Homologous	MMU_CIRCpedia_17759
hsa-circGDI2-002	10	5785142	5800705	-	exon	ENSG00000057608	GDI2	protein_coding	5796763-5796862;5794885-5795019;5785852-5786050;5785142-5785273;5785852-5785922;5794885-5794989;5785866-5786050;5785982-5786050;5786006-5786050;5794908-5795019;5800598-5800705;	1	HSA_CIRCpedia_1858	Homologous	MMU_CIRCpedia_17758
hsa-circGDI2-003	10	5794885	5800705	-	exon	ENSG00000057608	GDI2	protein_coding	5796763-5796862;5794885-5795019;5794885-5794989;5794908-5795019;5800598-5800705;	1	HSA_CIRCpedia_1864	Homologous	MMU_CIRCpedia_17757
hsa-circANK3-001	10	60105905	60114331	-	exon	ENSG00000151150	ANK3	protein_coding	60108830-60109054;60105905-60106059;60108188-60108286;60111734-60111766;60106022-60106059;60108901-60109054;60114225-60114331;	1	HSA_CIRCpedia_1907	3' site utilized
hsa-circHERC4-001	10	67966683	68014186	-	exon	ENSG00000148634,ENSG00000266467,ENSG00000236375	HERC4,RN7SL220P,POU5F1P5	protein_coding,misc_RNA,processed_pseudogene	67966683-67966802;67992606-67992682;67992199-67992323;67991140-67991199;67990904-67991015;67990211-67990400;67988663-67988835;67988043-67988144;67990211-67990241;67996046-67996138;68007718-68008017;68014026-68014186;68010205-68010862;67992606-67995292;	1	HSA_CIRCpedia_1987	Both sites utilized
hsa-circHERC4-002	10	68025546	68044563	-	exon	ENSG00000148634	HERC4	protein_coding	68025546-68025676;68039417-68039967;68038093-68038169;68033965-68034186;68032778-68032869;68038093-68038365;68032819-68032869;68039417-68039488;68034000-68034186;68044404-68044563;	1	HSA_CIRCpedia_2008	Both sites utilized
hsa-circDNA2-001	10	68468123	68470163	-	exon	ENSG00000138346	DNA2	protein_coding	68468123-68468306;68468167-68468306;68469981-68470163;	1	HSA_CIRCpedia_2076	Homologous	MMU_CIRCpedia_226276
hsa-circSLC25A16-001	10	68487144	68493570	-	exon	ENSG00000122912	SLC25A16	protein_coding	68493449-68493570;68493132-68493198;68488467-68488629;68487144-68487212;68488467-68488590;68493174-68493198;	1	HSA_CIRCpedia_2078	Homologous	MMU_CIRCpedia_220182
hsa-circTET1-001	10	68644698	68647005	+	exon	ENSG00000138336	TET1	protein_coding	68644698-68647005;	1	HSA_CIRCpedia_2088	Homologous	MMU_CIRCpedia_224132
hsa-circDDX21-001	10	68959806	68960249	+	exon	ENSG00000165732	DDX21	protein_coding	68959806-68960249;	1	HSA_CIRCpedia_2144	No homologous
hsa-circSAR1A-001	10	70152263	70161931	-	exon	ENSG00000079332	SAR1A	protein_coding	70153838-70153969;70155088-70155124;70161858-70161931;70161619-70161738;70161004-70161069;70157764-70157867;70161858-70161915;70157764-70157823;70157675-70157867;70161284-70161738;70161645-70161738;	0		5' site utilized
hsa-circSFMBT2-001	10	7220411	7285954	-	exon	ENSG00000198879	SFMBT2	protein_coding	7220411-7220537;7227855-7227937;7248548-7248649;7243558-7243705;7285866-7285954;7283904-7284150;7276892-7276989;7283904-7283959;7284173-7285954;7285204-7285954;	1	HSA_CIRCpedia_2258	Homologous	MMU_CIRCpedia_1200
hsa-circDNAJB12-001	10	72340789	72341170	-	exon	ENSG00000148719	DNAJB12	protein_coding	72340985-72341170;72340789-72340868;	1	HSA_CIRCpedia_2298	No homologous
hsa-circSFMBT2-002	10	7243558	7276989	-	exon	ENSG00000198879	SFMBT2	protein_coding	7248548-7248649;7243558-7243705;7276892-7276989;	1	HSA_CIRCpedia_2265	Both sites utilized
hsa-circSFMBT2-003	10	7243558	7285954	-	exon	ENSG00000198879	SFMBT2	protein_coding	7248548-7248649;7243558-7243705;7285866-7285954;7283904-7284150;7276892-7276989;7283904-7283959;7284173-7285954;7285204-7285954;	1	HSA_CIRCpedia_2266	Homologous	MMU_CIRCpedia_1199
hsa-circSFMBT2-004	10	7276892	7285954	-	exon	ENSG00000198879	SFMBT2	protein_coding	7285866-7285954;7283904-7284150;7276892-7276989;7283904-7283959;7284173-7285954;7285204-7285954;	1	HSA_CIRCpedia_2276	Homologous	MMU_CIRCpedia_1198
hsa-circSFMBT2-005	10	7276892	7381949	-	exon	ENSG00000235141,ENSG00000198879	COX6CP17,SFMBT2	processed_pseudogene,protein_coding	7285866-7285954;7283904-7284150;7276892-7276989;7283904-7283959;7284173-7285954;7285204-7285954;7295106-7295290;7348142-7348333;7370281-7370375;7367649-7367889;7370281-7370372;7365224-7365515;7367484-7367889;7367714-7367889;7381799-7381949;	1	HSA_CIRCpedia_2277	3' site utilized
hsa-circANXA7-001	10	73396519	73400857	-	exon	ENSG00000138279	ANXA7	protein_coding	73398181-73398385;73397164-73397274;73396519-73396583;73396520-73396583;73400803-73400857;	1	HSA_CIRCpedia_2362	No homologous
hsa-ciSFMBT2-001	10	7363878	7381949	-	intron	ENSG00000198879	SFMBT2	protein_coding	7370281-7370375;7367649-7367889;7370281-7370372;7365224-7365515;7367484-7367889;7367714-7367889;7381799-7381949;	0		No homologous
hsa-circSFMBT2-006	10	7367649	7381949	-	exon	ENSG00000198879	SFMBT2	protein_coding	7370281-7370375;7367649-7367889;7370281-7370372;7367714-7367889;7381799-7381949;	1	HSA_CIRCpedia_2297	3' site utilized
hsa-circKAT6B-001	10	74838683	74843478	+	exon	ENSG00000156650	KAT6B	protein_coding	74838683-74838752;74838683-74838783;74842600-74842972;74842600-74843478;74842600-74842880;74842600-74843060;74842600-74842924;74842620-74843478;74842864-74843478;74842883-74843478;	1	HSA_CIRCpedia_2452	3' site utilized
hsa-circKAT6B-002	10	74842600	74843478	+	exon	ENSG00000156650	KAT6B	protein_coding	74842600-74842972;74842600-74843478;74842600-74842880;74842600-74843060;74842600-74842924;74842620-74843478;74842864-74843478;74842883-74843478;	1	HSA_CIRCpedia_2453	Homologous	MMU_CIRCpedia_13282
hsa-circATP5F1C-001	10	7797047	7802854	+	exon	ENSG00000165629	ATP5F1C	protein_coding	7797047-7797178;7798990-7799194;7799772-7799915;7800027-7800091;7802270-7802425;7802758-7802854;7800027-7800052;7798990-7799550;7800052-7800091;7801513-7801569;7802243-7802425;	1	HSA_CIRCpedia_2478	3' site utilized
hsa-circCCSER2-001	10	84371014	84373815	+	exon	ENSG00000107771	CCSER2	protein_coding	84371014-84372469;84373619-84373815;	1	HSA_CIRCpedia_2575	Homologous	MMU_CIRCpedia_18325
hsa-circCCSER2-002	10	84417771	84425893	+	exon	ENSG00000107771	CCSER2	protein_coding	84417771-84417861;84425731-84425893;84424947-84425048;84425182-84425226;84424939-84425048;	1	HSA_CIRCpedia_2577	Homologous	MMU_CIRCpedia_18300
hsa-circCCSER2-003	10	84417771	84438707	+	exon	ENSG00000107771	CCSER2	protein_coding	84417771-84417861;84425731-84425893;84424947-84425048;84425182-84425226;84424939-84425048;84438512-84438707;84438543-84438707;	1	HSA_CIRCpedia_2578	Homologous	MMU_CIRCpedia_18288
hsa-circCCSER2-004	10	84438512	84477664	+	exon	ENSG00000107771	CCSER2	protein_coding	84438512-84438707;84438543-84438707;84452217-84452305;84463933-84464016;84470372-84470458;84463933-84463945;84473032-84473146;84477575-84477664;	1	HSA_CIRCpedia_2584	Homologous	MMU_CIRCpedia_18284
hsa-circKIF20B-001	10	89751346	89762835	+	exon	ENSG00000138182	KIF20B	protein_coding	89751346-89751471;89752567-89752691;89754518-89754673;89758706-89758882;89760526-89760636;89762638-89762835;	1	HSA_CIRCpedia_2690	No homologous
hsa-circBTAF1-001	10	91994535	92008275	+	exon	ENSG00000095564	BTAF1	protein_coding	91994535-91994644;91996369-91996570;91997603-91997751;92008123-92008275;	1	HSA_CIRCpedia_2744	No homologous
hsa-circMYOF-001	10	93381219	93389154	-	exon	ENSG00000138119	MYOF	protein_coding	93387797-93387913;93381219-93381396;93389030-93389154;	1	HSA_CIRCpedia_2828	5' site utilized
hsa-circPLCE1-001	10	94030683	94032252	+	exon	ENSG00000138193	PLCE1	protein_coding	94030683-94032252;94030717-94032252;94031976-94032252;	1	HSA_CIRCpedia_2841	Homologous	MMU_CIRCpedia_18925
hsa-circPLCE1-002	10	94245946	94246621	+	exon	ENSG00000138193	PLCE1	protein_coding	94245946-94246621;	1	HSA_CIRCpedia_2842	No homologous
hsa-circTBC1D12-001	10	94441896	94474783	+	exon	ENSG00000108239	TBC1D12	protein_coding	94441896-94442019;94474668-94474783;	1	HSA_CIRCpedia_2852	Homologous	MMU_CIRCpedia_18978
hsa-circSORBS1-001	10	95381685	95410777	-	exon	ENSG00000095637	SORBS1	protein_coding	95384238-95384285;95383985-95384114;95381685-95381799;95383985-95384108;95386991-95387119;95384051-95384114;95399017-95399189;95397220-95397283;95395001-95395075;95394611-95394673;95410633-95410777;95406118-95406147;	1	HSA_CIRCpedia_2891	Homologous	MMU_CIRCpedia_19326
hsa-circLCOR-001	10	96944113	96952196	+	exon	ENSG00000196233	LCOR	protein_coding	96949008-96949295;96952103-96952196;96951036-96951065;96949008-96952196;96949008-96950232;96949008-96949655;96949008-96949126;96949223-96949295;96944113-96944245;96944102-96944245;96944113-96944315;	1	HSA_CIRCpedia_2939	Homologous	MMU_CIRCpedia_19669
hsa-circEXOSC1-001	10	97436417	97437750	-	exon	ENSG00000171311	EXOSC1	protein_coding	97437700-97437750;97437191-97437275;97436406-97436551;97436540-97436551;97437260-97437275;	0		No homologous
hsa-circGUCY1A2-001	11	106978619	106986131	-	exon	ENSG00000152402	GUCY1A2	protein_coding	106986070-106986131;106978619-106978740;	1	HSA_CIRCpedia_3078	Homologous	MMU_CIRCpedia_17881
hsa-circSLC35F2-001	11	107803001	107815965	-	exon	ENSG00000110660	SLC35F2	protein_coding	107805359-107805515;107804718-107804770;107803001-107803155;107815790-107815965;107811667-107811794;107806845-107806876;107806717-107806876;	1	HSA_CIRCpedia_3092	5' site utilized
hsa-circATM-001	11	108227595	108235834	+	exon	ENSG00000149311	ATM	protein_coding	108229178-108229352;108227595-108227696;108227776-108227888;108229178-108229323;108229178-108229361;108229178-108229272;108229178-108229366;108229178-108229362;108229178-108229363;108227599-108227696;108229178-108229364;108229178-108231720;108227780-108227888;108229178-108230912;108231488-108231594;108235670-108235834;108235670-108235743;	1	HSA_CIRCpedia_3133	5' site utilized
hsa-circPAFAH1B2-001	11	117152441	117163892	+	exon	ENSG00000168092	PAFAH1B2	protein_coding	117152441-117152528;117159934-117160023;117161145-117161261;117159387-117160023;117161145-117161263;117163770-117163874;117163770-117163892;	1	HSA_CIRCpedia_3335	Homologous	MMU_CIRCpedia_20756
hsa-circIFT46-001	11	118551786	118559864	-	exon	ENSG00000118096	IFT46	protein_coding	118554459-118554587;118552214-118552335;118551786-118551852;118552230-118552335;118552235-118552335;118559785-118559864;118556906-118557045;118555248-118555322;118554990-118555083;118557738-118557890;118556906-118557656;118555248-118555627;118555020-118555083;118555021-118555083;118556994-118557045;	1	HSA_CIRCpedia_3388	No homologous
hsa-circDDX6-001	11	118786052	118786518	-	exon	ENSG00000110367	DDX6	protein_coding	118786052-118786518;	1	HSA_CIRCpedia_3428	5' site utilized
hsa-circCBL-001	11	119284969	119285566	+	exon	ENSG00000110395	CBL	protein_coding	119284969-119285100;119285189-119285566;	1	HSA_CIRCpedia_3464	3' site utilized
hsa-circARHGEF12-001	11	120406118	120431911	+	exon	ENSG00000196914	ARHGEF12	protein_coding	120406118-120406141;120407738-120407823;120420753-120420851;120421803-120421852;120409394-120409450;120407738-120411837;120424358-120424415;120428069-120428247;120429440-120429517;120429712-120429831;120431771-120431911;	1	HSA_CIRCpedia_3479	Both sites utilized
hsa-circARHGEF12-002	11	120473050	120477526	+	exon	ENSG00000196914	ARHGEF12	protein_coding	120473050-120473127;120474560-120474635;120475340-120475507;120476661-120476748;120477219-120477305;120477447-120477526;120475975-120476748;120477000-120477305;	1	HSA_CIRCpedia_3508	Homologous	MMU_CIRCpedia_19967
hsa-circARHGEF12-003	11	120474560	120477526	+	exon	ENSG00000196914	ARHGEF12	protein_coding	120474560-120474635;120475340-120475507;120476661-120476748;120477219-120477305;120477447-120477526;120475975-120476748;120477000-120477305;	1	HSA_CIRCpedia_3510	3' site utilized
hsa-circTBCEL-TECTA-001	11	121045674	121060085	+	exon	ENSG00000285509,ENSG00000154114	TBCEL-TECTA,TBCEL	protein_coding,protein_coding	121045674-121045823;121047528-121047667;121053551-121053732;121055052-121055308;121058345-121058471;121059969-121060085;121045739-121045823;121045674-121045823;121047528-121047667;121053551-121053732;121055052-121055308;121058345-121058471;121059969-121060085;121053630-121053732;121055052-121055310;121045761-121045823;121047528-121047901;121045781-121045823;121057508-121057614;121054748-121055308;	1	HSA_CIRCpedia_3522	Homologous	MMU_CIRCpedia_19867
hsa-circTEAD1-001	11	12764179	12764434	+	exon	ENSG00000187079	TEAD1	protein_coding	12764179-12764434;	1	HSA_CIRCpedia_3685	Homologous	MMU_CIRCpedia_3418
hsa-circFLI1-001	11	128758115	128772985	+	exon	ENSG00000151702	FLI1	protein_coding	128758115-128758326;128758106-128758326;128768118-128768272;128772782-128772985;128772782-128772813;128764651-128764821;128768118-128768516;	1	HSA_CIRCpedia_3695	5' site utilized
hsa-circFLI1-002	11	128758115	128782023	+	exon	ENSG00000151702	FLI1	protein_coding	128758115-128758326;128758106-128758326;128768118-128768272;128772782-128772985;128772782-128772813;128764651-128764821;128768118-128768516;128781958-128782023;	1	HSA_CIRCpedia_3696	Homologous	MMU_CIRCpedia_40781
hsa-circARHGAP32-001	11	129123446	129164427	-	exon	ENSG00000134909	ARHGAP32	protein_coding	129124803-129124894;129123446-129123530;129123888-129123929;129164319-129164427;129164319-129164345;	1	HSA_CIRCpedia_3714	Homologous	MMU_CIRCpedia_16382
hsa-circZBTB44-001	11	130260856	130261929	-	exon	ENSG00000196323	ZBTB44	protein_coding	130260856-130261929;130260856-130261889;130260856-130261434;130260856-130261112;130260856-130261931;	1	HSA_CIRCpedia_3753	Homologous	MMU_CIRCpedia_16018
hsa-circBTBD10-001	11	13413530	13421838	-	exon	ENSG00000148925	BTBD10	protein_coding	13417158-13417260;13413530-13413650;13417247-13417260;13421642-13421838;13419460-13419745;13421642-13421815;13419493-13419745;13421742-13421838;13421747-13421838;	1	HSA_CIRCpedia_3790	Homologous	MMU_CIRCpedia_3527
hsa-circBTBD10-002	11	13413530	13445181	-	exon	ENSG00000148925	BTBD10	protein_coding	13417158-13417260;13413530-13413650;13417247-13417260;13421642-13421838;13419460-13419745;13421642-13421815;13419493-13419745;13421742-13421838;13421747-13421838;13445024-13445181;13439884-13440279;13440099-13440208;13445165-13445181;	1	HSA_CIRCpedia_3791	Homologous	MMU_CIRCpedia_3528
hsa-circHPS5-001	11	18291442	18292019	-	exon	ENSG00000110756	HPS5	protein_coding	18291442-18292019;18291442-18291942;	1	HSA_CIRCpedia_3903	3' site utilized
hsa-circHPS5-002	11	18291442	18292976	-	exon	ENSG00000110756	HPS5	protein_coding	18292899-18292976;18291442-18292019;18291442-18291942;	1	HSA_CIRCpedia_3904	Homologous	MMU_CIRCpedia_217211
hsa-circNAP1L4-001	11	2969803	2979237	-	exon	ENSG00000205531	NAP1L4	protein_coding	2979207-2979237;2978284-2978342;2976024-2976123;2972102-2972243;2971448-2971534;2969803-2969934;2972102-2972279;2969803-2969904;2972195-2972243;2969865-2969934;2969916-2969934;2971450-2971534;2971464-2971534;2971529-2971534;2972149-2972279;2972181-2972243;	1	HSA_CIRCpedia_4064	Homologous	MMU_CIRCpedia_228208
hsa-circQSER1-001	11	32927157	32935435	+	exon	ENSG00000060749	QSER1	protein_coding	32927157-32927269;32927962-32928123;32931743-32931837;32933092-32935435;32934584-32935435;32931743-32935435;32931743-32932002;32931743-32932374;	1	HSA_CIRCpedia_4112	3' site utilized
hsa-circHIPK3-001	11	33286413	33287511	+	exon	ENSG00000110422	HIPK3	protein_coding	33286413-33287511;33286413-33286643;	1	HSA_CIRCpedia_4134	Homologous	MMU_CIRCpedia_1229
hsa-circHIPK3-002	11	33286413	33328633	+	exon	ENSG00000110422	HIPK3	protein_coding	33286413-33287511;33286413-33286643;33328510-33328633;33328600-33328633;	1	HSA_CIRCpedia_4135	5' site utilized
hsa-circCAPRIN1-001	11	34071726	34076642	+	exon	ENSG00000135387	CAPRIN1	protein_coding	34071726-34071788;34071901-34071987;34076236-34076474;34076560-34076642;34076560-34076623;34076236-34076429;34076236-34076415;34071901-34071940;34076236-34076373;34076560-34076596;	1	HSA_CIRCpedia_4152	Both sites utilized
hsa-circCAPRIN1-002	11	34086064	34092056	+	exon	ENSG00000135387	CAPRIN1	protein_coding	34086064-34086219;34086305-34086413;34089395-34089456;34090179-34090289;34090529-34090678;34091906-34092056;34090026-34090289;34091619-34092056;	1	HSA_CIRCpedia_66782	Both sites utilized
hsa-circPDHX-001	11	34957384	34978182	+	exon	ENSG00000110435	PDHX	protein_coding	34957384-34957583;34960420-34960511;34960420-34960518;34960420-34960504;34966640-34966814;34970139-34970286;34978124-34978182;34977784-34977810;34977935-34978182;	1	HSA_CIRCpedia_4218	5' site utilized
hsa-circPDHX-002	11	34957384	34984728	+	exon	ENSG00000110435	PDHX	protein_coding	34957384-34957583;34960420-34960511;34960420-34960518;34960420-34960504;34966640-34966814;34970139-34970286;34978124-34978182;34977784-34977810;34977935-34978182;34984570-34984728;34984633-34984728;	1	HSA_CIRCpedia_4219	Homologous	MMU_CIRCpedia_824
hsa-circPDHX-003	11	34970139	34984728	+	exon	ENSG00000110435	PDHX	protein_coding	34970139-34970286;34978124-34978182;34977784-34977810;34977935-34978182;34984570-34984728;34984633-34984728;	1	HSA_CIRCpedia_4223	3' site utilized
hsa-circLDLRAD3-001	11	36227085	36227430	+	exon	ENSG00000179241	LDLRAD3	protein_coding	36227085-36227430;36227085-36227429;	1	HSA_CIRCpedia_4254	No homologous
hsa-circPHF21A-001	11	46076754	46092223	-	exon	ENSG00000135365	PHF21A	protein_coding	46084166-46084302;46079134-46079166;46076754-46076819;46076754-46076840;46083555-46083611;46079141-46079166;46082424-46083611;46084186-46084302;46084193-46084302;46092183-46092223;46090455-46090566;46090455-46090581;46092183-46092205;46092183-46092224;46090507-46090566;	1	HSA_CIRCpedia_4427	Homologous	MMU_CIRCpedia_34310
hsa-circAMBRA1-001	11	46493608	46508370	-	exon	ENSG00000110497	AMBRA1	protein_coding	46494124-46494204;46493608-46493708;46493608-46493893;46494570-46495511;46508191-46508370;46504479-46504669;	1	HSA_CIRCpedia_4449	Homologous	MMU_CIRCpedia_34216
hsa-circAMBRA1-002	11	46493608	46512813	-	exon	ENSG00000110497	AMBRA1	protein_coding	46494124-46494204;46493608-46493708;46493608-46493893;46494570-46495511;46512727-46512813;46508191-46508370;46504479-46504669;	1	HSA_CIRCpedia_4450	Homologous	MMU_CIRCpedia_34212
hsa-circFNBP4-001	11	47752916	47754664	-	exon	ENSG00000109920	FNBP4	protein_coding	47754528-47754664;47752916-47753102;47754528-47754616;47752987-47753102;47753038-47753102;	1	HSA_CIRCpedia_4644	5' site utilized
hsa-circENSG00000290412-001	11	50315415	50320998	+	exon	ENSG00000290412,ENSG00000254840	ENSG00000290412	lncRNA,transcribed_unprocessed_pseudogene	50315414-50315597;50315415-50315596;50320367-50320506;50320914-50320998;50320668-50320998;	1	HSA_CIRCpedia_4688	No homologous
hsa-circPATL1-001	11	59658866	59659469	-	exon	ENSG00000166889	PATL1	protein_coding	59659252-59659469;59658866-59658946;	1	HSA_CIRCpedia_4765	5' site utilized
hsa-circSDHAF2-001	11	61437625	61438113	+	exon	ENSG00000167985,ENSG00000256591	SDHAF2	protein_coding,protein_coding	61437625-61437848;61438004-61438113;61438004-61438120;61437625-61437848;61438004-61438113;	1	HSA_CIRCpedia_4841	Homologous	MMU_CIRCpedia_1406
hsa-circGANAB-001	11	62638983	62639731	-	exon	ENSG00000089597	GANAB	protein_coding	62639627-62639731;62638983-62639110;62639359-62639467;62639359-62639471;62639631-62639731;	1	HSA_CIRCpedia_4901	5' site utilized
hsa-circNEAT1-001	11	65430769	65437657	+	exon	ENSG00000245532	NEAT1	lncRNA		NA		No homologous
hsa-circRBM4-001	11	66639700	66640123	+	exon	ENSG00000173933,ENSG00000248643	RBM4,RBM14-RBM4	protein_coding,protein_coding	66639700-66640123;66639700-66640123;66639839-66640123;	1	HSA_CIRCpedia_5160	Homologous	MMU_CIRCpedia_211844
hsa-circPPFIA1-001	11	70354301	70356254	+	exon	ENSG00000131626	PPFIA1	protein_coding	70354301-70354452;70355639-70355811;70356161-70356254;70354322-70354452;70356161-70356205;70355639-70355741;70355639-70355736;70355639-70355712;70355704-70355811;	1	HSA_CIRCpedia_5416	Both sites utilized
hsa-circPPFIA1-002	11	70354301	70362488	+	exon	ENSG00000131626	PPFIA1	protein_coding	70354301-70354452;70355639-70355811;70356161-70356254;70362095-70362176;70362288-70362488;70354322-70354452;70356161-70356205;70355639-70355741;70355639-70355736;70362288-70362463;70355639-70355712;70362288-70362472;70362095-70362175;70355704-70355811;70362135-70362176;	1	HSA_CIRCpedia_5417	Homologous	MMU_CIRCpedia_9499
hsa-circSHANK2-001	11	70659828	70661678	-	exon	ENSG00000162105	SHANK2	protein_coding	70661596-70661678;70659828-70659952;	1	HSA_CIRCpedia_5439	Homologous	MMU_CIRCpedia_9472
hsa-circARAP1-001	11	72757767	72759381	-	exon	ENSG00000186635,ENSG00000214530	ARAP1,STARD10	protein_coding,protein_coding	72759234-72759309;72758530-72758633;72757767-72757884;72759234-72759381;72757767-72757939;72757767-72757882;72757771-72757884;72758576-72758633;72759194-72759381;72759256-72759381;72759276-72759381;72759322-72759381;	1	HSA_CIRCpedia_5508	Homologous	MMU_CIRCpedia_485
hsa-circFCHSD2-001	11	72984088	72989097	-	exon	ENSG00000137478	FCHSD2	protein_coding	72988964-72989097;72985062-72985116;72984088-72984216;72988964-72989012;72989001-72989097;	1	HSA_CIRCpedia_5524	Homologous	MMU_CIRCpedia_444
hsa-circRAB6A-001	11	73707420	73718718	-	exon	ENSG00000175582	RAB6A	protein_coding	73707420-73707513;73716251-73716362;73718613-73718718;	1	HSA_CIRCpedia_5543	3' site utilized
hsa-circRAB6A-002	11	73707420	73718890	-	exon	ENSG00000175582	RAB6A	protein_coding	73707420-73707513;73718785-73718890;73716251-73716362;73718613-73718718;	1	HSA_CIRCpedia_5544	3' site utilized
hsa-circRAB6A-003	11	73707420	73720899	-	exon	ENSG00000175582	RAB6A	protein_coding	73707420-73707513;73720846-73720899;73718785-73718890;73716251-73716362;73718613-73718718;	1	HSA_CIRCpedia_5545	Both sites utilized
hsa-circRNF169-001	11	74789626	74817714	+	exon	ENSG00000166439	RNF169	protein_coding	74789626-74789699;74810184-74810330;74817596-74817714;	1	HSA_CIRCpedia_5602	Homologous	MMU_CIRCpedia_36209
hsa-circEMSY-001	11	76513386	76528466	+	exon	ENSG00000158636	EMSY	protein_coding	76513386-76513535;76516142-76516312;76523155-76523291;76526462-76526635;76528268-76528466;76516142-76516249;76513397-76513535;76516142-76516842;76526479-76526635;	1	HSA_CIRCpedia_5667	Homologous	MMU_CIRCpedia_35822
hsa-circCLNS1A-001	11	77619606	77625818	-	exon	ENSG00000074201	CLNS1A	protein_coding	77619606-77619695;77625717-77625818;77624963-77625070;77622500-77622673;77622500-77622531;77621866-77622044;77622500-77622674;77624963-77625031;77622460-77622673;77624963-77625551;77622643-77622673;	1	HSA_CIRCpedia_5704	3' site utilized
hsa-circCLNS1A-002	11	77619606	77629899	-	exon	ENSG00000074201	CLNS1A	protein_coding	77619606-77619695;77625717-77625818;77624963-77625070;77622500-77622673;77622500-77622531;77621866-77622044;77622500-77622674;77624963-77625031;77622460-77622673;77624963-77625551;77622643-77622673;77629763-77629899;	1	HSA_CIRCpedia_5705	Homologous	MMU_CIRCpedia_35615
hsa-circCLNS1A-003	11	77624963	77625818	-	exon	ENSG00000074201	CLNS1A	protein_coding	77625717-77625818;77624963-77625070;77624963-77625031;77624963-77625551;	1	HSA_CIRCpedia_5709	3' site utilized
hsa-circCLNS1A-004	11	77624963	77629899	-	exon	ENSG00000074201	CLNS1A	protein_coding	77625717-77625818;77624963-77625070;77624963-77625031;77624963-77625551;77629763-77629899;	1	HSA_CIRCpedia_5710	Homologous	MMU_CIRCpedia_37074
hsa-circRSF1-001	11	77683710	77693611	-	exon	ENSG00000048649	RSF1	protein_coding	77691159-77691238;77685105-77685159;77683710-77683819;77683769-77683819;77690966-77691238;77693507-77693611;77693593-77693611;	1	HSA_CIRCpedia_5717	5' site utilized
hsa-circNARS2-001	11	78465876	78493195	-	exon	ENSG00000137513	NARS2	protein_coding	78478585-78478683;78478438-78478470;78469247-78469313;78465876-78466013;78478438-78478475;78467412-78467534;78465883-78466013;78475690-78476978;78475772-78478683;78493063-78493195;	1	HSA_CIRCpedia_5768	Homologous	MMU_CIRCpedia_35489
hsa-circCCDC90B-001	11	83273647	83278829	-	exon	ENSG00000137500	CCDC90B	protein_coding	83278726-83278829;83274639-83274740;83273951-83273992;83273793-83273864;83273647-83273700;83273793-83273992;83278726-83278830;83273951-83274740;83273647-83273738;83274639-83274763;83273677-83273700;83274177-83274740;83274443-83274740;	1	HSA_CIRCpedia_5828	3' site utilized
hsa-circPICALM-001	11	85974708	85983973	-	exon	ENSG00000073921	PICALM	protein_coding	85981872-85982003;85981745-85981775;85981129-85981228;85976623-85976682;85974708-85974812;85978070-85978093;85981872-85981988;85976623-85977005;85978070-85978715;85974782-85974812;85976649-85976682;85981872-85982185;85981184-85981228;85983866-85983973;85983866-85983900;	1	HSA_CIRCpedia_5855	Homologous	MMU_CIRCpedia_33681
hsa-circPICALM-002	11	85981745	85996929	-	exon	ENSG00000073921	PICALM	protein_coding	85981872-85982003;85981745-85981775;85981872-85981988;85981872-85982185;85996826-85996929;85990250-85990399;85983866-85983973;85990250-85990378;85990250-85990258;85983866-85983900;	1	HSA_CIRCpedia_5881	No homologous
hsa-circPICALM-003	11	85996826	86003451	-	exon	ENSG00000073921	PICALM	protein_coding	85996826-85996929;86003366-86003451;86001035-86001158;86000643-86000779;86001035-86001141;86000681-86000779;86001031-86001158;	1	HSA_CIRCpedia_5890	Both sites utilized
hsa-circPICALM-004	11	85996826	86031611	-	exon	ENSG00000073921	PICALM	protein_coding	85996826-85996929;86014870-86014963;86012281-86012392;86011030-86011136;86007542-86007583;86003366-86003451;86001035-86001158;86000643-86000779;86001035-86001141;86000681-86000779;86003366-86003778;86001031-86001158;86007369-86007583;86011112-86011136;86012329-86012392;86012343-86012392;86031469-86031611;86026292-86026367;86022367-86022469;86023416-86023541;86022378-86022469;	1	HSA_CIRCpedia_5894	Homologous	MMU_CIRCpedia_33653
hsa-circPICALM-005	11	86007542	86031611	-	exon	ENSG00000073921	PICALM	protein_coding	86014870-86014963;86012281-86012392;86011030-86011136;86007542-86007583;86011112-86011136;86012329-86012392;86012343-86012392;86031469-86031611;86026292-86026367;86022367-86022469;86023416-86023541;86022378-86022469;	1	HSA_CIRCpedia_5905	Both sites utilized
hsa-circPICALM-006	11	86011030	86031611	-	exon	ENSG00000073921	PICALM	protein_coding	86014870-86014963;86012281-86012392;86011030-86011136;86011112-86011136;86012329-86012392;86012343-86012392;86031469-86031611;86026292-86026367;86022367-86022469;86023416-86023541;86022378-86022469;	1	HSA_CIRCpedia_5907	Both sites utilized
hsa-circPICALM-007	11	86022367	86031611	-	exon	ENSG00000073921	PICALM	protein_coding	86031469-86031611;86026292-86026367;86022367-86022469;86023416-86023541;86022378-86022469;	1	HSA_CIRCpedia_5910	Homologous	MMU_CIRCpedia_33651
hsa-circTMEM135-001	11	87067694	87091395	+	exon	ENSG00000166575	TMEM135	protein_coding	87067694-87067821;87071523-87071615;87071517-87071615;87091362-87091395;	1	HSA_CIRCpedia_5930	Homologous	MMU_CIRCpedia_33409
hsa-circNOX4-001	11	89400017	89402542	-	exon	ENSG00000086991	NOX4	protein_coding	89402326-89402542;89400215-89400379;89400017-89400079;	1	HSA_CIRCpedia_5970	3' site utilized
hsa-circFAT3-001	11	92352096	92355404	+	exon	ENSG00000165323	FAT3	protein_coding	92352096-92355404;92355186-92355404;	1	HSA_CIRCpedia_6027	No homologous
hsa-circMED17-001	11	93790574	93801972	+	exon	ENSG00000042429,ENSG00000284057	MED17	protein_coding,protein_coding	93790574-93790793;93793728-93793864;93793951-93794035;93794908-93795060;93796410-93796540;93797535-93797719;93790574-93790793;93793728-93794035;93794908-93795060;93796410-93796540;93797535-93797719;93794250-93794439;93793728-93793864;93793951-93794035;93790574-93790767;93796410-93796443;93794908-93796540;93794908-93794931;93796937-93797719;93793174-93794035;93794748-93795060;93797535-93797663;937…	1	HSA_CIRCpedia_6076	5' site utilized
hsa-circIPO7-001	11	9429674	9431003	+	exon	ENSG00000205339	IPO7	protein_coding	9429674-9429834;9430875-9431003;	1	HSA_CIRCpedia_6126	3' site utilized
hsa-circAMOTL1-001	11	94795011	94800311	+	exon	ENSG00000166025	AMOTL1	protein_coding	94795011-94795160;94799390-94799539;94799390-94800311;	1	HSA_CIRCpedia_6130	Homologous	MMU_CIRCpedia_9621
hsa-circAMOTL1-002	11	94799390	94800311	+	exon	ENSG00000166025	AMOTL1	protein_coding	94799390-94799539;94799390-94800311;	1	HSA_CIRCpedia_6132	3' site utilized
hsa-circAMOTL1-003	11	94821530	94831541	+	exon	ENSG00000166025	AMOTL1	protein_coding	94821530-94821821;94830050-94830194;94830050-94830149;94831452-94831541;	1	HSA_CIRCpedia_6139	Homologous	MMU_CIRCpedia_9611
hsa-circMAML2-001	11	96091892	96093517	-	exon	ENSG00000184384	MAML2	protein_coding	96091892-96093517;96091892-96093520;	1	HSA_CIRCpedia_6176	Homologous	MMU_CIRCpedia_8369
hsa-circSCYL2-001	12	100282943	100298175	+	exon	ENSG00000136021	SCYL2	protein_coding	100282943-100283147;100283132-100283147;100291503-100291660;100298031-100298175;100296762-100296807;100291503-100291989;	1	HSA_CIRCpedia_6239	3' site utilized
hsa-circGNPTAB-001	12	101780152	101796762	-	exon	ENSG00000111670,ENSG00000222932	GNPTAB,RNU6-172P	protein_coding,snRNA	101789938-101790057;101788548-101788589;101786012-101786217;101780557-101780621;101780152-101780286;101786012-101786216;101789938-101790054;101785590-101786217;101796677-101796762;101795871-101796262;101795874-101796262;101796511-101796762;101796410-101796502;	1	HSA_CIRCpedia_6300	Homologous	MMU_CIRCpedia_33101
hsa-circERC1-001	12	1027748	1028572	+	exon	ENSG00000082805	ERC1	protein_coding	1027748-1028572;1028339-1028572;1027748-1028339;1027772-1028572;	1	HSA_CIRCpedia_6893	Homologous	MMU_CIRCpedia_4952
hsa-circKLRC4-KLRK1-001	12	10386903	10393867	-	exon	ENSG00000255819,ENSG00000213809	KLRC4-KLRK1,KLRK1	protein_coding,protein_coding	10386903-10387010;10386903-10387010;10391835-10391891;10389943-10390027;10388771-10388875;10393810-10393867;10389943-10390041;10388771-10388875;10389943-10390025;10388771-10388976;10391835-10391874;10389943-10390027;	1	HSA_CIRCpedia_70798	No homologous
hsa-circSLC41A2-001	12	104927973	104928694	-	exon	ENSG00000136052	SLC41A2	protein_coding	104927973-104928694;104927973-104928202;104928097-104928694;104928162-104928694;104928244-104928694;104928300-104928694;104928311-104928694;104928390-104928694;104928492-104928694;	1	HSA_CIRCpedia_6398	Homologous	MMU_CIRCpedia_31248
hsa-circCORO1C-001	12	108652272	108654410	-	exon	ENSG00000110880	CORO1C	protein_coding	108654306-108654410;108652272-108652417;108652272-108652345;108653038-108653060;	1	HSA_CIRCpedia_6479	No homologous
hsa-circATXN2-001	12	111509549	111510582	-	exon	ENSG00000204842	ATXN2	protein_coding	111510385-111510582;111509891-111509998;111509549-111509619;111510385-111510444;111510385-111510495;111509919-111509998;111510578-111510582;	1	HSA_CIRCpedia_6683	Homologous	MMU_CIRCpedia_214927
hsa-circATXN2-002	12	111552280	111555919	-	exon	ENSG00000204842	ATXN2	protein_coding	111555883-111555919;111554158-111554217;111552906-111552977;111552280-111552430;111552280-111552306;111552280-111552734;	1	HSA_CIRCpedia_6698	Homologous	MMU_CIRCpedia_5587
hsa-circMED13L-001	12	116096669	116111512	-	exon	ENSG00000123066	MED13L	protein_coding	116096669-116096752;116096669-116096911;116111428-116111512;116109620-116110259;	1	HSA_CIRCpedia_6949	Homologous	MMU_CIRCpedia_4573
hsa-circMED13L-002	12	116230433	116237705	-	exon	ENSG00000123066	MED13L	protein_coding	116237468-116237705;116237468-116237687;116237468-116237569;116230433-116230532;116236821-116236890;116230533-116230622;116232059-116232156;116237499-116237705;	1		5' site utilized
hsa-circMED13L-003	12	116230533	116237705	-	exon	ENSG00000123066	MED13L	protein_coding	116237468-116237705;116237468-116237687;116237468-116237569;116236821-116236890;116230533-116230622;116232059-116232156;116237499-116237705;	1		5' site utilized
hsa-circChrom12-001	12	117030022	117030834	-	antisense	ENSG00000174989	FBXW8	protein_coding		NA		Not aligned
hsa-circGCN1-001	12	120154970	120155719	-	exon	ENSG00000266704,ENSG00000089154	MIR4498,GCN1	miRNA,protein_coding	120155592-120155719;120155241-120155430;120154970-120155040;120155592-120155687;120155029-120155430;120155348-120155430;120155434-120155499;	1	HSA_CIRCpedia_7094	Homologous	MMU_CIRCpedia_3861
hsa-circSPPL3-001	12	120782655	120784593	-	exon	ENSG00000157837	SPPL3	protein_coding	120782655-120782767;120782690-120782767;120784474-120784593;120783674-120783752;120784203-120784593;	1	HSA_CIRCpedia_7153	Homologous	MMU_CIRCpedia_3771
hsa-circSPPL3-002	12	120782655	120791557	-	exon	ENSG00000157837	SPPL3	protein_coding	120782655-120782767;120782690-120782767;120791469-120791557;120784474-120784593;120783674-120783752;120784203-120784593;	1	HSA_CIRCpedia_7154	Homologous	MMU_CIRCpedia_3769
hsa-circCLIP1-001	12	122340753	122341697	-	exon	ENSG00000130779	CLIP1	protein_coding	122340981-122341697;122340753-122341697;122340753-122341256;122341088-122341697;	1	HSA_CIRCpedia_7294	Both sites utilized
hsa-circCLIP1-002	12	122377389	122380558	-	exon	ENSG00000130779	CLIP1	protein_coding	122380368-122380558;122377389-122377960;122380368-122380560;122380368-122380559;122377721-122377960;122377796-122377960;	1	HSA_CIRCpedia_7307	Homologous	MMU_CIRCpedia_6177
hsa-circLRP6-001	12	12244262	12244655	-	exon	ENSG00000070018	LRP6	protein_coding	12244262-12244655;12244262-12244304;	1	HSA_CIRCpedia_7480	Homologous	MMU_CIRCpedia_8121
hsa-circSBNO1-001	12	123345258	123350441	-	exon	ENSG00000207189,ENSG00000139697	Y_RNA,SBNO1	misc_RNA,protein_coding	123350310-123350441;123348029-123348133;123345258-123345570;123345258-123345567;123348999-123349100;	1	HSA_CIRCpedia_7470	5' site utilized
hsa-circRILPL1-001	12	123498544	123499536	-	exon	ENSG00000188026	RILPL1	protein_coding	123499418-123499536;123498544-123498765;	1	HSA_CIRCpedia_7481	No homologous
hsa-circTMED2-001	12	123586747	123590449	+	exon	ENSG00000086598	TMED2	protein_coding	123586747-123586939;123587611-123587631;123590342-123590446;123590342-123590449;123586747-123586960;	1	HSA_CIRCpedia_7484	No homologous
hsa-circSCARB1-001	12	124863595	124913774	-	exon	ENSG00000073060,ENSG00000150991	SCARB1,UBC	protein_coding,protein_coding	124863595-124863864;124863595-124863917;124863595-124863865;124863595-124863896;124863595-124863921;124863595-124863953;124863595-124863968;124863595-124863846;124863595-124863863;124863595-124863783;124866989-124867137;124880170-124880461;124882502-124882668;124911646-124913774;124913321-124913774;124911646-124912180;124913496-124913774;124913035-124913267;124913290-124913774;124913306-124913774…	1		Not aligned
hsa-circDUSP16-001	12	12519862	12521463	-	exon	ENSG00000111266	DUSP16	protein_coding	12520871-12521463;12519862-12520000;12521024-12521463;12521081-12521463;12521327-12521463;	1	HSA_CIRCpedia_7627	Homologous	MMU_CIRCpedia_8165
hsa-circTMEM132C-001	12	128414732	128415620	+	exon	ENSG00000181234	TMEM132C	protein_coding	128414732-128415620;	1	HSA_CIRCpedia_7629	Homologous	MMU_CIRCpedia_6907
hsa-circSLC15A4-001	12	128808788	128815070	-	exon	ENSG00000279500,ENSG00000139370	SLC15A4	TEC,protein_coding	128809943-128810111;128809396-128809473;128808788-128808956;128809396-128810358;128809943-128810053;128808806-128808956;128809081-128809144;128814775-128815070;128814960-128815070;128813186-128814750;	1	HSA_CIRCpedia_7637	Homologous	MMU_CIRCpedia_214222
hsa-circADGRD1-001	12	131000383	131014340	+	exon	ENSG00000111452	ADGRD1	protein_coding	131000383-131000442;131003185-131003302;131004186-131004296;131005972-131006047;131002499-131002837;131014199-131014340;131014199-131014228;131014199-131014269;	1	HSA_CIRCpedia_7670	No homologous
hsa-circERC1-002	12	1371833	1444750	+	exon	ENSG00000267285,ENSG00000082805	ERC1	lncRNA,protein_coding	1371833-1371977;1371833-1371952;1385833-1386002;1386584-1386987;1408149-1408247;1399660-1399822;1408192-1408247;1410389-1410453;1417974-1418344;1430277-1430798;1444562-1444750;1444562-1444589;1444562-1444630;1443291-1444750;	1	HSA_CIRCpedia_7837	Both sites utilized
hsa-circATF7IP-001	12	14423909	14425473	+	exon	ENSG00000171681	ATF7IP	protein_coding	14423909-14425473;14423909-14424170;14423909-14424443;14423909-14424371;14423909-14424224;14423909-14424092;14423909-14424423;14423909-14424445;14423909-14424421;14423909-14424291;14423909-14425461;14423909-14424312;14423909-14424183;14423909-14424012;14423761-14425473;	1	HSA_CIRCpedia_7826	Homologous	MMU_CIRCpedia_8428
hsa-circPLEKHA5-001	12	19253940	19261021	+	exon	ENSG00000052126	PLEKHA5	protein_coding	19253940-19254023;19255045-19255165;19257433-19257537;19260949-19261021;19255045-19257044;19253940-19255797;19260954-19261021;19257433-19257443;19253940-19254009;19257474-19257537;	1	HSA_CIRCpedia_7869	Homologous	MMU_CIRCpedia_8960
hsa-circAEBP2-001	12	19462510	19473355	+	exon	ENSG00000139154	AEBP2	protein_coding	19462510-19462717;19462526-19462717;19473248-19473355;	1	HSA_CIRCpedia_7898	Homologous	MMU_CIRCpedia_39553
hsa-circAEBP2-002	12	19473248	19500221	+	exon	ENSG00000139154	AEBP2	protein_coding	19473248-19473355;19493800-19493829;19493800-19493986;19500097-19500221;19500093-19500221;19500129-19500221;	1	HSA_CIRCpedia_7905	Not aligned
hsa-circETNK1-001	12	22643763	22673660	+	exon	ENSG00000139163	ETNK1	protein_coding	22643763-22644022;22644211-22644587;22656432-22657197;22656432-22656745;22643889-22644022;22646019-22646055;22644211-22644415;22661063-22661205;22671272-22671355;22673500-22673660;22661063-22661228;22668598-22668700;22671086-22671355;22659014-22659154;22659014-22660027;	1	HSA_CIRCpedia_7981	Homologous	MMU_CIRCpedia_9329
hsa-circMRPS35-001	12	27714780	27724186	+	exon	ENSG00000061794	MRPS35	protein_coding	27716291-27716458;27719808-27719868;27714780-27714820;27724047-27724186;	1	HSA_CIRCpedia_8145	No homologous
hsa-circCCDC91-001	12	28255581	28307749	+	exon	ENSG00000123106	CCDC91	protein_coding	28257202-28257245;28259364-28259442;28255581-28255662;28255562-28255837;28256004-28256078;28256725-28257245;28257200-28257245;28268603-28268717;28305649-28305794;28304626-28304711;28305649-28305806;28306742-28306945;28307645-28307749;28306742-28306749;28302634-28302811;28305649-28305779;	1	HSA_CIRCpedia_8162	3' site utilized
hsa-circCCDC91-002	12	28305649	28307749	+	exon	ENSG00000123106	CCDC91	protein_coding	28305649-28305794;28305649-28305806;28306742-28306945;28307645-28307749;28306742-28306749;28305649-28305779;	1	HSA_CIRCpedia_8169	Homologous	MMU_CIRCpedia_39570
hsa-circFGD4-001	12	32598497	32611283	+	exon	ENSG00000139132	FGD4	protein_coding	32598497-32598586;32601278-32601423;32602161-32602317;32600410-32600509;32607957-32608095;32610776-32610834;32611137-32611283;32607938-32608095;	1	HSA_CIRCpedia_8322	Homologous	MMU_CIRCpedia_11470
hsa-circFGD4-002	12	32607957	32611283	+	exon	ENSG00000139132	FGD4	protein_coding	32607957-32608095;32610776-32610834;32611137-32611283;	1	HSA_CIRCpedia_8326	Both sites utilized
hsa-circSLC2A13-001	12	40028301	40048210	-	exon	ENSG00000151229	SLC2A13	protein_coding	40028301-40028509;40048051-40048210;	1	HSA_CIRCpedia_8386	Homologous	MMU_CIRCpedia_34100
hsa-circYAF2-001	12	42210355	42210680	-	exon	ENSG00000015153	YAF2	protein_coding	42210548-42210619;42210355-42210454;42210548-42210680;	1	HSA_CIRCpedia_8400	No homologous
hsa-circPPHLN1-001	12	42351885	42398994	+	exon	ENSG00000199886,ENSG00000134283,ENSG00000274943	RNU6-249P,PPHLN1	snRNA,protein_coding,lncRNA	42351885-42352049;42351885-42351959;42355161-42355222;42355161-42355678;42359257-42359658;42361267-42361703;42374863-42375074;42384940-42384996;42374638-42374733;42374863-42374942;42374863-42375298;42374863-42375026;42374863-42375068;42374956-42375074;42387456-42387535;42393570-42393689;42398854-42398994;42393570-42393640;42387456-42387522;42386973-42387535;42393570-42393686;42387390-42387535;423…	1	HSA_CIRCpedia_8408	Homologous	MMU_CIRCpedia_214419
hsa-circSCAF11-001	12	45926142	45928859	-	exon	ENSG00000139218	SCAF11	protein_coding	45926142-45928859;45926142-45926710;45926716-45928859;45928784-45928859;	1	HSA_CIRCpedia_8478	No homologous
hsa-ciKANSL2-001	12	48659905	48660619	-	intron	ENSG00000139620	KANSL2	protein_coding	48660468-48660619;48660366-48660619;	0		No homologous
hsa-circLMBR1L-001	12	49097566	49098105	-	exon	ENSG00000139636	LMBR1L	protein_coding	49097944-49098105;49097566-49097739;49097674-49097739;49097700-49097739;49098002-49098105;	1	HSA_CIRCpedia_8595	No homologous
hsa-circSPATS2-001	12	49486250	49490731	+	exon	ENSG00000123352	SPATS2	protein_coding	49489465-49489573;49490682-49490731;49489465-49489559;49489465-49489561;49490682-49490691;49486250-49486348;49490115-49490157;49490122-49490314;	1	HSA_CIRCpedia_8615	3' site utilized
hsa-circLARP4-001	12	50427762	50429090	+	exon	ENSG00000161813	LARP4	protein_coding	50427762-50427909;50428935-50429090;50428917-50429090;50428935-50429091;50428935-50429086;50427765-50427909;50428917-50429089;	1	HSA_CIRCpedia_8677	5' site utilized
hsa-circLARP4-002	12	50427762	50430570	+	exon	ENSG00000161813	LARP4	protein_coding	50427762-50427909;50428935-50429090;50428917-50429090;50428935-50429091;50428935-50429086;50427765-50427909;50428917-50429089;50430495-50430551;50430495-50430570;50430498-50430570;50430495-50430565;	1	HSA_CIRCpedia_8678	Homologous	MMU_CIRCpedia_211782
hsa-circLARP4-003	12	50427762	50441643	+	exon	ENSG00000161813	LARP4	protein_coding	50427762-50427909;50428935-50429090;50428917-50429090;50428935-50429091;50428935-50429086;50427765-50427909;50428917-50429089;50430495-50430551;50430495-50430570;50435488-50435624;50437735-50437838;50440439-50440549;50441590-50441643;50437735-50437785;50430498-50430570;50435488-50435599;50437735-50437778;50435488-50435552;50430495-50430565;50440479-50440549;	1	HSA_CIRCpedia_8681	5' site utilized
hsa-circCSRNP2-001	12	51073823	51074082	-	exon	ENSG00000110925	CSRNP2	protein_coding	51073823-51074082;51073890-51074082;51073928-51074082;51073975-51074082;51074058-51074082;	1	HSA_CIRCpedia_8787	3' site utilized
hsa-circEIF4B-001	12	53016473	53022627	+	exon	ENSG00000063046	EIF4B	protein_coding	53016473-53016610;53018798-53019006;53019910-53020026;53021806-53021860;53022493-53022627;53021716-53021758;53021716-53021860;53021806-53021835;53022493-53022607;53022254-53022366;53018860-53019006;53021716-53021916;	1	HSA_CIRCpedia_8857	Homologous	MMU_CIRCpedia_642
hsa-circEIF4B-002	12	53027782	53028188	+	exon	ENSG00000063046	EIF4B	protein_coding	53027782-53027919;53028015-53028188;53027782-53027856;53028015-53028173;53027782-53027872;	1	HSA_CIRCpedia_8870	Both sites utilized
hsa-circPTGES3-001	12	56670275	56673065	-	exon	ENSG00000241217,ENSG00000110958	RN7SL809P,PTGES3	misc_RNA,protein_coding	56671749-56671847;56670275-56670364;56671749-56671809;56670450-56670746;56672952-56673065;56672740-56672809;	1	HSA_CIRCpedia_9102	No homologous
hsa-circIRAK3-001	12	66203711	66228370	+	exon	ENSG00000090376	IRAK3	protein_coding	66203711-66203893;66209456-66209520;66210147-66210201;66211446-66211597;66217171-66217235;66226723-66226837;66228252-66228370;	1	HSA_CIRCpedia_9382	5' site utilized
hsa-circMLF2-001	12	6749848	6750766	-	exon	ENSG00000089693	MLF2	protein_coding	6749848-6750007;6750713-6750766;6750212-6750305;6750745-6750766;6750177-6750305;6750177-6750318;6750145-6750305;6750177-6750766;	1	HSA_CIRCpedia_9418	No homologous
hsa-circMDM2-001	12	68816812	68824651	+	exon	ENSG00000135679	MDM2	protein_coding	68816812-68816945;68820325-68820374;68824363-68824430;68824555-68824651;68816812-68817018;68824555-68824568;68820885-68820910;68819953-68819997;68823415-68823514;68820325-68820414;68824203-68824430;	1	HSA_CIRCpedia_9456	5' site utilized
hsa-circMDM2-002	12	68828771	68839801	+	exon	ENSG00000135679	MDM2	protein_coding	68828771-68828931;68835829-68835984;68836672-68836749;68839274-68839856;68835829-68835843;68839274-68839282;68839274-68839314;68839274-68839849;	0		5' site utilized
hsa-circCCT2-001	12	69589485	69593613	+	exon	ENSG00000166226	CCT2	protein_coding	69589485-69589687;69592059-69592159;69592976-69593103;69593510-69593613;69589485-69589751;69593510-69593606;69589579-69589687;69592059-69592313;69592537-69593103;	1	HSA_CIRCpedia_9493	5' site utilized
hsa-circRAB3IP-001	12	69800209	69801721	+	exon	ENSG00000258052,ENSG00000127328	RAB3IP	protein_coding,protein_coding	69801669-69801721;69800209-69800337;69801609-69801721;69800209-69800332;	1	HSA_CIRCpedia_9499	3' site utilized
hsa-circTMTC2-001	12	82857010	82857580	+	exon	ENSG00000179104	TMTC2	protein_coding	82857010-82857580;	1	HSA_CIRCpedia_9690	Homologous	MMU_CIRCpedia_1469
hsa-circPOC1B-001	12	89466770	89472275	-	exon	ENSG00000139323	POC1B	protein_coding	89472168-89472275;89471614-89471729;89470361-89470494;89467617-89467685;89466770-89466922;89470361-89470405;89466768-89466922;	1	HSA_CIRCpedia_9730	Homologous	MMU_CIRCpedia_36060
hsa-circPLXNC1-001	12	94169153	94186473	+	exon	ENSG00000136040	PLXNC1	protein_coding	94169153-94169293;94181446-94181580;94186373-94186473;	1	HSA_CIRCpedia_9798	Homologous	MMU_CIRCpedia_34980
hsa-circFGD6-001	12	95208843	95211267	-	exon	ENSG00000180263	FGD6	protein_coding	95208843-95211267;95208843-95208956;	1	HSA_CIRCpedia_9836	Homologous	MMU_CIRCpedia_34680
hsa-circCDK17-001	12	96323948	96334865	-	exon	ENSG00000059758	CDK17	protein_coding	96334719-96334865;96323948-96324112;96323966-96324112;	1	HSA_CIRCpedia_9893	5' site utilized
hsa-circERC1-003	12	998324	1028572	+	exon	ENSG00000082805	ERC1	protein_coding	998324-998482;1027748-1028572;1027423-1027539;1028339-1028572;1020675-1020776;1027748-1028339;1027772-1028572;	1		3' site utilized
hsa-circPCCA-001	13	100257595	100273346	+	exon	ENSG00000175198	PCCA	protein_coding	100257595-100257673;100262729-100262831;100268689-100268783;100273196-100273346;	1	HSA_CIRCpedia_9959	Homologous	MMU_CIRCpedia_5854
hsa-circTPP2-001	13	102622877	102627924	+	exon	ENSG00000134900	TPP2	protein_coding	102622877-102623040;102627012-102627166;102627848-102627924;102622877-102624475;102626900-102627166;102627848-102627912;	1	HSA_CIRCpedia_10018	5' site utilized
hsa-circBIVM-001	13	102807146	102834552	+	exon	ENSG00000134897,ENSG00000270181	BIVM,BIVM-ERCC5	protein_coding,protein_coding	102807146-102807745;102807284-102807745;102807284-102807745;102807146-102807745;102807146-102807400;102807146-102807323;102816428-102816554;102821037-102821132;102821743-102821847;102822065-102822159;102816489-102816554;102816428-102816554;102821037-102821132;102821743-102821847;102822065-102822159;102824034-102824094;102816428-102817128;102820387-102821132;102831565-102831697;102834466-102834552…	1	HSA_CIRCpedia_10035	5' site utilized
hsa-circTUBGCP3-001	13	112516440	112527484	-	exon	ENSG00000126216	TUBGCP3	protein_coding	112522320-112522509;112519886-112520021;112518975-112519043;112516440-112516575;112521663-112521864;112527374-112527484;112526942-112527050;	1	HSA_CIRCpedia_10108	Homologous	MMU_CIRCpedia_38002
hsa-circEEF1AKMT1-001	13	20731841	20732121	-	exon	ENSG00000150456	EEF1AKMT1	protein_coding	20731841-20732121;	1	HSA_CIRCpedia_10305	No homologous
hsa-circSKA3-001	13	21167988	21168399	-	exon	ENSG00000165480	SKA3	protein_coding	21168222-21168399;21167988-21168399;	1	HSA_CIRCpedia_10339	5' site utilized
hsa-circZDHHC20-001	13	21400373	21425678	-	exon	ENSG00000180776	ZDHHC20	protein_coding	21400373-21400418;21413652-21413772;21402797-21402866;21401653-21401685;21400373-21400493;21425652-21425678;21421061-21421164;21421061-21421107;	1	HSA_CIRCpedia_10359	Homologous	MMU_CIRCpedia_24002
hsa-circPAN3-001	13	28174272	28177935	+	exon	ENSG00000152520	PAN3	protein_coding	28174272-28174393;28176493-28176559;28177865-28177935;	1	HSA_CIRCpedia_10462	Homologous	MMU_CIRCpedia_9769
hsa-circPAN3-002	13	28256292	28261458	+	exon	ENSG00000152520	PAN3	protein_coding	28256292-28256539;28260447-28260551;28261401-28261458;	1	HSA_CIRCpedia_10482	Homologous	MMU_CIRCpedia_229478
hsa-circFLT1-001	13	28427159	28438345	-	exon	ENSG00000102755	FLT1	protein_coding	28438221-28438345;28434058-28434220;28433819-28433955;28431136-28431310;28430050-28430167;28427752-28427921;28427159-28427318;	1	HSA_CIRCpedia_10497	No homologous
hsa-circFLT1-002	13	28427159	28467617	-	exon	ENSG00000102755	FLT1	protein_coding	28438221-28438345;28434058-28434220;28433819-28433955;28431136-28431310;28430050-28430167;28427752-28427921;28427159-28427318;28467521-28467617;28466903-28467129;	1	HSA_CIRCpedia_58532	5' site utilized
hsa-circFLT1-003	13	28466903	28467617	-	exon	ENSG00000102755	FLT1	protein_coding	28467521-28467617;28466903-28467129;	1	HSA_CIRCpedia_10498	Homologous	MMU_CIRCpedia_9809
hsa-circN4BP2L2-001	13	32517857	32527532	-	exon	ENSG00000244754	N4BP2L2	protein_coding	32521373-32521449;32517857-32518003;32517857-32517920;32517875-32518003;32527458-32527532;32527408-32527532;32526819-32527532;32526828-32527532;32526870-32527532;32526922-32527532;32522182-32522270;32521373-32522275;32521373-32526048;32522182-32524649;	1	HSA_CIRCpedia_10564	5' site utilized
hsa-circN4BP2L2-002	13	32535769	32537027	-	exon	ENSG00000244754	N4BP2L2	protein_coding	32537006-32537027;32535769-32537027;32536933-32537027;32535769-32535869;	1	HSA_CIRCpedia_10568	Homologous	MMU_CIRCpedia_215645
hsa-circELF1-001	13	40940921	40943925	-	exon	ENSG00000120690	ELF1	protein_coding	40942952-40943144;40940921-40941370;40943842-40943925;	1	HSA_CIRCpedia_10686	Both sites utilized
hsa-circVWA8-001	13	41865736	41868477	-	exon	ENSG00000102763	VWA8	protein_coding	41868346-41868477;41865902-41866036;41865736-41865813;41868346-41868403;	1	HSA_CIRCpedia_10751	Both sites utilized
hsa-circVWA8-002	13	41865736	41887361	-	exon	ENSG00000102763	VWA8	protein_coding	41868346-41868477;41865902-41866036;41865736-41865813;41868346-41868403;41887197-41887361;41886781-41886830;41885920-41886028;41883387-41883491;	1	HSA_CIRCpedia_10752	Homologous	MMU_CIRCpedia_30026
hsa-circEPSTI1-001	13	42953948	42970670	-	exon	ENSG00000133106	EPSTI1	protein_coding	42953948-42954021;42970612-42970670;42969094-42969177;42964066-42964139;42963255-42963338;42969094-42970670;42963454-42963583;42969627-42969750;42963302-42963338;42969474-42969750;	1	HSA_CIRCpedia_10786	Homologous	MMU_CIRCpedia_39259
hsa-circGTF2F2-001	13	45151687	45207505	+	exon	ENSG00000188342	GTF2F2	protein_coding	45151687-45151831;45151699-45151831;45195456-45195515;45207424-45207505;45206355-45207505;45207040-45207279;45207355-45207505;	1	HSA_CIRCpedia_10795	No homologous
hsa-circLRCH1-001	13	46723221	46733998	+	exon	ENSG00000136141	LRCH1	protein_coding	46723221-46723330;46728847-46728984;46733921-46733998;	1	HSA_CIRCpedia_10832	Homologous	MMU_CIRCpedia_28856
hsa-circMED4-001	13	48077153	48090418	-	exon	ENSG00000136146	MED4	protein_coding	48079844-48079975;48077153-48077311;48086282-48086452;48083371-48083428;48081645-48081731;48077171-48077311;48090352-48090418;	1		No homologous
hsa-circFNDC3A-001	13	49167244	49175541	+	exon	ENSG00000102531	FNDC3A	protein_coding	49167244-49167303;49168613-49168751;49172043-49172096;49174435-49174559;49175367-49175541;	1	HSA_CIRCpedia_10862	5' site utilized
hsa-circFNDC3A-002	13	49168613	49178654	+	exon	ENSG00000102531	FNDC3A	protein_coding	49168613-49168751;49172043-49172096;49174435-49174559;49175367-49175541;49178568-49178654;	1	HSA_CIRCpedia_10865	3' site utilized
hsa-circFNDC3A-003	13	49196877	49198574	+	exon	ENSG00000102531	FNDC3A	protein_coding	49196877-49196990;49197725-49197874;49197982-49198265;49198362-49198574;49198210-49198265;	1	HSA_CIRCpedia_10871	No homologous
hsa-circCAB39L-001	13	49331947	49344238	-	exon	ENSG00000102547	CAB39L	protein_coding	49331947-49332090;49344179-49344238;49339677-49339742;	1	HSA_CIRCpedia_118841	3' site utilized
hsa-circSETDB2-001	13	49451553	49451909	+	exon	ENSG00000136169	SETDB2	protein_coding	49451553-49451909;49451552-49451909;	1	HSA_CIRCpedia_10873	No homologous
hsa-circSETDB2-002	13	49451553	49461162	+	exon	ENSG00000136169	SETDB2	protein_coding	49451553-49451909;49460107-49460232;49461097-49461162;49451552-49451909;	1	HSA_CIRCpedia_10874	No homologous
hsa-circSETDB2-003	13	49451553	49467960	+	exon	ENSG00000136169	SETDB2	protein_coding	49451553-49451909;49460107-49460232;49461097-49461162;49451552-49451909;49467864-49467960;49464021-49464056;	1	HSA_CIRCpedia_10875	3' site utilized
hsa-circRNASEH2B-001	13	50927407	50949505	+	exon	ENSG00000136104	RNASEH2B	protein_coding	50927407-50927478;50929475-50929582;50930683-50930759;50934885-50934999;50934885-50934920;50929461-50929582;50929516-50929582;50927407-50927452;50927411-50927478;50927473-50927478;50928362-50928508;50929485-50929582;50929504-50929582;50930114-50930155;50930751-50930848;50933925-50934999;50934916-50934999;50943321-50943394;50945427-50945532;50947987-50948068;50949463-50949505;50943330-50943394;509…	1	HSA_CIRCpedia_10912	5' site utilized
hsa-circVPS36-001	13	52417992	52427219	-	exon	ENSG00000136100	VPS36	protein_coding	52427187-52427219;52426989-52427066;52425932-52426066;52423574-52423639;52417992-52418056;52417992-52418448;52425770-52426066;	1	HSA_CIRCpedia_10977	No homologous
hsa-circTDRD3-001	13	60439688	60460540	+	exon	ENSG00000083544	TDRD3	protein_coding	60439688-60439772;60444687-60444748;60444683-60444748;60460380-60460540;	1	HSA_CIRCpedia_11020	Homologous	MMU_CIRCpedia_228763
hsa-circTDRD3-002	13	60439688	60467379	+	exon	ENSG00000083544	TDRD3	protein_coding	60439688-60439772;60444687-60444748;60444683-60444748;60460380-60460540;60467238-60467379;60460380-60461040;	1	HSA_CIRCpedia_11021	Homologous	MMU_CIRCpedia_32842
hsa-circUCHL3-001	13	75560753	75569507	+	exon	ENSG00000261553,ENSG00000118939	UCHL3	lncRNA,protein_coding	75560753-75560881;75560753-75560881;75566695-75566851;75567227-75567312;75569460-75569507;75566710-75566851;75569123-75569507;75566695-75566851;75567227-75567312;75569460-75569507;75566832-75566851;	1	HSA_CIRCpedia_11076	Homologous	MMU_CIRCpedia_551
hsa-circFBXL3-001	13	77015409	77021861	-	exon	ENSG00000005812	FBXL3	protein_coding	77015409-77015581;77018600-77018686;77015409-77015580;77018600-77018722;77018600-77018744;77015511-77015580;77021513-77021861;77021657-77021861;	1	HSA_CIRCpedia_11099	3' site utilized
hsa-circSLAIN1-001	13	77719532	77753358	+	exon	ENSG00000139737	SLAIN1	protein_coding	77719532-77719671;77719598-77719671;77741160-77741440;77741200-77741440;77741219-77741440;77741356-77741440;77741538-77741618;77744283-77744432;77746514-77746855;77753203-77753358;77746514-77746654;77743016-77743165;77753203-77753282;77744283-77744372;77744283-77744516;77746514-77746807;77746514-77746750;77746514-77746858;77742749-77742787;77753203-77753241;77743057-77743462;77744283-77744407;777…	1	HSA_CIRCpedia_11146	Both sites utilized
hsa-circDNAJC3-001	13	95757644	95763953	+	exon	ENSG00000102580	DNAJC3	protein_coding	95757644-95757796;95760040-95760221;95760679-95760798;95763643-95763748;95763833-95763953;	1	HSA_CIRCpedia_11256	No homologous
hsa-circUGGT2-001	13	95970112	95999307	-	exon	ENSG00000102595	UGGT2	protein_coding	95972580-95972671;95970112-95970262;95989973-95990073;95986333-95986432;95983804-95983864;95983523-95983595;95984904-95985337;95989521-95989598;95985047-95985337;95990145-95991473;95983524-95983595;95984910-95985337;95999211-95999307;95996063-95996135;95995911-95995914;	1	HSA_CIRCpedia_11277	3' site utilized
hsa-circUGGT2-002	13	95983804	95999307	-	exon	ENSG00000102595	UGGT2	protein_coding	95989973-95990073;95986333-95986432;95983804-95983864;95984904-95985337;95989521-95989598;95985047-95985337;95990145-95991473;95984910-95985337;95999211-95999307;95996063-95996135;95995911-95995914;	1	HSA_CIRCpedia_11280	No homologous
hsa-circDOCK9-001	13	98897488	98904706	-	exon	ENSG00000088387	DOCK9	protein_coding	98904632-98904706;98902972-98903112;98902288-98902491;98901778-98901900;98898179-98898261;98897488-98897610;	1	HSA_CIRCpedia_11335	Homologous	MMU_CIRCpedia_5561
hsa-circUBAC2-001	13	99238427	99244624	+	exon	ENSG00000134882	UBAC2	protein_coding	99238427-99238554;99243832-99243951;99244515-99244624;	1	HSA_CIRCpedia_11345	Homologous	MMU_CIRCpedia_5644
hsa-circSNORD113-9-001	14	100935772	100949596	+	exon	ENSG00000201950,ENSG00000225746,ENSG00000272474,ENSG00000258399,ENSG00000200215,ENSG00000200632,ENSG00000201672,ENSG00000200367	SNORD113-9,MEG8,SNORD113-5,MIR493HG,SNORD113-6,SNORD113-7,SNORD113-4,SNORD113-8	snoRNA,lncRNA,snoRNA,lncRNA,snoRNA,snoRNA,snoRNA,snoRNA	100935772-100935881;100937403-100937488;100938880-100938956;100940365-100940450;100935772-100937488;100935772-100935999;100937401-100937488;100938886-100938956;100938928-100938956;100939550-100939705;100936491-100936565;100938187-100938264;100939556-100939630;100941126-100941202;100935772-100935881;100936178-100936310;100937403-100937488;100938880-100938956;100940365-100940450;100942762-100942838…	1	HSA_CIRCpedia_342351	3' site utilized
hsa-circSNORD113-9-002	14	100935772	100951494	+	exon	ENSG00000201950,ENSG00000225746,ENSG00000272474,ENSG00000258399,ENSG00000200215,ENSG00000199575,ENSG00000200632,ENSG00000201672,ENSG00000200367	SNORD113-9,MEG8,SNORD113-5,MIR493HG,SNORD113-6,SNORD114-1,SNORD113-7,SNORD113-4,SNORD113-8	snoRNA,lncRNA,snoRNA,lncRNA,snoRNA,snoRNA,snoRNA,snoRNA,snoRNA	100935772-100935881;100937403-100937488;100938880-100938956;100940365-100940450;100935772-100937488;100935772-100935999;100937401-100937488;100938886-100938956;100938928-100938956;100939550-100939705;100936491-100936565;100938187-100938264;100939556-100939630;100941126-100941202;100935772-100935881;100936178-100936310;100937403-100937488;100938880-100938956;100940365-100940450;100942762-100942838…	1	HSA_CIRCpedia_342352	No homologous
hsa-circSNORD113-9-003	14	100937403	100949596	+	exon	ENSG00000201950,ENSG00000225746,ENSG00000272474,ENSG00000258399,ENSG00000200215,ENSG00000200632,ENSG00000200367	SNORD113-9,MEG8,SNORD113-5,MIR493HG,SNORD113-6,SNORD113-7,SNORD113-8	snoRNA,lncRNA,snoRNA,lncRNA,snoRNA,snoRNA,snoRNA	100937403-100937488;100938880-100938956;100940365-100940450;100937401-100937488;100938886-100938956;100938928-100938956;100939550-100939705;100938187-100938264;100939556-100939630;100941126-100941202;100937403-100937488;100938880-100938956;100940365-100940450;100942762-100942838;100944809-100944925;100947034-100947079;100947034-100947116;100948978-100949039;100949515-100949596;100944809-100944872…	1	HSA_CIRCpedia_342362	3' site utilized
hsa-circSNORD113-9-004	14	100937403	100951494	+	exon	ENSG00000201950,ENSG00000225746,ENSG00000272474,ENSG00000258399,ENSG00000200215,ENSG00000199575,ENSG00000200632,ENSG00000200367	SNORD113-9,MEG8,SNORD113-5,MIR493HG,SNORD113-6,SNORD114-1,SNORD113-7,SNORD113-8	snoRNA,lncRNA,snoRNA,lncRNA,snoRNA,snoRNA,snoRNA,snoRNA	100937403-100937488;100938880-100938956;100940365-100940450;100937401-100937488;100938886-100938956;100938928-100938956;100939550-100939705;100938187-100938264;100939556-100939630;100941126-100941202;100937403-100937488;100938880-100938956;100940365-100940450;100942762-100942838;100944809-100944925;100947034-100947079;100947034-100947116;100948978-100949039;100949515-100949596;100950402-100950472…	1	HSA_CIRCpedia_342363	No homologous
hsa-circDYNC1H1-001	14	102019893	102022880	+	exon	ENSG00000197102	DYNC1H1	protein_coding	102019893-102020056;102022751-102022880;	1	HSA_CIRCpedia_11440	5' site utilized
hsa-circDYNC1H1-002	14	102040236	102040673	+	exon	ENSG00000197102	DYNC1H1	protein_coding	102040598-102040673;102040236-102040439;102040236-102040410;102040313-102040410;	1	HSA_CIRCpedia_11444	No homologous
hsa-circWDR20-001	14	102194938	102209862	+	exon	ENSG00000140153	WDR20	protein_coding	102194938-102195120;102197755-102197847;102198303-102198429;102195874-102195904;102197755-102197979;102194946-102195120;102208603-102208683;102208603-102209862;102208603-102208889;102208603-102208852;102208603-102208939;102208603-102208902;102208603-102208848;	1	HSA_CIRCpedia_11451	No homologous
hsa-circCDC42BPB-001	14	103003928	103012188	-	exon	ENSG00000198752	CDC42BPB	protein_coding	103003928-103004023;103003928-103004279;103012097-103012188;103008472-103008555;	1	HSA_CIRCpedia_11506	Not aligned
hsa-circHNRNPC-001	14	21230319	21234229	-	exon	ENSG00000092199	HNRNPC	protein_coding	21230997-21231072;21230319-21230366;21230958-21231072;21231365-21231422;21230997-21231027;21230319-21230660;21230332-21230366;21230898-21231072;21233953-21234229;21234078-21234229;21234219-21234229;21233995-21234229;21234031-21234229;	1	HSA_CIRCpedia_11667	5' site utilized
hsa-circMETTL3-001	14	21503173	21503881	-	exon	ENSG00000165819	METTL3	protein_coding	21503664-21503829;21503173-21503577;21503664-21503881;21503173-21503829;21503506-21503577;21503173-21503291;21503404-21503577;	1	HSA_CIRCpedia_11697	No homologous
hsa-circRBM23-001	14	22906195	22911403	-	exon	ENSG00000100461	RBM23	protein_coding	22911328-22911403;22909483-22909595;22908333-22908380;22906195-22906368;22908333-22908399;22906201-22906368;22906245-22906368;22906248-22906368;22906275-22906368;22906318-22906368;22906350-22906368;22908532-22908740;22909490-22909595;	1	HSA_CIRCpedia_11720	Not aligned
hsa-circPRMT5-001	14	22926133	22927660	-	exon	ENSG00000100462	PRMT5	protein_coding	22927526-22927660;22926702-22926814;22926506-22926555;22926133-22926296;22927526-22927614;22926524-22926555;22926133-22926456;22926235-22926296;22926238-22926296;22926240-22926296;22926275-22926296;22927526-22927596;22926481-22926555;22926737-22926814;22927596-22927614;	1	HSA_CIRCpedia_11727	No homologous
hsa-circRABGGTA-001	14	24266430	24268619	-	exon	ENSG00000100949	RABGGTA	protein_coding	24267660-24267708;24266430-24266889;24268110-24268163;24267870-24267958;24267660-24267776;24266776-24266889;24266430-24266517;24268514-24268619;24268369-24268420;24268110-24268198;24268110-24268164;24266665-24266683;24267866-24267958;24268110-24268420;24268110-24268386;24266605-24266889;24267870-24268182;24266786-24266889;24266817-24266889;24267904-24267958;	1	HSA_CIRCpedia_11796	Homologous	MMU_CIRCpedia_228716
hsa-circSCFD1-001	14	30670256	30675065	+	exon	ENSG00000092108	SCFD1	protein_coding	30670256-30670395;30673257-30673347;30673924-30673997;30674984-30675065;30673931-30673997;30673257-30673997;30673235-30673347;30673924-30673994;	1	HSA_CIRCpedia_11837	No homologous
hsa-circSCFD1-002	14	30715924	30734858	+	exon	ENSG00000092108	SCFD1	protein_coding	30715924-30715977;30719325-30719377;30715924-30717651;30715924-30715970;30715809-30719377;30721884-30721917;30722494-30722559;30734790-30734858;30721695-30721771;30720025-30721917;30721702-30721917;30721726-30721917;30722494-30722842;30734494-30734858;	1	HSA_CIRCpedia_11845	No homologous
hsa-circHECTD1-001	14	31127785	31133675	-	exon	ENSG00000092148	HECTD1	protein_coding	31128612-31129448;31127785-31128006;31128612-31129307;31128612-31128701;31128612-31128718;31128372-31129307;31133509-31133675;31133238-31133414;31128612-31131952;	1	HSA_CIRCpedia_11889	Both sites utilized
hsa-circHECTD1-002	14	31127785	31172122	-	exon	ENSG00000092148	HECTD1	protein_coding	31128612-31129448;31127785-31128006;31128612-31129307;31128612-31128701;31128612-31128718;31128372-31129307;31144807-31144941;31144111-31144257;31141858-31141952;31139892-31139997;31136531-31136665;31135476-31135615;31134872-31135195;31133509-31133675;31133238-31133414;31134943-31135195;31136531-31136799;31136531-31136838;31135542-31135615;31157165-31157303;31156840-31157010;31149999-31150221;311…	1	HSA_CIRCpedia_11894	Both sites utilized
hsa-circARHGAP5-001	14	32090502	32094386	+	exon	ENSG00000100852	ARHGAP5	protein_coding	32090502-32090780;32090502-32094386;32090502-32091089;32094038-32094386;	1	HSA_CIRCpedia_11981	Homologous	MMU_CIRCpedia_22395
hsa-circARHGAP5-002	14	32090502	32117287	+	exon	ENSG00000100852	ARHGAP5	protein_coding	32090502-32090780;32090502-32094386;32090502-32091089;32094038-32094386;32117143-32117287;32117140-32117287;	1	HSA_CIRCpedia_11982	Homologous	MMU_CIRCpedia_22396
hsa-circNPAS3-001	14	33215182	33215587	+	exon	ENSG00000151322	NPAS3	protein_coding	33215182-33215426;33215537-33215587;33215191-33215426;33215213-33215426;33215312-33215426;	1	HSA_CIRCpedia_120877	5' site utilized
hsa-circChrom14-001	14	34551714	34554912	-	intergenic	NA	NA	NA		NA		Not aligned
hsa-circBAZ1A-001	14	34862044	34862322	-	exon	ENSG00000198604	BAZ1A	protein_coding	34862044-34862322;34862044-34862107;34862044-34862311;	1	HSA_CIRCpedia_12022	Homologous	MMU_CIRCpedia_23007
hsa-circPNN-001	14	39179091	39179462	+	exon	ENSG00000100941	PNN	protein_coding	39179091-39179246;39179324-39179462;39179090-39179246;	1	HSA_CIRCpedia_12131	No homologous
hsa-circMIA2-001	14	39276934	39279537	+	exon	ENSG00000150527	MIA2	protein_coding	39276934-39277065;39279337-39279358;39279449-39279537;39276934-39276955;	1	HSA_CIRCpedia_12132	Homologous	MMU_CIRCpedia_24401
hsa-circFKBP3-001	14	45118028	45130790	-	exon	ENSG00000100442	FKBP3	protein_coding	45120887-45120954;45118028-45118125;45120910-45120954;45130699-45130800;45129794-45129901;45121588-45121620;45121485-45121620;	0		No homologous
hsa-circKLHDC1-001	14	49709159	49743805	+	exon	ENSG00000197776	KLHDC1	protein_coding	49709159-49709229;49709709-49709826;49710289-49710381;49723874-49723952;49710263-49710381;49725686-49725769;49728926-49729009;49729490-49729548;49732704-49732816;49734589-49734661;49740098-49740182;49728926-49729007;49740098-49740177;49725608-49725769;49743753-49743805;	1	HSA_CIRCpedia_84588	Homologous	MMU_CIRCpedia_27139
hsa-circSOS2-001	14	50150008	50150230	-	exon	ENSG00000100485	SOS2	protein_coding	50150008-50150230;	1	HSA_CIRCpedia_12254	Homologous	MMU_CIRCpedia_222015
hsa-circSAV1-001	14	50640750	50645014	-	exon	ENSG00000151748	SAV1	protein_coding	50640750-50640893;50644744-50645014;50644744-50644809;	1	HSA_CIRCpedia_12308	Homologous	MMU_CIRCpedia_226414
hsa-circDDHD1-DT-001	14	53156243	53189936	+	exon	ENSG00000237356,ENSG00000258731	DDHD1-DT	lncRNA,lncRNA	53156243-53156573;53157162-53157528;53169054-53169275;53169705-53169777;53169027-53169275;53169034-53169777;53169010-53169275;53169026-53169275;53170434-53170501;53169526-53169777;53169063-53169275;53169034-53169275;53169190-53169275;53188032-53188153;53189869-53189936;	1		No homologous
hsa-circSAMD4A-001	14	54702062	54702580	+	exon	ENSG00000020577	SAMD4A	protein_coding	54702062-54702580;54702062-54702396;	1	HSA_CIRCpedia_12410	Homologous	MMU_CIRCpedia_21017
hsa-circKTN1-001	14	55612019	55619312	+	exon	ENSG00000126777	KTN1	protein_coding	55612019-55612230;55612019-55612273;55612019-55612571;55616517-55616654;55617964-55618134;55619182-55619312;55611977-55612571;	1	HSA_CIRCpedia_12462	Homologous	MMU_CIRCpedia_21143
hsa-circMNAT1-001	14	60796217	60818847	+	exon	ENSG00000020426	MNAT1	protein_coding	60796217-60796369;60798087-60798160;60796320-60796369;60808325-60808428;60811987-60812127;60808325-60809015;60808324-60808428;60811986-60812127;60818722-60818847;	1	HSA_CIRCpedia_12559	Homologous	MMU_CIRCpedia_28312
hsa-circHIF1A-001	14	61720382	61721823	+	exon	ENSG00000100644	HIF1A	protein_coding	61721509-61721654;61721739-61721824;61721739-61721823;61720382-61720572;61720379-61720572;	1	HSA_CIRCpedia_12577	Homologous	MMU_CIRCpedia_28564
hsa-circHIF1A-002	14	61721509	61721823	+	exon	ENSG00000100644	HIF1A	protein_coding	61721509-61721654;61721739-61721824;61721739-61721823;	1	HSA_CIRCpedia_12581	Both sites utilized
hsa-circSYNE2-001	14	63998914	64022863	+	exon	ENSG00000054654	SYNE2	protein_coding	63998914-63999040;64000562-64000719;64001934-64002081;64002720-64003330;64007043-64007222;64009966-64010116;64003024-64003330;64016473-64016631;64017595-64017756;64019992-64020093;64021315-64021515;64021857-64022028;64022751-64022863;	1	HSA_CIRCpedia_12624	No homologous
hsa-circZBTB1-001	14	64521487	64523402	+	exon	ENSG00000126804	ZBTB1	protein_coding	64521487-64521970;64521487-64521895;64521487-64523402;64521487-64521606;	1	HSA_CIRCpedia_12679	No homologous
hsa-circFUT8-001	14	65561337	65561766	+	exon	ENSG00000033170	FUT8	protein_coding	65561337-65561766;65561337-65561652;65561337-65561685;65561337-65561610;65561337-65561715;65561337-65561697;65561337-65561702;	1	HSA_CIRCpedia_12701	Homologous	MMU_CIRCpedia_29628
hsa-circZFYVE26-001	14	67761366	67762819	-	exon	ENSG00000072121	ZFYVE26	protein_coding	67762672-67762819;67762203-67762412;67761366-67761584;67761366-67762412;67761366-67761491;	1	HSA_CIRCpedia_12757	No homologous
hsa-circPCNX1-001	14	71026117	71036157	+	exon	ENSG00000100731	PCNX1	protein_coding	71026117-71026288;71026772-71026882;71028700-71028791;71033429-71033538;71033931-71034036;71036065-71036157;71026195-71026288;71026822-71027202;	1	HSA_CIRCpedia_12900	Homologous	MMU_CIRCpedia_217478
hsa-circPSEN1-001	14	73147795	73173707	+	exon	ENSG00000080815	PSEN1	protein_coding	73147795-73147876;73147967-73148094;73147999-73148094;73147967-73148106;73149348-73149550;73147978-73148094;73147943-73148106;73147967-73148010;73147999-73148106;73147967-73148098;73147813-73147876;73147943-73148094;73148020-73148106;73170797-73170912;73160009-73160138;73160998-73161941;73169364-73169461;73165310-73165413;73170797-73170909;73160998-73162015;73160998-73162016;73160009-73162024;731…	1	HSA_CIRCpedia_12977	3' site utilized
hsa-circPAPLN-001	14	73244644	73246175	+	exon	ENSG00000100767	PAPLN	protein_coding	73244644-73244759;73245636-73245696;73246073-73246175;	1	HSA_CIRCpedia_12988	No homologous
hsa-circMLH3-001	14	75046376	75049718	-	exon	ENSG00000119684	MLH3	protein_coding	75046376-75049718;75046376-75046825;75046376-75046444;75046376-75046641;75046376-75046388;75046376-75047201;75049169-75049718;75049337-75049718;	1	HSA_CIRCpedia_13085	No homologous
hsa-circFLVCR2-001	14	75622079	75624752	+	exon	ENSG00000119686	FLVCR2	protein_coding	75622079-75622220;75624612-75624752;75622092-75622220;	1	HSA_CIRCpedia_13122	Homologous	MMU_CIRCpedia_38100
hsa-circTTLL5-001	14	75622079	75641898	+	exon	ENSG00000119685,ENSG00000119686	TTLL5,FLVCR2	protein_coding,protein_coding	75622079-75622220;75624612-75624752;75622092-75622220;75633629-75633696;75634910-75635013;75639352-75639462;75640955-75641060;75641182-75641293;75641843-75641898;75633629-75633697;75641843-75641897;75631714-75631825;75632610-75632686;75632882-75632952;75632627-75632952;75640732-75641060;75633625-75633696;75634910-75635013;	1	HSA_CIRCpedia_13124	Homologous	MMU_CIRCpedia_223326
hsa-circGPATCH2L-001	14	76166663	76195972	+	exon	ENSG00000089916	GPATCH2L	protein_coding	76166663-76166727;76171843-76172019;76173546-76173625;76176623-76176690;76177892-76177931;76178208-76178322;76180764-76180849;76173546-76174035;76177988-76178042;76173546-76176690;76177892-76180022;76170596-76170725;76180782-76180849;76180815-76180849;76195878-76195972;76195908-76195972;	1	HSA_CIRCpedia_13160	Homologous	MMU_CIRCpedia_32351
hsa-circZC3H14-001	14	88574693	88578140	+	exon	ENSG00000100722	ZC3H14	protein_coding	88574693-88574853;88575840-88575940;88577985-88578140;88577985-88578141;88574789-88574853;88577993-88578140;88574813-88574853;	1	HSA_CIRCpedia_13292	3' site utilized
hsa-circFOXN3-001	14	89161701	89180806	-	exon	ENSG00000053254	FOXN3	protein_coding	89162362-89162969;89162878-89162969;89180701-89180744;89180701-89180806;89180756-89180806;89180759-89180806;89180788-89180806;89180790-89180806;	0		No homologous
hsa-circRPS6KA5-001	14	90943078	91001159	-	exon	ENSG00000100784	RPS6KA5	protein_coding	90947435-90947550;90943078-90943185;90978306-90978524;90978395-90978524;91001088-91001159;	1	HSA_CIRCpedia_13393	Homologous	MMU_CIRCpedia_218
hsa-circRPS6KA5-002	14	90978306	91001159	-	exon	ENSG00000100784	RPS6KA5	protein_coding	90978306-90978524;90978395-90978524;91001088-91001159;	1	HSA_CIRCpedia_13395	Homologous	MMU_CIRCpedia_245
hsa-circCATSPERB-001	14	91636425	91729479	-	exon	ENSG00000133962,ENSG00000275154	CATSPERB,U3	protein_coding,snoRNA	91639096-91639250;91636425-91636579;91646137-91646235;91659837-91659981;91669814-91669930;91683877-91683943;91674176-91674222;91672867-91673016;91669814-91669972;91693384-91693479;91693126-91693244;91691523-91691555;91714915-91715130;91708141-91708236;91704552-91704701;91704575-91704701;91729401-91729479;91725080-91725168;91723049-91723189;91719418-91719478;91723058-91723189;91723136-91723189;917…	1	HSA_CIRCpedia_131567	5' site utilized
hsa-circCATSPERB-002	14	91708141	91729479	-	exon	ENSG00000133962,ENSG00000275154	CATSPERB,U3	protein_coding,snoRNA	91714915-91715130;91708141-91708236;91729401-91729479;91725080-91725168;91723049-91723189;91719418-91719478;91723058-91723189;91723136-91723189;91723137-91723189;	1	HSA_CIRCpedia_358832	5' site utilized
hsa-circCATSPERB-003	14	91719418	91729479	-	exon	ENSG00000133962	CATSPERB	protein_coding	91729401-91729479;91725080-91725168;91723049-91723189;91719418-91719478;91723058-91723189;91723136-91723189;91723137-91723189;	1	HSA_CIRCpedia_162679	5' site utilized
hsa-circTC2N-001	14	91797785	91802421	-	exon	ENSG00000165929	TC2N	protein_coding	91798989-91799064;91798299-91798399;91797785-91797901;91798989-91798998;91802254-91802421;91800281-91800372;	1	HSA_CIRCpedia_13429	Homologous	MMU_CIRCpedia_38853
hsa-circBTBD7-001	14	93293858	93296157	-	exon	ENSG00000011114	BTBD7	protein_coding	93293858-93293928;93295970-93296157;93293858-93294937;93293858-93294149;93293858-93294617;93295970-93296158;93294853-93294937;	1	HSA_CIRCpedia_13509	Homologous	MMU_CIRCpedia_36388
hsa-circATG2B-001	14	96341522	96347341	-	exon	ENSG00000066739	ATG2B	protein_coding	96347179-96347341;96345233-96345385;96344654-96344756;96343119-96343281;96341522-96341701;	1	HSA_CIRCpedia_13535	5' site utilized
hsa-circPAPOLA-001	14	96520055	96528006	+	exon	ENSG00000090060	PAPOLA	protein_coding	96520055-96520228;96521006-96521072;96525310-96525391;96527430-96527496;96527430-96527539;96527953-96528006;96520964-96521072;96527953-96528002;96521016-96521072;96521063-96521072;96525981-96528006;96527442-96527539;	1	HSA_CIRCpedia_13538	5' site utilized
hsa-circVRK1-001	14	96833467	96860735	+	exon	ENSG00000100749	VRK1	protein_coding	96833467-96833631;96837762-96837817;96837762-96837814;96841518-96841626;96846095-96846164;96847257-96847344;96852831-96852939;96853074-96853166;96855224-96855356;96856130-96856250;96856528-96856586;96860557-96860735;96860647-96860735;96852831-96853302;96846103-96846164;96852837-96852939;96855224-96855352;96858893-96859027;96852837-96852943;96860557-96860681;96855224-96855350;96852831-96852943;968…	1	HSA_CIRCpedia_13554	Homologous	MMU_CIRCpedia_1666
hsa-circBCL11B-001	14	99257471	99257839	-	exon	ENSG00000127152	BCL11B	protein_coding	99257471-99257839;	1	HSA_CIRCpedia_13563	Homologous	MMU_CIRCpedia_2209
hsa-circSETD3-001	14	99458279	99465813	-	exon	ENSG00000183576	SETD3	protein_coding	99465703-99465813;99463486-99463578;99461192-99461340;99459113-99459185;99458279-99458535;99458299-99458535;	1	HSA_CIRCpedia_13569	Homologous	MMU_CIRCpedia_2248
hsa-ciADAMTS17-001	15	100330889	100334180	-	intron	ENSG00000140470	ADAMTS17	protein_coding	100330889-100331054;100331014-100331054;	0		No homologous
hsa-circCHSY1-001	15	101235082	101235577	-	exon	ENSG00000131873	CHSY1	protein_coding	101235082-101235577;101235082-101235147;101235509-101235577;	1	HSA_CIRCpedia_13592	Homologous	MMU_CIRCpedia_26447
hsa-ciPWRN1-001	15	24124575	24181255	+	intron	ENSG00000259905	PWRN1	lncRNA	24126593-24126631;24143820-24143905;24145363-24145499;24150455-24150569;24154852-24154931;24158941-24159182;24159896-24160045;24160169-24160255;24158954-24159182;24180918-24180944;24181159-24181255;24170066-24170161;24177806-24177950;24169996-24170161;	0		No homologous
hsa-circUBE3A-001	15	25405461	25411971	-	exon	ENSG00000114062	UBE3A	protein_coding	25409088-25409207;25405461-25405502;25408620-25408684;25407067-25407212;25407067-25407228;25407067-25407262;25407067-25407137;25408572-25408684;25407067-25409207;25405461-25405603;25407067-25408713;25409088-25409412;25405480-25405502;25405499-25405502;25411908-25411971;25411908-25411932;	1	HSA_CIRCpedia_13781	Homologous	MMU_CIRCpedia_24434
hsa-circUBE3A-002	15	25405461	25415842	-	exon	ENSG00000114062	UBE3A	protein_coding	25409088-25409207;25405461-25405502;25408620-25408684;25407067-25407212;25407067-25407228;25407067-25407262;25407067-25407137;25408572-25408684;25407067-25409207;25405461-25405603;25407067-25408713;25409088-25409412;25405480-25405502;25405499-25405502;25411908-25411971;25415710-25415842;25411908-25411932;25415715-25415842;	1	HSA_CIRCpedia_342660	3' site utilized
hsa-circTJP1-001	15	29761139	29773357	-	exon	ENSG00000104067	TJP1	protein_coding	29766266-29766542;29762335-29762438;29761601-29761769;29761139-29761286;29773233-29773357;29772064-29772166;	1	HSA_CIRCpedia_13895	Homologous	MMU_CIRCpedia_26165
hsa-circTJP1-002	15	29761139	29800702	-	exon	ENSG00000104067	TJP1	protein_coding	29766266-29766542;29762335-29762438;29761601-29761769;29761139-29761286;29773233-29773357;29772064-29772166;29800646-29800702;29800496-29800702;	1	HSA_CIRCpedia_13896	3' site utilized
hsa-circMTMR10-001	15	30974314	30976955	-	exon	ENSG00000166912	MTMR10	protein_coding	30976819-30976955;30974931-30975003;30974314-30974456;30974314-30974389;	1	HSA_CIRCpedia_13927	Homologous	MMU_CIRCpedia_25834
hsa-circRMDN3-001	15	40744047	40745259	-	exon	ENSG00000137824	RMDN3	protein_coding	40744977-40745259;40744047-40744149;40744977-40745211;40744047-40744227;40744047-40744305;40745120-40745259;40744094-40744149;	1	HSA_CIRCpedia_14145	No homologous
hsa-circMGA-001	15	41668828	41669958	+	exon	ENSG00000174197	MGA	protein_coding	41668828-41669958;41669724-41669958;	1	HSA_CIRCpedia_14241	Homologous	MMU_CIRCpedia_4966
hsa-circMGA-002	15	41696075	41699159	+	exon	ENSG00000174197	MGA	protein_coding	41696075-41697023;41696885-41697023;41698863-41698941;41699064-41699159;	1	HSA_CIRCpedia_14246	Homologous	MMU_CIRCpedia_4977
hsa-circTMEM87A-001	15	42260958	42268032	-	exon	ENSG00000103978	TMEM87A	protein_coding	42267947-42268032;42264090-42264203;42261196-42261249;42260958-42261002;42262123-42262243;	1	HSA_CIRCpedia_14304	Homologous	MMU_CIRCpedia_5087
hsa-circTTBK2-001	15	42810614	42840433	-	exon	ENSG00000128881	TTBK2	protein_coding	42810614-42810739;42817032-42817097;42811688-42811780;42840360-42840433;42829938-42830078;42827928-42828032;42827977-42828032;42829941-42830078;42829970-42830078;	1	HSA_CIRCpedia_14362	Homologous	MMU_CIRCpedia_5206
hsa-circTTBK2-002	15	42827928	42840433	-	exon	ENSG00000128881	TTBK2	protein_coding	42840360-42840433;42829938-42830078;42827928-42828032;42827977-42828032;42829941-42830078;42829970-42830078;	1	HSA_CIRCpedia_14371	Homologous	MMU_CIRCpedia_5216
hsa-circTTBK2-003	15	42827928	42878684	-	exon	ENSG00000128881	TTBK2	protein_coding	42840360-42840433;42829938-42830078;42827928-42828032;42827977-42828032;42829941-42830078;42829970-42830078;42857395-42857516;42855119-42855200;42872611-42872758;42872611-42872696;42872611-42872677;42878549-42878684;	1	HSA_CIRCpedia_14373	Homologous	MMU_CIRCpedia_226190
hsa-circGOLM2-001	15	44328685	44338317	+	exon	ENSG00000166734	GOLM2	protein_coding	44328685-44328787;44331988-44332078;44331988-44332059;44328700-44328787;44337763-44337881;44337763-44337907;44338237-44338317;44337764-44337907;	1	HSA_CIRCpedia_14511	Both sites utilized
hsa-circGOLM2-002	15	44331988	44338317	+	exon	ENSG00000166734	GOLM2	protein_coding	44331988-44332078;44331988-44332059;44337763-44337881;44337763-44337907;44338237-44338317;44337764-44337907;	1	HSA_CIRCpedia_14513	Both sites utilized
hsa-circSPG11-001	15	44592331	44596943	-	exon	ENSG00000104133	SPG11	protein_coding	44596784-44596943;44596083-44596355;44595259-44595459;44592331-44592438;44596060-44596355;44596804-44596943;	1	HSA_CIRCpedia_14542	5' site utilized
hsa-circSPG11-002	15	44615363	44620403	-	exon	ENSG00000104133	SPG11	protein_coding	44620190-44620403;44615363-44615566;44620125-44620403;44615428-44615566;	1	HSA_CIRCpedia_14558	3' site utilized
hsa-circFBN1-001	15	48596283	48613092	-	exon	ENSG00000166147	FBN1	protein_coding	48610728-48610826;48600139-48600234;48596283-48596378;48613010-48613092;	1	HSA_CIRCpedia_14597	Homologous	MMU_CIRCpedia_6501
hsa-circSECISBP2L-001	15	49027365	49037769	-	exon	ENSG00000138593	SECISBP2L	protein_coding	49035334-49035658;49032965-49033100;49028453-49028682;49028144-49028168;49027365-49027480;49035334-49035456;49033019-49033100;49028453-49028487;49037591-49037769;49037395-49037769;	1	HSA_CIRCpedia_14606	Homologous	MMU_CIRCpedia_6551
hsa-circGALK2-001	15	49235851	49239367	+	exon	ENSG00000156958	GALK2	protein_coding	49235851-49235941;49239221-49239367;49239221-49239330;49239221-49239348;49239221-49239270;49235851-49235897;49239220-49239367;	1	HSA_CIRCpedia_14613	Both sites utilized
hsa-circATP8B4-001	15	49916934	49934182	-	exon	ENSG00000104043	ATP8B4	protein_coding	49920246-49920410;49918839-49918950;49916934-49917039;49916934-49917276;49916934-49917270;49920274-49920410;49934017-49934182;49931119-49931307;49923379-49923494;49931119-49931234;49922224-49922405;	1	HSA_CIRCpedia_83164	No homologous
hsa-circGABPB1-001	15	50300789	50301368	-	exon	ENSG00000104064	GABPB1	protein_coding	50301257-50301368;50300789-50300902;50301221-50301368;50301221-50301315;50301113-50301368;	1	HSA_CIRCpedia_14633	No homologous
hsa-circSPPL2A-001	15	50747495	50748870	-	exon	ENSG00000138600	SPPL2A	protein_coding	50748688-50748870;50748113-50748202;50747495-50747628;50747495-50747531;50747495-50747508;50747504-50747628;50747997-50748202;	1	HSA_CIRCpedia_14699	Both sites utilized
hsa-circCYP19A1-001	15	51236859	51242950	-	exon	ENSG00000137869	CYP19A1	protein_coding	51242768-51242950;51236859-51237009;	1	HSA_CIRCpedia_120647	No homologous
hsa-circTMOD3-001	15	51869217	51902036	+	exon	ENSG00000207484,ENSG00000138594	Y_RNA,TMOD3	misc_RNA,protein_coding	51869217-51869373;51884556-51884653;51887589-51887711;51875026-51875270;51889056-51889145;51893815-51893945;51896419-51896526;51900155-51900298;51901892-51902036;51901266-51901492;	1	HSA_CIRCpedia_14742	Homologous	MMU_CIRCpedia_29080
hsa-circRAB27A-001	15	55223889	55234956	-	exon	ENSG00000069974	RAB27A	protein_coding	55228609-55228712;55223889-55224012;55223889-55226523;55223916-55224012;55223948-55224012;55228666-55228712;55234782-55234956;55230401-55230486;55230425-55230486;	1	HSA_CIRCpedia_14799	No homologous
hsa-circTCF12-001	15	57231152	57234107	+	exon	ENSG00000140262	TCF12	protein_coding	57231152-57231257;57232291-57232430;57232712-57232856;57234043-57234107;57231152-57231252;	1	HSA_CIRCpedia_14868	Homologous	MMU_CIRCpedia_27930
hsa-circCGNL1-001	15	57451500	57461892	+	exon	ENSG00000128849	CGNL1	protein_coding	57451500-57451601;57452141-57452289;57453683-57453818;57461680-57461892;	1	HSA_CIRCpedia_14883	Homologous	MMU_CIRCpedia_40137
hsa-circALDH1A2-001	15	57992705	58014281	-	exon	ENSG00000128918	ALDH1A2	protein_coding	57995078-57995139;57992945-57993073;57992705-57992818;57992783-57992818;57995090-57995139;58014177-58014281;58013858-58013998;58010649-58010778;58013858-58014101;58013858-58013994;58012089-58012148;58013906-58013998;58013938-58013998;58013986-58013998;58014261-58014281;	1	HSA_CIRCpedia_14887	No homologous
hsa-circSLTM-001	15	58912563	58916999	-	exon	ENSG00000137776	SLTM	protein_coding	58913499-58913696;58912563-58912610;58912563-58912801;58913557-58913776;58916935-58916999;58916574-58916999;	1	HSA_CIRCpedia_14911	Homologous	MMU_CIRCpedia_27513
hsa-circRNF111-001	15	59030804	59031702	+	exon	ENSG00000157450	RNF111	protein_coding	59030804-59031216;59030804-59031138;59031624-59031702;59030804-59031702;59030823-59031702;	1	HSA_CIRCpedia_14912	Homologous	MMU_CIRCpedia_27503
hsa-circVPS13C-001	15	62007308	62013992	-	exon	ENSG00000129003	VPS13C	protein_coding	62013039-62013119;62012107-62012164;62010472-62010599;62008655-62008761;62007308-62007479;62013933-62013992;	1	HSA_CIRCpedia_15006	5' site utilized
hsa-circVPS13C-002	15	62033441	62044255	-	exon	ENSG00000129003	VPS13C	protein_coding	62044212-62044255;62041324-62041366;62034957-62035052;62033441-62033542;	1	HSA_CIRCpedia_15011	Homologous	MMU_CIRCpedia_40134
hsa-circUSP3-001	15	63532647	63563008	+	exon	ENSG00000140455	USP3	protein_coding	63532647-63532707;63533803-63533918;63537025-63537056;63542055-63542192;63544625-63544728;63553715-63553733;63553715-63553798;63556667-63556748;63558106-63558187;63558106-63558188;63559857-63559970;63562895-63563008;63559857-63559884;63556667-63556742;63556667-63556701;63537025-63537156;63537105-63537156;63537138-63537156;63553333-63553798;	1	HSA_CIRCpedia_15046	Homologous	MMU_CIRCpedia_26585
hsa-circUSP3-002	15	63553715	63563008	+	exon	ENSG00000140455	USP3	protein_coding	63553715-63553733;63553715-63553798;63556667-63556748;63558106-63558187;63558106-63558188;63559857-63559970;63562895-63563008;63559857-63559884;63556667-63556742;63556667-63556701;	1	HSA_CIRCpedia_15052	Homologous	MMU_CIRCpedia_26583
hsa-circHERC1-001	15	63622815	63624327	-	exon	ENSG00000103657	HERC1	protein_coding	63624158-63624327;63623725-63623890;63622815-63622891;63622838-63622891;63624281-63624327;	1	HSA_CIRCpedia_15064	No homologous
hsa-circHERC1-002	15	63696124	63716473	-	exon	ENSG00000103657	HERC1	protein_coding	63698728-63698996;63696124-63696339;63716302-63716473;63713353-63713665;63712775-63712895;63706780-63706831;	1	HSA_CIRCpedia_15098	5' site utilized
hsa-circHERC1-003	15	63706780	63716473	-	exon	ENSG00000103657	HERC1	protein_coding	63716302-63716473;63713353-63713665;63712775-63712895;63706780-63706831;	1	HSA_CIRCpedia_15101	Homologous	MMU_CIRCpedia_220697
hsa-circTRIP4-001	15	64418541	64425631	+	exon	ENSG00000103671	TRIP4	protein_coding	64418541-64418728;64424031-64424155;64425540-64425631;64424031-64424330;64424115-64424155;	1	HSA_CIRCpedia_15164	Homologous	MMU_CIRCpedia_26321
hsa-circZNF609-001	15	64499293	64500166	+	exon	ENSG00000180357	ZNF609	protein_coding	64499293-64500166;	1		Homologous	MMU_CIRCpedia_26291
hsa-circSPG21-001	15	64974602	64983593	-	exon	ENSG00000090487	SPG21	protein_coding	64976475-64976555;64974602-64974747;64974630-64974747;64974666-64974747;64976473-64976555;64983507-64983593;64980864-64981025;64980864-64981627;64980874-64981025;64980930-64981025;64980969-64981025;64982933-64983180;	1	HSA_CIRCpedia_15208	No homologous
hsa-circCLPX-001	15	65178934	65180204	-	exon	ENSG00000166855	CLPX	protein_coding	65180044-65180204;65178934-65179051;	1	HSA_CIRCpedia_15224	5' site utilized
hsa-circDENND4A-001	15	65722848	65756472	-	exon	ENSG00000174485	DENND4A	protein_coding	65731642-65731700;65729534-65729678;65729072-65729247;65722848-65722948;65741715-65741784;65738706-65738875;65737707-65737945;65732752-65732818;65756140-65756472;65752379-65752628;	1	HSA_CIRCpedia_15320	Both sites utilized
hsa-circDENND4A-002	15	65752379	65761438	-	exon	ENSG00000174485	DENND4A	protein_coding	65761360-65761438;65756140-65756472;65752379-65752628;65761367-65761438;65761360-65761437;	1	HSA_CIRCpedia_15331	Homologous	MMU_CIRCpedia_25945
hsa-circAAGAB-001	15	67231814	67236820	-	exon	ENSG00000103591	AAGAB	protein_coding	67236630-67236820;67236408-67236504;67235979-67236068;67231814-67231897;67231848-67231897;67236718-67236820;	1	HSA_CIRCpedia_15384	Homologous	MMU_CIRCpedia_25619
hsa-circADPGK-001	15	72760407	72775097	-	exon	ENSG00000159322	ADPGK	protein_coding	72760407-72760527;72760418-72760527;72760443-72760527;72774872-72775097;72771783-72771845;72774872-72775114;	1	HSA_CIRCpedia_15600	Homologous	MMU_CIRCpedia_213488
hsa-circEDC3-001	15	74671455	74675142	-	exon	ENSG00000179151	EDC3	protein_coding	74674961-74675142;74671455-74671774;74671455-74671599;74671545-74671774;74671568-74671774;74671635-74671774;74671662-74671774;74674861-74675142;74675031-74675142;	1	HSA_CIRCpedia_15654	No homologous
hsa-circUBE2Q2-001	15	75854386	75873568	+	exon	ENSG00000140367	UBE2Q2	protein_coding	75854386-75854487;75868951-75869010;75873428-75873568;75859878-75859982;75859878-75859885;75859940-75859982;	1	HSA_CIRCpedia_15717	Homologous	MMU_CIRCpedia_23085
hsa-circUBE2Q2-002	15	75854386	75883424	+	exon	ENSG00000140367	UBE2Q2	protein_coding	75854386-75854487;75868951-75869010;75873428-75873568;75859878-75859982;75859878-75859885;75859940-75859982;75876187-75876271;75877961-75878021;75879098-75879188;75883366-75883424;75878186-75878360;	1	HSA_CIRCpedia_15718	Homologous	MMU_CIRCpedia_228973
hsa-circUBE2Q2-003	15	75859878	75873568	+	exon	ENSG00000140367	UBE2Q2	protein_coding	75868951-75869010;75873428-75873568;75859878-75859982;75859878-75859885;75859940-75859982;	1	HSA_CIRCpedia_15720	Both sites utilized
hsa-circETFA-001	15	76274412	76295737	-	exon	ENSG00000140374	ETFA	protein_coding	76283757-76283825;76274412-76274494;76283757-76283841;76274419-76274494;76281936-76283825;76295591-76295737;76292619-76292700;76292431-76292513;76287846-76287945;76286371-76286481;76285637-76285738;76286371-76286463;76293012-76293133;76284853-76284927;76284805-76284927;76284365-76284460;76292431-76292491;76295591-76295637;76286371-76286491;76292431-76292622;76292619-76292698;76286371-76287016;762…	1	HSA_CIRCpedia_15745	Homologous	MMU_CIRCpedia_23171
hsa-circETFA-002	15	76292431	76295737	-	exon	ENSG00000140374	ETFA	protein_coding	76295591-76295737;76292619-76292700;76292431-76292513;76293012-76293133;76292431-76292491;76295591-76295637;76292431-76292622;76292619-76292698;	1	HSA_CIRCpedia_15755	Homologous	MMU_CIRCpedia_23177
hsa-circPEAK1-001	15	77178790	77182040	-	exon	ENSG00000173517	PEAK1	protein_coding	77178790-77182040;77178790-77179808;77178790-77179147;77179958-77182040;77181747-77182040;77181979-77182040;	1	HSA_CIRCpedia_15775	Homologous	MMU_CIRCpedia_23515
hsa-circMINAR1-001	15	79456098	79458445	+	exon	ENSG00000169330	MINAR1	protein_coding	79456098-79458445;79456096-79458445;	1	HSA_CIRCpedia_15840	3' site utilized
hsa-circZFAND6-001	15	80098416	80122800	+	exon	ENSG00000086666	ZFAND6	protein_coding	80098416-80098578;80115027-80115070;80111428-80111559;80112776-80112854;80120328-80120498;80121712-80121820;80122700-80122800;80121748-80121820;80120328-80120404;80120328-80120405;80120328-80120440;80121712-80121750;80120328-80120802;80121719-80121820;	1	HSA_CIRCpedia_15844	Homologous	MMU_CIRCpedia_37067
hsa-circZFAND6-002	15	80120328	80122800	+	exon	ENSG00000086666	ZFAND6	protein_coding	80120328-80120498;80121712-80121820;80122700-80122800;80121748-80121820;80120328-80120404;80120328-80120405;80120328-80120440;80121712-80121750;80120328-80120802;80121719-80121820;	1	HSA_CIRCpedia_15848	Homologous	MMU_CIRCpedia_31739
hsa-circMESD-001	15	80970462	80982182	-	exon	ENSG00000117899	MESD	protein_coding	80981950-80982182;80978931-80979477;80978766-80978813;80970462-80970659;80978766-80979140;80975752-80979477;	1		No homologous
hsa-circMESD-002	15	80978766	80982182	-	exon	ENSG00000117899	MESD	protein_coding	80981950-80982182;80978931-80979477;80978766-80978813;80978766-80979140;	1		No homologous
hsa-circUBE2Q2P1-001	15	84538532	84546277	-	exon	ENSG00000291027,ENSG00000189136	UBE2Q2P1,UBE2Q2P1	lncRNA,transcribed_unprocessed_pseudogene	84539704-84539788;84538532-84538616;84538532-84538616;84539704-84539788;84538563-84538616;84546221-84546277;84542147-84542284;84546221-84546277;84542145-84542284;84542145-84542229;84542145-84542597;	1	HSA_CIRCpedia_83961	Homologous	MMU_CIRCpedia_23091
hsa-circUBE2Q2P1-002	15	84538532	84555070	-	exon	ENSG00000291027,ENSG00000189136	UBE2Q2P1,UBE2Q2P1	lncRNA,transcribed_unprocessed_pseudogene	84539704-84539788;84538532-84538616;84538532-84538616;84539704-84539788;84538563-84538616;84554961-84555070;84546221-84546277;84542147-84542284;84554966-84555070;84546221-84546277;84542145-84542284;84542145-84542229;84542145-84542597;	1	HSA_CIRCpedia_15928	Homologous	MMU_CIRCpedia_23090
hsa-circSEC11A-001	15	84680713	84691644	-	exon	ENSG00000140612	SEC11A	protein_coding	84680713-84680832;84687625-84687774;84680747-84680832;84691535-84691644;	1	HSA_CIRCpedia_15932	Homologous	MMU_CIRCpedia_30675
hsa-circPDE8A-001	15	85113377	85126374	+	exon	ENSG00000073417	PDE8A	protein_coding	85113377-85113447;85113873-85114037;85113377-85113400;85113873-85114038;85113873-85113956;85115439-85115487;85115984-85116119;85117641-85117839;85120797-85121014;85123061-85123193;85126207-85126374;85115256-85115487;85115984-85116309;85115769-85116119;85117641-85117832;85120191-85121014;	1	HSA_CIRCpedia_15959	No homologous
hsa-circPDE8A-002	15	85113873	85115487	+	exon	ENSG00000073417	PDE8A	protein_coding	85113873-85114037;85113873-85114038;85113873-85113956;85115439-85115487;85115256-85115487;	1	HSA_CIRCpedia_15960	No homologous
hsa-circAKAP13-001	15	85655417	85669830	+	exon	ENSG00000170776	AKAP13	protein_coding	85664563-85664755;85669722-85669830;85658537-85658590;85662388-85662453;85669722-85669828;85655417-85655787;	1	HSA_CIRCpedia_15986	Homologous	MMU_CIRCpedia_29114
hsa-circAKAP13-002	15	85664563	85693451	+	exon	ENSG00000170776	AKAP13	protein_coding	85664563-85664755;85669722-85669830;85669722-85669828;85682158-85682212;85684741-85684874;85684741-85684873;85677037-85677098;85682168-85682212;85684741-85685446;85683527-85683612;85684422-85684955;85693277-85693451;85689869-85690104;85693099-85693451;	1	HSA_CIRCpedia_15993	Homologous	MMU_CIRCpedia_38191
hsa-circAKAP13-003	15	85664563	85710645	+	exon	ENSG00000170776,ENSG00000259453	AKAP13	protein_coding,lncRNA	85664563-85664755;85669722-85669830;85669722-85669828;85682158-85682212;85684741-85684874;85684741-85684873;85677037-85677098;85682168-85682212;85684741-85685446;85683527-85683612;85684422-85684955;85701109-85701226;85702144-85702771;85693277-85693451;85689869-85690104;85693099-85693451;85708019-85708086;85710579-85710645;85710582-85710645;85710443-85710645;	1	HSA_CIRCpedia_15995	Homologous	MMU_CIRCpedia_219388
hsa-circABHD2-001	15	89113725	89116521	+	exon	ENSG00000140526	ABHD2	protein_coding	89113725-89113824;89116322-89116521;89113725-89113816;89116322-89116494;89113732-89113791;89116504-89116521;	1	HSA_CIRCpedia_16024	Homologous	MMU_CIRCpedia_30102
hsa-circABHD2-002	15	89113725	89155534	+	exon	ENSG00000140526,ENSG00000239151	ABHD2,RNU7-195P	protein_coding,snRNA	89113725-89113824;89116322-89116521;89113725-89113816;89116322-89116494;89113732-89113791;89116504-89116521;89120779-89120840;89151677-89151852;89155367-89155390;89155367-89155534;	1	HSA_CIRCpedia_16025	Homologous	MMU_CIRCpedia_221152
hsa-circIQGAP1-001	15	90439332	90443478	+	exon	ENSG00000140575	IQGAP1	protein_coding	90439332-90439399;90440502-90440615;90441506-90441684;90443394-90443478;90440502-90440528;	1	HSA_CIRCpedia_16107	No homologous
hsa-circIQGAP1-002	15	90441506	90443478	+	exon	ENSG00000140575	IQGAP1	protein_coding	90441506-90441684;90443394-90443478;	1	HSA_CIRCpedia_16113	No homologous
hsa-circIQGAP1-003	15	90486954	90492711	+	exon	ENSG00000140575	IQGAP1	protein_coding	90486954-90487089;90487495-90487582;90487469-90487582;90491333-90491545;90492545-90492711;90491333-90491671;90492545-90492616;90491333-90491620;	1	HSA_CIRCpedia_16127	Homologous	MMU_CIRCpedia_30587
hsa-circCHD2-001	15	92924321	92929091	+	exon	ENSG00000173575	CHD2	protein_coding	92924321-92924552;92927244-92927330;92929030-92929091;92924321-92924385;	1	HSA_CIRCpedia_16189	Homologous	MMU_CIRCpedia_28460
hsa-circCHD2-002	15	92996957	92998621	+	exon	ENSG00000173575	CHD2	protein_coding	92996957-92997095;92997253-92997403;92998499-92998621;92996957-92997069;92998149-92998261;92996954-92997095;92997253-92997643;92997302-92997403;92998138-92998261;92997316-92997403;92997991-92998002;	1	HSA_CIRCpedia_16213	5' site utilized
hsa-circMCTP2-001	15	94298201	94298730	+	exon	ENSG00000140563	MCTP2	protein_coding	94298201-94298730;94298266-94298730;	1	HSA_CIRCpedia_16222	Homologous	MMU_CIRCpedia_226937
hsa-circMCTP2-002	15	94298201	94315637	+	exon	ENSG00000140563	MCTP2	protein_coding	94298201-94298730;94298266-94298730;94314282-94314344;94315529-94315637;94314727-94314864;	1	HSA_CIRCpedia_16223	Both sites utilized
hsa-circMCTP2-003	15	94356137	94385525	+	exon	ENSG00000140563	MCTP2	protein_coding	94356137-94356301;94358547-94358606;94358482-94358612;94367605-94367791;94370087-94370180;94358547-94358612;94384022-94384124;94385423-94385525;	1	HSA_CIRCpedia_16225	3' site utilized
hsa-circMCTP2-004	15	94356137	94402019	+	exon	ENSG00000140563	MCTP2	protein_coding	94356137-94356301;94358547-94358606;94358482-94358612;94367605-94367791;94370087-94370180;94358547-94358612;94384022-94384124;94385423-94385525;94398961-94399062;94399921-94399995;94401900-94402019;94399531-94399995;	1	HSA_CIRCpedia_16226	3' site utilized
hsa-circMCTP2-005	15	94367605	94385525	+	exon	ENSG00000140563	MCTP2	protein_coding	94367605-94367791;94370087-94370180;94384022-94384124;94385423-94385525;	1	HSA_CIRCpedia_16227	Both sites utilized
hsa-circMCTP2-006	15	94440176	94458246	+	exon	ENSG00000140563	MCTP2	protein_coding	94440176-94440298;94442919-94442960;94458137-94458246;	1	HSA_CIRCpedia_16230	3' site utilized
hsa-circIGF1R-001	15	98707562	98708107	+	exon	ENSG00000140443	IGF1R	protein_coding	98707562-98708107;98707831-98708107;	1	HSA_CIRCpedia_16237	Homologous	MMU_CIRCpedia_26913
hsa-circCLEC16A-001	16	10969161	10982991	+	exon	ENSG00000038532	CLEC16A	protein_coding	10969161-10969309;10971125-10971230;10972938-10973061;10972554-10972559;10972481-10972559;10979329-10979382;10982878-10982991;10977225-10977399;	1	HSA_CIRCpedia_16289	Homologous	MMU_CIRCpedia_218436
hsa-circRPL7P46-001	16	11020193	11061022	+	exon	ENSG00000229917,ENSG00000274038,ENSG00000038532	RPL7P46,CLEC16A	processed_pseudogene,lncRNA,protein_coding	11020193-11020325;11024821-11024921;11024821-11024919;11024153-11024261;11024473-11024526;11024480-11024571;11024508-11024571;11024818-11024921;11024867-11024921;11027024-11027763;11039754-11039876;11042254-11042363;11039754-11042363;11036047-11036092;11056556-11057034;11044028-11044072;11047292-11047342;11051513-11051641;11047292-11048518;11044028-11044105;11044028-11044222;11048319-11048512;110…	1	HSA_CIRCpedia_16300	Homologous	MMU_CIRCpedia_1694
hsa-circRPL7P46-002	16	11020193	11126146	+	exon	ENSG00000229917,ENSG00000274038,ENSG00000038532	RPL7P46,CLEC16A	processed_pseudogene,lncRNA,protein_coding	11020193-11020325;11024821-11024921;11024821-11024919;11024153-11024261;11024473-11024526;11024480-11024571;11024508-11024571;11024818-11024921;11024867-11024921;11027024-11027763;11039754-11039876;11042254-11042363;11039754-11042363;11036047-11036092;11056556-11057034;11044028-11044072;11047292-11047342;11051513-11051641;11047292-11048518;11044028-11044105;11044028-11044222;11048319-11048512;110…	1	HSA_CIRCpedia_16301	Homologous	MMU_CIRCpedia_1696
hsa-circRSL1D1-001	16	11846501	11847806	-	exon	ENSG00000171490	RSL1D1	protein_coding	11847668-11847806;11846695-11846843;11846501-11846602;11846501-11846567;11846560-11846602;11846734-11846843;11847574-11847806;	1	HSA_CIRCpedia_16349	Homologous	MMU_CIRCpedia_3273
hsa-circGSPT1-001	16	11894954	11898035	-	exon	ENSG00000103342	GSPT1	protein_coding	11897994-11898035;11897840-11897881;11896558-11896785;11894954-11894987;11896558-11896782;11897840-11897888;11894954-11895284;11896616-11896782;	1	HSA_CIRCpedia_16360	5' site utilized
hsa-circBFAR-001	16	14644274	14644609	+	exon	ENSG00000103429	BFAR	protein_coding	14644274-14644609;14644288-14644609;	1	HSA_CIRCpedia_16442	5' site utilized
hsa-circPDXDC1-001	16	14997753	14998405	+	exon	ENSG00000179889	PDXDC1	protein_coding	14997753-14997826;14998340-14998405;14997757-14997826;14998340-14998362;14998343-14998405;14997748-14997826;	1	HSA_CIRCpedia_16470	No homologous
hsa-circVPS35L-001	16	19616114	19616808	+	exon	ENSG00000103544	VPS35L	protein_coding	19616114-19616191;19616686-19616808;19616686-19616740;19616686-19616809;	1	HSA_CIRCpedia_16819	Homologous	MMU_CIRCpedia_212907
hsa-circVPS35L-002	16	19644886	19652090	+	exon	ENSG00000103544	VPS35L	protein_coding	19644886-19644949;19647784-19647882;19650382-19650459;19651976-19652090;19647847-19647882;	1	HSA_CIRCpedia_16846	No homologous
hsa-circUQCRC2-001	16	21962460	21976243	+	exon	ENSG00000140740	UQCRC2	protein_coding	21962460-21962516;21962761-21962819;21962761-21962885;21965408-21965505;21968628-21968685;21962761-21963212;21962460-21962510;21965408-21965533;21968462-21968685;21971525-21971620;21971923-21972122;21973896-21973976;21976167-21976243;21973896-21973957;	1	HSA_CIRCpedia_16941	3' site utilized
hsa-circVWA3A-001	16	22131205	22131729	+	exon	ENSG00000175267	VWA3A	protein_coding	22131205-22131279;22131585-22131729;22131712-22131729;	1	HSA_CIRCpedia_16955	No homologous
hsa-circCDR2-001	16	22349279	22349849	-	exon	ENSG00000140743	CDR2	protein_coding	22349701-22349849;22349279-22349443;22349701-22349773;22349372-22349443;	1	HSA_CIRCpedia_16980	No homologous
hsa-circKDM8-001	16	27213585	27215008	+	exon	ENSG00000155666	KDM8	protein_coding	27213585-27213751;27213585-27213642;27214876-27215008;27214576-27215008;27214612-27214772;27214620-27214772;27214638-27215008;27214971-27215008;	1	HSA_CIRCpedia_17170	No homologous
hsa-circMVP-001	16	29833733	29834066	+	exon	ENSG00000013364	MVP	protein_coding	29833733-29833856;29833935-29834066;29833733-29833857;29833827-29833856;	1	HSA_CIRCpedia_17373	3' site utilized
hsa-circITGAL-001	16	30479091	30479461	+	exon	ENSG00000005844	ITGAL	protein_coding	30479091-30479208;30479331-30479461;30479091-30479190;30479091-30479174;30479090-30479208;	1	HSA_CIRCpedia_17423	No homologous
hsa-circITGAL-002	16	30483827	30484263	+	exon	ENSG00000005844	ITGAL	protein_coding	30483827-30483959;30484113-30484263;30483827-30483964;30483891-30483959;	1	HSA_CIRCpedia_17426	No homologous
hsa-circSRCAP-001	16	30728966	30729572	+	exon	ENSG00000080603,ENSG00000282034	SRCAP	protein_coding,protein_coding	30728966-30729231;30729370-30729572;30729028-30729231;30728966-30729231;30729370-30729572;	1	HSA_CIRCpedia_17450	Homologous	MMU_CIRCpedia_6984
hsa-ciVKORC1-001	16	31090775	31091342	-	intron	ENSG00000255439,ENSG00000167397	VKORC1	protein_coding,protein_coding	31091092-31091342;31090842-31091342;31090854-31091342;31091104-31091342;31091175-31091342;31091182-31091342;	0		No homologous
hsa-circITGAX-001	16	31361836	31362753	+	exon	ENSG00000140678	ITGAX	protein_coding	31361836-31361909;31362075-31362204;31362611-31362753;	1	HSA_CIRCpedia_17487	No homologous
hsa-circITGAD-001	16	31403500	31408498	+	exon	ENSG00000156886,ENSG00000260757	ITGAD	protein_coding,lncRNA	31403500-31403645;31407515-31407916;31407515-31407668;31407766-31407916;31408425-31408498;	1	HSA_CIRCpedia_17489	No homologous
hsa-circITGAD-002	16	31407515	31408498	+	exon	ENSG00000156886	ITGAD	protein_coding	31407515-31407916;31407515-31407668;31407766-31407916;31408425-31408498;	1	HSA_CIRCpedia_346851	No homologous
hsa-circKRBOX5-001	16	31722626	31723353	+	exon	ENSG00000197302	KRBOX5	protein_coding	31722626-31722752;31723258-31723353;	1	HSA_CIRCpedia_17498	5' site utilized
hsa-circCREBBP-001	16	3850297	3851009	-	exon	ENSG00000005339	CREBBP	protein_coding	3850297-3851009;3850297-3850321;	1	HSA_CIRCpedia_17571	Homologous	MMU_CIRCpedia_19721
hsa-circGLIS2-001	16	4332215	4333519	+	exon	ENSG00000126603	GLIS2	protein_coding	4332215-4332452;4333347-4333519;	1	HSA_CIRCpedia_17588	5' site utilized
hsa-circVPS35-001	16	46674314	46677398	-	exon	ENSG00000069329	VPS35	protein_coding	46677315-46677398;46676583-46676692;46674564-46674660;46674314-46674462;46676505-46676692;46676578-46676692;	1	HSA_CIRCpedia_17624	3' site utilized
hsa-circPHKB-001	16	47497399	47515601	+	exon	ENSG00000102893,ENSG00000222268	PHKB,RNA5SP425	protein_coding,rRNA_pseudogene	47505432-47505543;47497399-47497488;47499756-47499894;47502991-47503090;47511665-47511772;47511665-47511731;47499756-47499831;47515521-47515601;	1	HSA_CIRCpedia_17704	Homologous	MMU_CIRCpedia_32181
hsa-circRNA5SP425-001	16	47497399	47547548	+	exon	ENSG00000262038,ENSG00000102893,ENSG00000222268	PHKB,RNA5SP425	lncRNA,protein_coding,rRNA_pseudogene	47505432-47505543;47497399-47497488;47499756-47499894;47502991-47503090;47511665-47511772;47511665-47511731;47499756-47499831;47529190-47529241;47529476-47529916;47515521-47515601;47547433-47547547;47547433-47547548;	1	HSA_CIRCpedia_17705	Homologous	MMU_CIRCpedia_32182
hsa-ciCHD9-001	16	53141179	53157541	+	intron	ENSG00000177200	CHD9	protein_coding	53155926-53157541;53155926-53156248;53156003-53157541;53156006-53156150;53157249-53157462;53157164-53157541;	0		3' site utilized
hsa-circCHD9-001	16	53155926	53157541	+	exon	ENSG00000177200	CHD9	protein_coding	53155926-53157541;53155926-53156248;53156003-53157541;53156006-53156150;53157249-53157462;53157164-53157541;	1	HSA_CIRCpedia_17841	Homologous	MMU_CIRCpedia_33874
hsa-circCAPN15-001	16	533946	536142	+	exon	ENSG00000103326,ENSG00000266124	CAPN15,MIR5587	protein_coding,miRNA	533946-533998;536029-536142;535316-535368;	1	HSA_CIRCpedia_18035	No homologous
hsa-circFTO-001	16	53873786	53888951	+	exon	ENSG00000140718	FTO	protein_coding	53873786-53873865;53879844-53879987;53886917-53886953;53886930-53886975;53888832-53888951;53887869-53887916;53888894-53888951;	1	HSA_CIRCpedia_17902	Homologous	MMU_CIRCpedia_34086
hsa-circCNOT1-001	16	58559804	58560362	-	exon	ENSG00000206952,ENSG00000281910,ENSG00000125107	SNORA50A,SNORA50A,CNOT1	snoRNA,snoRNA,protein_coding	58560212-58560362;58559796-58559929;58559796-58559931;	0		5' site utilized
hsa-circCTCF-001	16	67610824	67612121	+	exon	ENSG00000102974	CTCF	protein_coding	67610824-67611613;67611951-67612121;67610824-67611321;67610824-67611239;67610827-67611613;	1	HSA_CIRCpedia_18187	5' site utilized
hsa-circNFATC3-001	16	68121987	68123121	+	exon	ENSG00000072736,ENSG00000261864	NFATC3	protein_coding,lncRNA	68121987-68122271;68121987-68123121;68123030-68123121;	1	HSA_CIRCpedia_18255	Homologous	MMU_CIRCpedia_1674
hsa-circNFATC3-002	16	68121987	68126610	+	exon	ENSG00000072736,ENSG00000261864	NFATC3	protein_coding,lncRNA	68121987-68122271;68121987-68123121;68123030-68123121;68126448-68126610;	1	HSA_CIRCpedia_18256	Homologous	MMU_CIRCpedia_1675
hsa-circNFATC3-003	16	68121987	68158068	+	exon	ENSG00000072736,ENSG00000261864	NFATC3	protein_coding,lncRNA	68121987-68122271;68121987-68123121;68123030-68123121;68126448-68126610;68138511-68138784;68157869-68158068;68157869-68158073;	1	HSA_CIRCpedia_18257	Homologous	MMU_CIRCpedia_1676
hsa-circSLC7A6-001	16	68266593	68275249	+	exon	ENSG00000103064	SLC7A6	protein_coding	68266593-68266721;68266595-68266721;68266591-68266721;68266602-68266721;68274691-68275249;68273818-68273904;68274691-68274876;68275127-68275249;68274691-68274811;68274691-68274948;68274691-68274798;68273822-68273904;68274691-68275001;68272979-68273044;68273795-68273904;68274691-68275095;68274869-68275249;	1	HSA_CIRCpedia_18277	3' site utilized
hsa-circTERF2-001	16	69370483	69372355	-	exon	ENSG00000132604	TERF2	protein_coding	69372269-69372355;69370483-69370629;69372269-69372282;69370534-69370629;	1	HSA_CIRCpedia_18387	Homologous	MMU_CIRCpedia_2022
hsa-circNFAT5-001	16	69695136	69695379	+	exon	ENSG00000102908	NFAT5	protein_coding	69695136-69695379;	1	HSA_CIRCpedia_18410	No homologous
hsa-circPDXDC2P-NPIPB14P-001	16	70010751	70018097	-	exon	ENSG00000196696,ENSG00000255185,ENSG00000291265	PDXDC2P-NPIPB14P,PDXDC2P	lncRNA,transcribed_unprocessed_pseudogene,lncRNA	70018047-70018097;70014104-70014167;70011841-70011929;70010751-70010856;70018047-70018097;70014104-70014167;70011841-70011929;70010751-70010856;70017917-70018097;	1	HSA_CIRCpedia_18428	3' site utilized
hsa-circZFHX3-001	16	72950469	72960194	-	exon	ENSG00000140836	ZFHX3	protein_coding	72950469-72950965;72957427-72960194;	1	HSA_CIRCpedia_18670	Homologous	MMU_CIRCpedia_2507
hsa-circCDYL2-001	16	80684538	80685129	-	exon	ENSG00000166446	CDYL2	protein_coding	80684538-80685129;80684604-80685129;	1	HSA_CIRCpedia_18832	Homologous	MMU_CIRCpedia_4128
hsa-circMLYCD-001	16	83906987	83912367	+	exon	ENSG00000103150,ENSG00000288849	MLYCD	protein_coding,lncRNA	83906987-83907099;83908126-83908282;83912218-83912367;83908132-83908282;83908175-83908282;83906987-83907099;83908126-83908282;83912218-83912367;83912150-83912367;	1	HSA_CIRCpedia_18907	Homologous	MMU_CIRCpedia_40239
hsa-circUSP10-001	16	84740309	84745673	+	exon	ENSG00000103194	USP10	protein_coding	84740309-84740369;84744633-84745673;84744633-84745211;84740309-84740312;84744633-84744923;84744633-84744866;84745613-84745673;84744633-84744780;84744633-84744911;	1	HSA_CIRCpedia_18934	3' site utilized
hsa-circGSE1-001	16	85633914	85634132	+	exon	ENSG00000131149	GSE1	protein_coding	85633914-85634132;	1	HSA_CIRCpedia_18957	Homologous	MMU_CIRCpedia_5158
hsa-circKLHDC4-001	16	87748673	87762040	-	exon	ENSG00000104731	KLHDC4	protein_coding	87748673-87748809;87750875-87750942;87750237-87750402;87748738-87748809;87748799-87748809;87761949-87762040;87756399-87756477;87755194-87755292;87761949-87762016;87755194-87756477;87756422-87756477;87755194-87755254;87761949-87762036;87757343-87757463;87755198-87755292;87761958-87762040;	1	HSA_CIRCpedia_18996	Both sites utilized
hsa-circBANP-001	16	87975048	87984259	+	exon	ENSG00000172530	BANP	protein_coding	87981036-87981127;87975048-87975185;87981036-87981049;87975048-87975203;87978440-87978692;87981036-87981102;87975048-87975207;87980535-87981127;87984060-87984251;87984060-87984234;87984060-87984259;87984084-87984259;87984060-87984182;87984060-87984254;87984060-87984227;87982618-87982747;	1	HSA_CIRCpedia_19008	Homologous	MMU_CIRCpedia_5661
hsa-circBANP-002	16	88027483	88038011	+	exon	ENSG00000172530	BANP	protein_coding	88027483-88027650;88033109-88033245;88035332-88035394;88037973-88038011;88035323-88035394;88033109-88033219;88035052-88035394;88037273-88038011;	1	HSA_CIRCpedia_19025	Homologous	MMU_CIRCpedia_40242
hsa-circUSP7-001	16	8915254	8917156	-	exon	ENSG00000187555	USP7	protein_coding	8917026-8917156;8916502-8916556;8915445-8915525;8915254-8915344;	1	HSA_CIRCpedia_19229	No homologous
hsa-circANKRD11-001	16	89418284	89431326	-	exon	ENSG00000288715,ENSG00000261692,ENSG00000167522	ANKRD11	protein_coding,lncRNA,protein_coding	89418284-89418292;89422162-89422226;89420075-89420424;89418284-89418368;89418284-89418305;89418284-89418312;89418284-89418364;89418284-89418499;89431256-89431326;	1	HSA_CIRCpedia_19109	Not aligned
hsa-circMAP2K4-001	17	12054889	12095694	+	exon	ENSG00000266297,ENSG00000065559	MIR744,MAP2K4	miRNA,protein_coding	12054889-12054991;12069657-12069849;12069756-12069849;12081356-12081530;12081899-12081996;12095575-12095694;12095602-12095694;	1	HSA_CIRCpedia_19259	Homologous	MMU_CIRCpedia_26272
hsa-circMAP2K4-002	17	12054889	12113360	+	exon	ENSG00000266297,ENSG00000065559	MIR744,MAP2K4	miRNA,protein_coding	12054889-12054991;12069657-12069849;12069756-12069849;12081356-12081530;12081899-12081996;12095575-12095694;12095602-12095694;12107790-12107909;12110375-12110426;12113233-12113318;12113233-12113360;12110375-12110809;12113040-12113360;	1	HSA_CIRCpedia_19260	Homologous	MMU_CIRCpedia_26261
hsa-circYWHAE-001	17	1361092	1362008	-	exon	ENSG00000108953	YWHAE	protein_coding	1361902-1362008;1361092-1361298;1361930-1362008;1361092-1361294;1361671-1362008;1361681-1362008;	1	HSA_CIRCpedia_19274	Homologous	MMU_CIRCpedia_214770
hsa-circNCOR1-001	17	16101250	16101805	-	exon	ENSG00000141027	NCOR1	protein_coding	16101250-16101805;16101250-16101757;16101718-16101757;	1	HSA_CIRCpedia_19408	Both sites utilized
hsa-circAKAP10-001	17	19920036	19963022	-	exon	ENSG00000266126,ENSG00000108599	AKAP10	lncRNA,protein_coding	19920036-19920118;19936286-19936430;19931805-19931978;19924408-19924517;19931805-19931877;19924408-19924512;19931805-19931866;19936002-19936430;19929372-19929737;19947407-19947505;19941826-19941910;19940887-19941010;19939713-19939849;19947407-19947475;19940898-19941010;19947141-19947505;19962840-19963022;19958014-19958571;19958014-19958567;19958014-19958124;19958335-19958571;19962840-19962966;199…	1	HSA_CIRCpedia_19672	Homologous	MMU_CIRCpedia_224600
hsa-circAKAP10-002	17	19958014	19958571	-	exon	ENSG00000108599	AKAP10	protein_coding	19958014-19958571;19958014-19958567;19958014-19958124;19958335-19958571;19958425-19958571;19958444-19958571;	1	HSA_CIRCpedia_19685	3' site utilized
hsa-circSPECC1-001	17	20204333	20205912	+	exon	ENSG00000128487,ENSG00000263494	SPECC1	protein_coding,lncRNA	20204333-20205912;20204333-20204738;20205740-20205912;20205796-20205912;	1	HSA_CIRCpedia_19689	Homologous	MMU_CIRCpedia_25180
hsa-circMNT-001	17	2394043	2395454	-	exon	ENSG00000070444	MNT	protein_coding	2394875-2395454;2394305-2394346;2394043-2394154;2395014-2395454;2395330-2395454;	1	HSA_CIRCpedia_19773	Homologous	MMU_CIRCpedia_28875
hsa-circWSB1-001	17	27303367	27309272	+	exon	ENSG00000109046	WSB1	protein_coding	27303367-27303635;27304780-27304903;27303367-27303411;27304780-27304911;27306782-27306882;27309100-27309272;27303367-27303422;27307744-27309272;27307744-27308847;27307744-27307870;27306782-27307789;27307744-27307992;27303367-27303749;27306782-27306858;27309100-27309255;27307744-27308207;	1	HSA_CIRCpedia_19790	No homologous
hsa-circNLK-001	17	28122603	28172618	+	exon	ENSG00000087095	NLK	protein_coding	28122603-28122732;28132620-28132675;28161160-28161266;28163543-28163628;28168448-28168657;28172517-28172618;28171233-28171342;	1	HSA_CIRCpedia_19819	Homologous	MMU_CIRCpedia_29958
hsa-circNLK-002	17	28163543	28172618	+	exon	ENSG00000087095	NLK	protein_coding	28163543-28163628;28168448-28168657;28172517-28172618;28171233-28171342;	1	HSA_CIRCpedia_19823	3' site utilized
hsa-circNUFIP2-001	17	29285992	29287716	-	exon	ENSG00000108256	NUFIP2	protein_coding	29285992-29287716;	1	HSA_CIRCpedia_19925	Homologous	MMU_CIRCpedia_29752
hsa-circSSH2-001	17	29684563	29703062	-	exon	ENSG00000141298	SSH2	protein_coding	29684563-29684684;29702959-29703062;29695459-29695523;	1	HSA_CIRCpedia_19991	Both sites utilized
hsa-circBLMH-001	17	30266885	30286902	-	exon	ENSG00000108578	BLMH	protein_coding	30274042-30274197;30272741-30272899;30272561-30272628;30271271-30271388;30266885-30266954;30266879-30266954;30271271-30271493;30274038-30274197;30272741-30272889;30271269-30271388;30272741-30273130;30272258-30272628;30273278-30273479;30273765-30274197;30286814-30286902;30285388-30285480;30286814-30286851;30285388-30285506;30285388-30285539;	1	HSA_CIRCpedia_19995	No homologous
hsa-circNF1-001	17	31155983	31169997	+	exon	ENSG00000196712	NF1	protein_coding	31155983-31156126;31159010-31159093;31156041-31156126;31159065-31159093;31163186-31163376;31169891-31169997;31169891-31169964;	1	HSA_CIRCpedia_20059	Homologous	MMU_CIRCpedia_30125
hsa-circNF1-002	17	31223444	31227606	+	exon	ENSG00000196712	NF1	protein_coding	31223444-31223567;31225095-31225250;31226435-31226684;31227218-31227291;31227523-31227606;31225083-31225250;	1	HSA_CIRCpedia_20078	3' site utilized
hsa-circNF1-003	17	31327649	31358632	+	exon	ENSG00000196712,ENSG00000263535	NF1,AK4P1	protein_coding,processed_pseudogene	31330296-31330498;31334838-31335031;31336333-31336473;31336635-31336914;31337368-31337582;31337819-31337880;31338025-31338139;31338704-31338805;31340505-31340645;31330296-31331904;31330329-31330498;31334664-31334730;31336635-31336873;31335902-31336473;31336635-31340696;31337763-31337880;31337817-31337880;31338002-31338139;31340280-31340583;31345519-31346190;31343009-31343135;31349120-31349251;313…	0		No homologous
hsa-circSUZ12-001	17	31982999	31988497	+	exon	ENSG00000178691	SUZ12	protein_coding	31982999-31983104;31988320-31988497;	1	HSA_CIRCpedia_20127	Not aligned
hsa-circZNF207-001	17	32362914	32368014	+	exon	ENSG00000010244	ZNF207	protein_coding	32362914-32362984;32365330-32365487;32366665-32366757;32367772-32368014;32365330-32365416;32365330-32365465;32365330-32365591;32366677-32366757;	1	HSA_CIRCpedia_20173	5' site utilized
hsa-circSLFN12L-001	17	35478075	35480195	-	exon	ENSG00000205045	SLFN12L	protein_coding	35478075-35478469;35479117-35480195;35478075-35478185;35478075-35478226;	1	HSA_CIRCpedia_20230	No homologous
hsa-circAATF-001	17	36952886	36953907	+	exon	ENSG00000275700	AATF	protein_coding	36952886-36953296;36953770-36953907;36953798-36953907;	1	HSA_CIRCpedia_20311	3' site utilized
hsa-circSOCS7-001	17	38361711	38368050	+	exon	ENSG00000274211	SOCS7	protein_coding	38361711-38361775;38364752-38364856;38365308-38365409;38366287-38366417;38367882-38368050;38365308-38366033;	1	HSA_CIRCpedia_20438	No homologous
hsa-circSOCS7-002	17	38361711	38377842	+	exon	ENSG00000274211	SOCS7	protein_coding	38361711-38361775;38364752-38364856;38365308-38365409;38366287-38366417;38367882-38368050;38365308-38366033;38377714-38377842;38375840-38375962;38377714-38377738;	1	HSA_CIRCpedia_20439	No homologous
hsa-circPGAP3-001	17	39684597	39686019	-	exon	ENSG00000161395	PGAP3	protein_coding	39685922-39686019;39684597-39684749;39684597-39684698;39684597-39684905;39684602-39684749;39684597-39684616;	1	HSA_CIRCpedia_20525	No homologous
hsa-circERBB2-001	17	39708321	39710481	+	exon	ENSG00000141736	ERBB2	protein_coding	39708321-39708534;39709318-39709452;39709813-39709881;39710086-39710201;39710340-39710481;39708321-39708492;39709318-39709385;39709244-39709452;39710340-39710410;39710356-39710481;	1	HSA_CIRCpedia_20527	No homologous
hsa-circZZEF1-001	17	4066447	4072756	-	exon	ENSG00000074755	ZZEF1	protein_coding	4072608-4072756;4070684-4070924;4067163-4067242;4066447-4066540;4070684-4070916;4070811-4070924;4071339-4071446;4070779-4070924;	1	HSA_CIRCpedia_20639	No homologous
hsa-circATP6V0A1-001	17	42498924	42501304	+	exon	ENSG00000033627	ATP6V0A1	protein_coding	42498924-42499042;42500707-42500923;42501197-42501304;42500782-42500923;	1	HSA_CIRCpedia_20781	3' site utilized
hsa-circATP6V0A1-002	17	42500707	42501304	+	exon	ENSG00000033627	ATP6V0A1	protein_coding	42500707-42500923;42501197-42501304;42500782-42500923;	1	HSA_CIRCpedia_20782	3' site utilized
hsa-circEZH1-001	17	42727635	42730918	-	exon	ENSG00000108799	EZH1	protein_coding	42728825-42728952;42727635-42727763;42727662-42727763;42729147-42729239;42730828-42730918;	1	HSA_CIRCpedia_20832	3' site utilized
hsa-circUBE2G1-001	17	4282798	4296814	-	exon	ENSG00000132388	UBE2G1	protein_coding	4289230-4289408;4282798-4282921;4282899-4282921;4296717-4296814;4296733-4296814;	1	HSA_CIRCpedia_20945	Not aligned
hsa-circPLEKHM1-001	17	45475100	45475726	-	exon	ENSG00000225190,ENSG00000284055	PLEKHM1,MIR4315-1	protein_coding,miRNA	45475363-45475435;45475100-45475726;45475096-45475726;45475102-45475726;45475211-45475726;45475366-45475726;45475625-45475726;45475696-45475726;	1	HSA_CIRCpedia_21070	3' site utilized
hsa-circKANSL1-001	17	46066537	46094701	-	exon	ENSG00000120071	KANSL1	protein_coding	46067549-46067667;46066537-46066732;46082441-46082542;46094560-46094701;46094508-46094641;46088428-46088680;46092870-46094701;	1		Homologous	MMU_CIRCpedia_1190
hsa-circKANSL1-002	17	46170855	46172232	-	exon	ENSG00000120071	KANSL1	protein_coding	46170855-46172232;46170855-46172183;46170855-46171416;46170855-46171223;46172117-46172232;	1		Homologous	MMU_CIRCpedia_1209
hsa-circEFCAB13-001	17	47402132	47414919	+	exon	ENSG00000178852	EFCAB13	protein_coding	47402132-47402203;47403878-47404021;47404562-47404633;47409647-47409691;47412773-47412916;47414848-47414919;	1	HSA_CIRCpedia_21142	No homologous
hsa-circNPEPPS-001	17	47618350	47619164	+	exon	ENSG00000141279	NPEPPS	protein_coding	47618350-47618457;47619009-47619164;47618350-47618429;	1	HSA_CIRCpedia_21179	Both sites utilized
hsa-circKPNB1-001	17	47663089	47668410	+	exon	ENSG00000108424	KPNB1	protein_coding	47663089-47663178;47664159-47664269;47665057-47665158;47668186-47668410;47668365-47668410;	1	HSA_CIRCpedia_21191	3' site utilized
hsa-circKPNB1-002	17	47664159	47674782	+	exon	ENSG00000108424	KPNB1	protein_coding	47664159-47664269;47665057-47665158;47668186-47668410;47669678-47669869;47670702-47670832;47673018-47673165;47673490-47673561;47674638-47674782;47668186-47668801;47668365-47668410;47671710-47671862;47669573-47669869;47670324-47670343;47670377-47670457;47674638-47674755;47673089-47673165;47673490-47673839;	1	HSA_CIRCpedia_21198	No homologous
hsa-circSNX11-001	17	48112031	48113401	+	exon	ENSG00000002919	SNX11	protein_coding	48112031-48112085;48112574-48112660;48113301-48113401;48112031-48112111;48112751-48112873;48112031-48112455;48112566-48112660;	1	HSA_CIRCpedia_21226	No homologous
hsa-circZNF652-001	17	49311312	49312042	-	exon	ENSG00000198740	ZNF652	protein_coding	49311927-49312042;49311312-49311456;	1	HSA_CIRCpedia_21262	3' site utilized
hsa-circZNF652-002	17	49311312	49312845	-	exon	ENSG00000198740	ZNF652	protein_coding	49312698-49312845;49311927-49312042;49311312-49311456;	1	HSA_CIRCpedia_21263	Homologous	MMU_CIRCpedia_36502
hsa-circLUC7L3-001	17	50736960	50741731	+	exon	ENSG00000108848	LUC7L3	protein_coding	50736960-50737026;50740306-50740345;50741102-50741246;50737287-50737479;50738137-50738199;50738109-50738196;50741102-50741149;50741102-50741232;50738141-50738199;50740267-50740345;50737287-50737360;50741657-50741731;50741657-50741712;50741657-50741673;50741102-50741292;	1	HSA_CIRCpedia_21356	Homologous	MMU_CIRCpedia_34754
hsa-circSPAG9-001	17	51041501	51056482	-	exon	ENSG00000008294	SPAG9	protein_coding	51047375-51047469;51041501-51041651;51046500-51046878;51046500-51046837;51047375-51047471;51056412-51056482;51056412-51056424;	1	HSA_CIRCpedia_21388	Homologous	MMU_CIRCpedia_34677
hsa-circUTP18-001	17	51263274	51268904	+	exon	ENSG00000011260	UTP18	protein_coding	51263274-51263386;51266182-51266280;51268837-51268904;	1	HSA_CIRCpedia_21406	No homologous
hsa-circSTXBP4-001	17	55031168	55047154	+	exon	ENSG00000166263	STXBP4	protein_coding	55031168-55031264;55034168-55034259;55043236-55043325;55047089-55047154;55043612-55044776;55043236-55043366;55043236-55043375;	1	HSA_CIRCpedia_21479	Homologous	MMU_CIRCpedia_33802
hsa-circDGKE-001	17	56848696	56856625	+	exon	ENSG00000153933	DGKE	protein_coding	56848696-56848853;56849181-56849232;56856512-56856625;	1	HSA_CIRCpedia_21519	Both sites utilized
hsa-circTRIM37-001	17	59051214	59057054	-	exon	ENSG00000108395	TRIM37	protein_coding	59056875-59057054;59051214-59051328;	1	HSA_CIRCpedia_21596	3' site utilized
hsa-circYPEL2-001	17	59353215	59353526	+	exon	ENSG00000175155	YPEL2	protein_coding	59353215-59353526;59353311-59353526;	1	HSA_CIRCpedia_21634	Homologous	MMU_CIRCpedia_220519
hsa-circVMP1-001	17	59731421	59738947	+	exon	ENSG00000062716	VMP1	protein_coding	59731421-59731522;59735338-59735473;59735338-59735744;59737453-59737543;59738837-59738947;59737453-59737474;59737453-59737517;	1	HSA_CIRCpedia_21660	Homologous	MMU_CIRCpedia_32532
hsa-circAPPBP2-001	17	60460663	60462061	-	exon	ENSG00000062725	APPBP2	protein_coding	60461994-60462061;60461810-60461915;60460663-60460787;	1	HSA_CIRCpedia_21738	Homologous	MMU_CIRCpedia_32003
hsa-circPPM1D-001	17	60623521	60633977	+	exon	ENSG00000170836	PPM1D	protein_coding	60633853-60633977;60623521-60623749;60624471-60624689;60623521-60624971;60630355-60630427;60633853-60633957;60632511-60633977;	1	HSA_CIRCpedia_21748	Homologous	MMU_CIRCpedia_32034
hsa-circINTS2-001	17	61919400	61925099	-	exon	ENSG00000108506	INTS2	protein_coding	61924961-61925099;61921725-61921827;61919400-61919513;61921222-61921342;	1	HSA_CIRCpedia_21845	No homologous
hsa-circBPTF-001	17	67891844	67894165	+	exon	ENSG00000171634	BPTF	protein_coding	67891844-67892034;67893370-67893725;67894034-67894165;67891844-67891962;67893370-67893556;67893221-67893725;67894034-67894078;	1	HSA_CIRCpedia_22168	Homologous	MMU_CIRCpedia_2021
hsa-circBPTF-002	17	67945409	67948306	+	exon	ENSG00000171634	BPTF	protein_coding	67945409-67946325;67947726-67947808;67948081-67948306;67945409-67945891;67945409-67945896;67945409-67945571;67947754-67947808;	1	HSA_CIRCpedia_22184	3' site utilized
hsa-circBPTF-003	17	67945409	67975958	+	exon	ENSG00000279880,ENSG00000279573,ENSG00000171634	BPTF	TEC,TEC,protein_coding	67955314-67957291;67945409-67946325;67947726-67947808;67948081-67948306;67959541-67959875;67945409-67945891;67945409-67945896;67959541-67960377;67945409-67945571;67947754-67947808;67973934-67976072;67964212-67964404;67966572-67966656;67975772-67975958;67963333-67963506;67964344-67964404;67965023-67966656;67975802-67975958;	1	HSA_CIRCpedia_22187	3' site utilized
hsa-circPOLR2A-001	17	7499039	7499491	+	exon	ENSG00000181222	POLR2A	protein_coding	7499039-7499163;7499281-7499491;	1	HSA_CIRCpedia_22419	No homologous
hsa-circGGA3-001	17	75242336	75243570	-	exon	ENSG00000125447	GGA3	protein_coding	75243447-75243570;75243063-75243166;75242831-75242911;75242336-75242473;75242336-75242368;75243063-75243258;75242884-75242911;75242889-75242911;75243135-75243166;75243517-75243570;	1	HSA_CIRCpedia_22350	No homologous
hsa-circSEPTIN9-001	17	77402059	77402703	+	exon	ENSG00000184640	SEPTIN9	protein_coding	77402059-77402402;77402059-77402329;77402059-77402703;77402059-77402449;77402059-77402200;77402337-77402495;77402337-77402703;77402059-77402415;77402059-77402455;77402556-77402703;77402059-77402393;77402059-77402089;77402059-77402483;77402059-77402579;77402059-77402389;77402101-77402703;	1	HSA_CIRCpedia_22524	Homologous	MMU_CIRCpedia_4231
hsa-circENGASE-001	17	79077430	79077864	+	exon	ENSG00000167280	ENGASE	protein_coding	79077430-79077497;79077663-79077864;	1	HSA_CIRCpedia_22605	Homologous	MMU_CIRCpedia_220542
hsa-circCNTROB-001	17	7945728	7945986	+	exon	ENSG00000170037	CNTROB	protein_coding	7945728-7945986;	1	HSA_CIRCpedia_22687	No homologous
hsa-circCCDC40-001	17	80048583	80050283	+	exon	ENSG00000141519	CCDC40	protein_coding	80048583-80048761;80049906-80049989;80050064-80050283;80050064-80050224;	1	HSA_CIRCpedia_22619	No homologous
hsa-circFOXK2-001	17	82563354	82568201	+	exon	ENSG00000141568	FOXK2	protein_coding	82563354-82563548;82568054-82568201;	1	HSA_CIRCpedia_22884	Not aligned
hsa-circFOXK2-002	17	82563354	82571870	+	exon	ENSG00000141568	FOXK2	protein_coding	82563354-82563548;82568054-82568201;82571724-82571870;	1	HSA_CIRCpedia_22885	Homologous	MMU_CIRCpedia_5402
hsa-circTBCD-001	17	82763965	82781721	+	exon	ENSG00000141556	TBCD	protein_coding	82763965-82764062;82766267-82766368;82768420-82768566;82767462-82767584;82768420-82769861;82772452-82772507;82781589-82781721;82780839-82780922;	1	HSA_CIRCpedia_22920	Homologous	MMU_CIRCpedia_5485
hsa-circTBCD-002	17	82900651	82911789	+	exon	ENSG00000141556	TBCD	protein_coding	82900651-82900731;82903405-82903478;82905936-82906053;82907761-82907821;82909285-82909307;82911758-82911789;82906175-82906468;82906175-82906557;82911758-82911765;82908297-82908437;82908091-82909307;82908277-82908437;82902393-82903478;	1	HSA_CIRCpedia_22969	5' site utilized
hsa-circMETRNL-001	17	83084938	83085323	+	exon	ENSG00000176845	METRNL	protein_coding	83084938-83085323;	1	HSA_CIRCpedia_22986	No homologous
hsa-circCEP192-001	18	12999421	13019206	+	exon	ENSG00000101639	CEP192	protein_coding	12999421-12999588;13001457-13001582;13008456-13008631;13000312-13000486;13008500-13008631;13012973-13013025;13015328-13015448;13017188-13017336;13018480-13018615;13019082-13019123;13019082-13019206;	1	HSA_CIRCpedia_23199	3' site utilized
hsa-circCEP192-002	18	12999421	13030608	+	exon	ENSG00000101639	CEP192	protein_coding	12999421-12999588;13001457-13001582;13008456-13008631;13000312-13000486;13008500-13008631;13012973-13013025;13015328-13015448;13017188-13017336;13018480-13018615;13019082-13019123;13019082-13019206;13029663-13030002;13030465-13030608;13029787-13030002;13029813-13030002;	1	HSA_CIRCpedia_23200	3' site utilized
hsa-circFAM210A-001	18	13681605	13682105	-	exon	ENSG00000177150	FAM210A	protein_coding	13681605-13682105;	1	HSA_CIRCpedia_23256	No homologous
hsa-circUSP14-001	18	196637	204692	+	exon	ENSG00000101557	USP14	protein_coding	196637-196767;197616-197696;198047-198132;199202-199316;202880-202945;203098-203190;204564-204692;198047-198110;	1	HSA_CIRCpedia_23372	No homologous
hsa-circGREB1L-001	18	21366027	21403994	+	exon	ENSG00000141449	GREB1L	protein_coding	21366027-21366136;21366041-21366136;21383510-21383675;21384206-21384403;21395385-21395561;21383516-21383675;21401150-21401326;21403872-21403994;	1	HSA_CIRCpedia_23288	Homologous	MMU_CIRCpedia_1243
hsa-circMIB1-001	18	21765772	21779685	+	exon	ENSG00000101752	MIB1	protein_coding	21765772-21765943;21768623-21768752;21773624-21773728;21778103-21778169;21779481-21779685;	1	HSA_CIRCpedia_23331	Homologous	MMU_CIRCpedia_2078
hsa-circMIB1-002	18	21765772	21819646	+	exon	ENSG00000199977,ENSG00000242971,ENSG00000101752	SNORA73,RN7SL233P,MIB1	snoRNA,misc_RNA,protein_coding	21765772-21765943;21768623-21768752;21773624-21773728;21778103-21778169;21779481-21779685;21793883-21794159;21791335-21791557;21798084-21798228;21799841-21799974;21803907-21804014;21791374-21791557;21803733-21804014;21817624-21817828;21815616-21815813;21819495-21819646;21812392-21812468;21819495-21819558;21819065-21819646;	1	HSA_CIRCpedia_23336	Homologous	MMU_CIRCpedia_2082
hsa-circRBBP8-001	18	22989221	23001729	+	exon	ENSG00000101773	RBBP8	protein_coding	22989221-22989318;22990937-22991049;22992748-22993639;22993721-22993847;22996374-22996462;22997620-22997734;23001586-23001729;22992748-22993569;23001571-23001729;22989272-22989318;22990937-22990944;22990937-22991026;22993484-22993639;	1	HSA_CIRCpedia_23384	Both sites utilized
hsa-circTTC39C-001	18	24064140	24069271	+	exon	ENSG00000168234	TTC39C	protein_coding	24064140-24064188;24066012-24066140;24069157-24069271;	1	HSA_CIRCpedia_23477	Homologous	MMU_CIRCpedia_219810
hsa-circTTC39C-002	18	24064140	24083081	+	exon	ENSG00000168234	TTC39C	protein_coding	24064140-24064188;24066012-24066140;24069157-24069271;24080585-24080939;24082913-24083081;24080585-24080779;	1	HSA_CIRCpedia_23478	Homologous	MMU_CIRCpedia_6723
hsa-circSS18-001	18	26052624	26078160	-	exon	ENSG00000141380	SS18	protein_coding	26057589-26057742;26052624-26052845;26052682-26052845;26052705-26052845;26052743-26052845;26052771-26052845;26052823-26052845;26057612-26057742;26057695-26057742;26057699-26057742;26057719-26057742;26057732-26057742;26064832-26064871;26078076-26078160;26068494-26068557;26068260-26068557;26078103-26078160;	1	HSA_CIRCpedia_23538	Homologous	MMU_CIRCpedia_9684
hsa-circEMILIN2-001	18	2890561	2892486	+	exon	ENSG00000132205	EMILIN2	protein_coding	2890561-2892486;	1	HSA_CIRCpedia_23616	Homologous	MMU_CIRCpedia_216075
hsa-circB4GALT6-001	18	31638644	31666372	-	exon	ENSG00000118276	B4GALT6	protein_coding	31645355-31645479;31638644-31638760;31657976-31658464;31666256-31666372;31657976-31658089;31657975-31658089;	1	HSA_CIRCpedia_23627	Both sites utilized
hsa-circRNF138-001	18	32111754	32113860	+	exon	ENSG00000134758,ENSG00000263917	RNF138	protein_coding,lncRNA	32111754-32111779;32111754-32111919;32113745-32113860;32113745-32113813;32113745-32113846;32113745-32113794;	1	HSA_CIRCpedia_23678	Homologous	MMU_CIRCpedia_40506
hsa-circRNF138-002	18	32111754	32124845	+	exon	ENSG00000134758,ENSG00000263917	RNF138	protein_coding,lncRNA	32111754-32111779;32111754-32111919;32113745-32113860;32123518-32123574;32124734-32124845;32113745-32113813;32113745-32113846;32113745-32113794;32113745-32113941;32124734-32124769;32123525-32123574;	1	HSA_CIRCpedia_23679	Homologous	MMU_CIRCpedia_13135
hsa-circCOLEC12-001	18	346295	357522	-	exon	ENSG00000158270	COLEC12	protein_coding	357400-357522;348065-348163;346295-347341;	1	HSA_CIRCpedia_23782	Homologous	MMU_CIRCpedia_35781
hsa-circRPRD1A-001	18	36026900	36033837	-	exon	ENSG00000141425	RPRD1A	protein_coding	36027184-36027310;36026900-36027075;36027184-36028190;36033708-36033837;36030991-36031097;36030808-36030905;36030808-36030850;36033752-36033837;	1	HSA_CIRCpedia_23713	Homologous	MMU_CIRCpedia_14140
hsa-circPIK3C3-001	18	42027443	42049605	+	exon	ENSG00000078142	PIK3C3	protein_coding	42027443-42027548;42029325-42029441;42033826-42033957;42037692-42037820;42038781-42038850;42040677-42040741;42037692-42037817;42033842-42033957;42037750-42037820;42037772-42037820;42043733-42043817;42049531-42049605;42049292-42049605;	1	HSA_CIRCpedia_23807	Both sites utilized
hsa-circSETBP1-001	18	44701175	44701832	+	exon	ENSG00000152217	SETBP1	protein_coding	44701175-44701832;44701338-44701832;	1	HSA_CIRCpedia_23822	3' site utilized
hsa-circSETBP1-002	18	44701175	44869283	+	exon	ENSG00000280365,ENSG00000152217	SETBP1	TEC,protein_coding	44701175-44701832;44701338-44701832;44732575-44733315;44869230-44869283;	1	HSA_CIRCpedia_23823	3' site utilized
hsa-circSETBP1-003	18	44949881	44953340	+	exon	ENSG00000152217	SETBP1	protein_coding	44949881-44953340;	1	HSA_CIRCpedia_23825	Homologous	MMU_CIRCpedia_30007
hsa-circPIAS2-001	18	46890580	46903635	-	exon	ENSG00000078043	PIAS2	protein_coding	46903527-46903633;46903527-46903635;46893431-46893531;46891032-46891054;46890580-46891054;46890686-46891054;46890809-46891054;46890894-46891054;	1	HSA_CIRCpedia_23883	Not aligned
hsa-circKATNAL2-001	18	46946057	46946923	+	exon	ENSG00000167216	KATNAL2	protein_coding	46946057-46946275;46946854-46946923;46946057-46946546;46946234-46946275;46946434-46946546;46946797-46946923;46946835-46946923;	1	HSA_CIRCpedia_115537	No homologous
hsa-circSMAD2-001	18	47865059	47896809	-	exon	ENSG00000175387	SMAD2	protein_coding	47870475-47870564;47869243-47869436;47868323-47868457;47865059-47865133;47868263-47868457;47868326-47868457;47868327-47868457;47869352-47869436;47869422-47869436;47870473-47870564;47886819-47886923;47896521-47896809;47896521-47896811;47895267-47895725;	1	HSA_CIRCpedia_23897	Homologous	MMU_CIRCpedia_37007
hsa-circDYM-001	18	49331864	49379758	-	exon	ENSG00000141627	DYM	protein_coding	49331864-49332006;49333728-49333853;49363161-49363233;49359749-49359872;49363219-49363233;49379665-49379758;49378567-49378700;49368672-49368706;49368602-49368697;49368618-49368713;49368602-49368707;49378567-49378649;49375648-49375724;49378623-49378700;49378659-49378700;49379746-49379758;	1	HSA_CIRCpedia_23932	Homologous	MMU_CIRCpedia_228089
hsa-circDYM-002	18	49363161	49379758	-	exon	ENSG00000141627	DYM	protein_coding	49363161-49363233;49363219-49363233;49379665-49379758;49378567-49378700;49368672-49368706;49368602-49368697;49368618-49368713;49368602-49368707;49378567-49378649;49375648-49375724;49378623-49378700;49378659-49378700;49379746-49379758;	1	HSA_CIRCpedia_23935	No homologous
hsa-circMYO5B-001	18	49929512	49937397	-	exon	ENSG00000167306	MYO5B	protein_coding	49937245-49937397;49936252-49936349;49929512-49929598;	1	HSA_CIRCpedia_23947	3' site utilized
hsa-circSMAD4-001	18	51054781	51067187	+	exon	ENSG00000141646,ENSG00000267699	SMAD4	protein_coding,protein_coding	51054781-51054993;51058125-51058144;51054781-51054993;51058125-51058244;51058340-51058456;51059866-51059916;51065423-51065606;51067019-51067187;51058125-51058154;51054781-51054916;51054839-51054993;51065423-51066362;51057244-51058244;51065423-51066216;51057350-51058244;51059866-51060076;51058511-51059916;51062986-51065606;51066822-51067187;51067113-51067187;	1	HSA_CIRCpedia_23981	Homologous	MMU_CIRCpedia_28501
hsa-circMBD2-001	18	54159765	54205157	-	exon	ENSG00000134046	MBD2	protein_coding	54164523-54164700;54159765-54159903;54160070-54160113;54159758-54159903;54166076-54166166;54188874-54189011;54187714-54187837;54204998-54205157;54204998-54205021;54202680-54203126;54202681-54203102;	1	HSA_CIRCpedia_23987	Homologous	MMU_CIRCpedia_226366
hsa-circPOLI-001	18	54271360	54274090	+	exon	ENSG00000101751	POLI	protein_coding	54271360-54271485;54273926-54274090;54271362-54271485;54272170-54272242;	1	HSA_CIRCpedia_23990	No homologous
hsa-circPOLI-002	18	54277703	54287411	+	exon	ENSG00000101751	POLI	protein_coding	54277703-54277855;54277772-54277855;54280667-54280903;54282837-54283015;54283922-54284013;54287281-54287411;54280667-54280822;54282837-54282911;54282837-54282923;54280667-54280852;54282837-54282857;54282854-54283015;54283922-54284065;54282860-54283015;54283743-54283815;54282906-54283015;54283768-54284013;54283850-54284013;54284604-54284722;	1	HSA_CIRCpedia_23997	5' site utilized
hsa-circWDR7-001	18	56731383	56758953	+	exon	ENSG00000091157	WDR7	protein_coding	56731383-56731597;56756583-56757352;56758865-56758953;56756583-56756698;56756583-56756858;56756583-56757346;56757325-56757352;	1	HSA_CIRCpedia_24028	Both sites utilized
hsa-circWDR7-002	18	56756583	56758953	+	exon	ENSG00000091157	WDR7	protein_coding	56756583-56757352;56758865-56758953;56756583-56756698;56756583-56756858;56756583-56757346;56757325-56757352;	1	HSA_CIRCpedia_24031	Homologous	MMU_CIRCpedia_25664
hsa-circWDR7-003	18	56758865	56781656	+	exon	ENSG00000091157	WDR7	protein_coding	56758865-56758953;56779431-56779549;56781533-56781656;56776782-56776880;	1	HSA_CIRCpedia_24033	Homologous	MMU_CIRCpedia_25669
hsa-circMALT1-001	18	58696366	58700591	+	exon	ENSG00000172175	MALT1	protein_coding	58696366-58696487;58700441-58700591;58700441-58700586;58696382-58696487;	1	HSA_CIRCpedia_24099	No homologous
hsa-circZNF532-001	18	58918271	58920633	+	exon	ENSG00000074657	ZNF532	protein_coding	58918271-58920633;58918271-58918568;58918271-58918531;58918271-58918492;58918271-58918507;58918271-58918608;58918271-58918643;58918271-58918661;58918271-58918651;58918271-58918768;58920330-58920633;58920334-58920633;58920523-58920633;	1	HSA_CIRCpedia_24107	Homologous	MMU_CIRCpedia_26214
hsa-circZNF532-002	18	58934433	58953799	+	exon	ENSG00000074657	ZNF532	protein_coding	58934433-58934614;58939445-58939621;58948067-58948229;58934433-58934578;58948067-58948081;58939513-58939621;58939800-58940430;58948184-58948229;58953518-58953799;58953184-58953282;	1	HSA_CIRCpedia_24114	Homologous	MMU_CIRCpedia_26225
hsa-circZCCHC2-001	18	62539681	62550460	+	exon	ENSG00000141664	ZCCHC2	protein_coding	62539681-62539792;62542498-62542574;62544802-62544873;62550348-62550460;	1	HSA_CIRCpedia_24157	Homologous	MMU_CIRCpedia_1652
hsa-circZNF516-001	18	76441245	76443211	-	exon	ENSG00000101493	ZNF516	protein_coding	76441245-76443211;76442829-76443211;	1	HSA_CIRCpedia_24307	Homologous	MMU_CIRCpedia_31177
hsa-circZNF236-001	18	76849526	76851939	+	exon	ENSG00000130856	ZNF236	protein_coding	76849526-76849668;76851775-76851939;76849622-76849668;76851773-76851939;	1	HSA_CIRCpedia_24312	Homologous	MMU_CIRCpedia_31096
hsa-circZNF236-002	18	76849526	76881512	+	exon	ENSG00000130856	ZNF236	protein_coding	76849526-76849668;76851775-76851939;76849622-76849668;76851773-76851939;76868685-76868863;76871701-76871825;76862186-76862289;76875492-76875664;76878009-76878152;76880113-76880316;76881284-76881512;76881284-76881482;76875492-76875516;76880282-76880316;	1	HSA_CIRCpedia_24316	Homologous	MMU_CIRCpedia_31086
hsa-circCTDP1-001	18	79695225	79704917	+	exon	ENSG00000060069	CTDP1	protein_coding	79695225-79695308;79695977-79696070;79697860-79697988;79704767-79704917;79697860-79697960;	1	HSA_CIRCpedia_24397	5' site utilized
hsa-circPTPRM-001	18	8076455	8088851	+	exon	ENSG00000173482	PTPRM	protein_coding	8076455-8076564;8085671-8085872;8088749-8088851;8085702-8085872;	1	HSA_CIRCpedia_24425	Homologous	MMU_CIRCpedia_222639
hsa-circPTPRM-002	18	8076455	8143779	+	exon	ENSG00000173482	PTPRM	protein_coding	8076455-8076564;8085671-8085872;8088749-8088851;8085702-8085872;8113486-8113759;8114791-8114827;8113486-8113632;8122242-8122316;8113571-8113759;8121852-8122316;8143647-8143779;8143647-8143778;	1	HSA_CIRCpedia_24427	Both sites utilized
hsa-circMTCL1-001	18	8718424	8720496	+	exon	ENSG00000168502	MTCL1	protein_coding	8718424-8718648;8720338-8720496;8718424-8718592;	1	HSA_CIRCpedia_24440	Homologous	MMU_CIRCpedia_26526
hsa-circANKRD12-001	18	9182382	9221999	+	exon	ENSG00000101745,ENSG00000265257	ANKRD12	protein_coding,lncRNA	9182382-9182524;9182382-9182519;9182382-9182470;9182386-9182519;9195551-9195597;9195551-9195698;9204476-9204544;9200514-9200644;9208657-9208803;9211584-9211784;9216758-9216900;9221852-9221999;9208657-9208743;9211584-9211621;9208657-9208797;9216780-9216900;	1	HSA_CIRCpedia_24454	Homologous	MMU_CIRCpedia_26408
hsa-circANKRD12-002	18	9195551	9221999	+	exon	ENSG00000101745,ENSG00000265257	ANKRD12	protein_coding,lncRNA	9195551-9195597;9195551-9195698;9204476-9204544;9200514-9200644;9208657-9208803;9211584-9211784;9216758-9216900;9221852-9221999;9208657-9208743;9211584-9211621;9208657-9208797;9216780-9216900;	1	HSA_CIRCpedia_24455	Homologous	MMU_CIRCpedia_26407
hsa-circRALBP1-001	18	9524594	9525851	+	exon	ENSG00000017797	RALBP1	protein_coding	9524594-9524755;9525720-9525851;	1	HSA_CIRCpedia_24468	Homologous	MMU_CIRCpedia_26328
hsa-circPPP4R1-001	18	9583117	9595102	-	exon	ENSG00000154845	PPP4R1	protein_coding	9584515-9584580;9583117-9583275;9593768-9593874;9588711-9588853;9588089-9588235;9584721-9584828;9595018-9595102;9595018-9595061;9584776-9584828;9588079-9588235;9588085-9588235;9588091-9588235;9588109-9588235;9588114-9588235;9588138-9588235;9588152-9588235;9594179-9594234;9588172-9588235;9588209-9588235;9588729-9588853;9588827-9588853;9594703-9595102;	1	HSA_CIRCpedia_24493	5' site utilized
hsa-circPPP4R1-002	18	9583117	9595153	-	exon	ENSG00000154845	PPP4R1	protein_coding	9584515-9584580;9583117-9583275;9595018-9595153;9593768-9593874;9588711-9588853;9588089-9588235;9584721-9584828;9595018-9595102;9595018-9595061;9584776-9584828;9588079-9588235;9588085-9588235;9588091-9588235;9588109-9588235;9588114-9588235;9588138-9588235;9588152-9588235;9594179-9594234;9588172-9588235;9588209-9588235;9588729-9588853;9588827-9588853;9594703-9595102;9594825-9595153;	1	HSA_CIRCpedia_24494	5' site utilized
hsa-circVAPA-001	18	9931810	9937066	+	exon	ENSG00000101558	VAPA	protein_coding	9931810-9931962;9936110-9936213;9936986-9937066;9936110-9936589;9936110-9936157;9936727-9937066;	1	HSA_CIRCpedia_24511	Homologous	MMU_CIRCpedia_26207
hsa-circVAPA-002	18	9931810	9950568	+	exon	ENSG00000101558	VAPA	protein_coding	9931810-9931962;9936110-9936213;9936986-9937066;9936110-9936589;9944924-9945058;9936110-9936157;9936727-9937066;9950395-9950568;	1	HSA_CIRCpedia_24512	Homologous	MMU_CIRCpedia_38422
hsa-circLDLR-001	19	11120092	11120522	+	exon	ENSG00000130164	LDLR	protein_coding	11120092-11120233;11120370-11120522;11120370-11120406;	1	HSA_CIRCpedia_24716	No homologous
hsa-circKANK2-001	19	11178345	11178720	-	exon	ENSG00000197256	KANK2	protein_coding	11178553-11178720;11178345-11178447;11178345-11178471;	1	HSA_CIRCpedia_24735	No homologous
hsa-circRGL3-001	19	11415937	11417059	-	exon	ENSG00000205517	RGL3	protein_coding	11416836-11417059;11416614-11416667;11415947-11416148;11416614-11416662;11415937-11416148;11416614-11417059;11415947-11416234;11416763-11416830;11416007-11416148;11416039-11416114;11416463-11417059;11416850-11417059;	1	HSA_CIRCpedia_24755	No homologous
hsa-circZNF823-001	19	11722954	11725327	-	exon	ENSG00000197933	ZNF823	protein_coding	11725201-11725327;11724194-11724254;11723113-11723342;	0		No homologous
hsa-circZNF564-001	19	12526920	12528696	-	exon	ENSG00000249709,ENSG00000196826,ENSG00000269693	ZNF564	protein_coding,protein_coding,protein_coding	12528570-12528696;12528304-12528364;12527858-12527916;12527907-12527916;12528570-12528696;12528304-12528364;	0		No homologous
hsa-circFARSA-001	19	12928342	12928847	-	exon	ENSG00000179115	FARSA	protein_coding	12928755-12928847;12928535-12928663;12928342-12928457;12928573-12928663;12928342-12928439;12928398-12928663;12928410-12928457;	1	HSA_CIRCpedia_24858	Homologous	MMU_CIRCpedia_31839
hsa-circADGRE5-001	19	14402597	14404562	+	exon	ENSG00000123146	ADGRE5	protein_coding	14402597-14402862;14404383-14404562;	1	HSA_CIRCpedia_24934	No homologous
hsa-circMYO9B-001	19	17101660	17102557	+	exon	ENSG00000099331	MYO9B	protein_coding	17101660-17102557;17101718-17102557;17102182-17102557;17101656-17102557;	1	HSA_CIRCpedia_25087	Homologous	MMU_CIRCpedia_27749
hsa-circBABAM1-001	19	17276495	17276909	+	exon	ENSG00000105393,ENSG00000269307	BABAM1	protein_coding,protein_coding	17276495-17276624;17276823-17276909;17276495-17276525;17276495-17276556;17276495-17276555;17276495-17276550;17276495-17276602;17276814-17276909;17276495-17276624;17276823-17276909;	1	HSA_CIRCpedia_25123	Homologous	MMU_CIRCpedia_220323
hsa-circFKBP8-001	19	18537601	18538436	-	exon	ENSG00000105701	FKBP8	protein_coding	18538216-18538436;18537601-18537773;18538216-18538433;18538216-18538371;18537601-18537704;18538076-18538436;18538376-18538436;	1	HSA_CIRCpedia_25188	No homologous
hsa-circFKBP8-002	19	18539371	18539720	-	exon	ENSG00000105701	FKBP8	protein_coding	18539551-18539720;18539371-18539459;18539371-18539448;18539419-18539459;18539432-18539459;	1	HSA_CIRCpedia_25189	No homologous
hsa-circGMIP-001	19	19640085	19640571	-	exon	ENSG00000089639	GMIP	protein_coding	19640446-19640571;19640296-19640360;19640085-19640192;19640328-19640360;	1	HSA_CIRCpedia_25291	No homologous
hsa-circZNF430-001	19	21033456	21034184	+	exon	ENSG00000118620	ZNF430	protein_coding	21033456-21033582;21034086-21034184;21033456-21033717;	1	HSA_CIRCpedia_25332	No homologous
hsa-circZNF208-001	19	21974729	21988909	-	exon	ENSG00000160321	ZNF208	protein_coding	21987216-21987311;21974729-21974807;21986728-21987311;21986728-21987063;21988783-21988909;21988783-21988908;21988825-21988909;	1	HSA_CIRCpedia_121210	No homologous
hsa-circZNF730-001	19	23134080	23136043	+	exon	ENSG00000183850	ZNF730	protein_coding	23134080-23134206;23134187-23134206;23135948-23136043;	1	HSA_CIRCpedia_25371	No homologous
hsa-circZNF91-001	19	23358430	23362725	-	exon	ENSG00000167232	ZNF91	protein_coding	23358730-23358845;23358430-23358848;23358430-23358980;23359403-23362725;23362125-23362725;	1		No homologous
hsa-circURI1-001	19	29985223	29986417	+	exon	ENSG00000105176	URI1	protein_coding	29985223-29985301;29986282-29986417;29986282-29986377;	1	HSA_CIRCpedia_25404	Homologous	MMU_CIRCpedia_18729
hsa-circGPATCH1-001	19	33113767	33114419	+	exon	ENSG00000076650	GPATCH1	protein_coding	33113767-33113903;33114253-33114419;	1	HSA_CIRCpedia_25517	No homologous
hsa-circUBA2-001	19	34430576	34434968	+	exon	ENSG00000126261	UBA2	protein_coding	34430576-34430659;34431861-34431931;34433348-34433412;34434868-34434968;34431861-34432033;34433260-34433412;	1	HSA_CIRCpedia_25582	5' site utilized
hsa-circUBA2-002	19	34430576	34438766	+	exon	ENSG00000126261	UBA2	protein_coding	34430576-34430659;34431861-34431931;34433348-34433412;34434868-34434968;34438645-34438764;34438645-34438766;34431861-34432033;34433260-34433412;34438645-34438743;	1	HSA_CIRCpedia_25583	Homologous	MMU_CIRCpedia_224006
hsa-circUBA2-003	19	34431861	34438766	+	exon	ENSG00000126261	UBA2	protein_coding	34431861-34431931;34433348-34433412;34434868-34434968;34438645-34438764;34438645-34438766;34431861-34432033;34433260-34433412;34438645-34438743;	1	HSA_CIRCpedia_25591	3' site utilized
hsa-circUBA2-004	19	34431861	34464131	+	exon	ENSG00000126261	UBA2	protein_coding	34431861-34431931;34433348-34433412;34434868-34434968;34438645-34438764;34438645-34438766;34431861-34432033;34433260-34433412;34438645-34438743;34443844-34443911;34445000-34445121;34450265-34450364;34451981-34452147;34454260-34454353;34454444-34454556;34450284-34450364;34458769-34458924;34460470-34460566;34464026-34464131;34464026-34464119;34458714-34458924;	1	HSA_CIRCpedia_25595	3' site utilized
hsa-circCACTIN-001	19	3623688	3624162	-	exon	ENSG00000105298	CACTIN	protein_coding	3623688-3624162;	1	HSA_CIRCpedia_25682	No homologous
hsa-circPIP5K1C-001	19	3660966	3662001	-	exon	ENSG00000186111	PIP5K1C	protein_coding	3661871-3662001;3660966-3661083;3661373-3661526;3661930-3662001;	1	HSA_CIRCpedia_25726	No homologous
hsa-circITPKC-001	19	40736986	40737769	+	exon	ENSG00000086544	ITPKC	protein_coding	40736986-40737087;40737698-40737769;	1	HSA_CIRCpedia_25963	Homologous	MMU_CIRCpedia_212855
hsa-circMARK4-001	19	45263113	45263367	+	exon	ENSG00000007047	MARK4	protein_coding	45263113-45263166;45263319-45263367;	1	HSA_CIRCpedia_26146	No homologous
hsa-circCCDC9-001	19	47264603	47264946	+	exon	ENSG00000105321	CCDC9	protein_coding	47264603-47264686;47264773-47264946;	1	HSA_CIRCpedia_26286	Homologous	MMU_CIRCpedia_11322
hsa-circPOLD1-001	19	50398851	50399484	+	exon	ENSG00000062822	POLD1	protein_coding	50398851-50399053;50399371-50399484;50398848-50399053;50398852-50399053;	1	HSA_CIRCpedia_26513	No homologous
hsa-circKDM4B-001	19	5047476	5082504	+	exon	ENSG00000127663	KDM4B	protein_coding	5047476-5047669;5071010-5071059;5077367-5077470;5070618-5071059;5082367-5082504;5082367-5082437;5080688-5080996;5082452-5082504;5074091-5079166;	1	HSA_CIRCpedia_26496	3' site utilized
hsa-circZNF432-001	19	52076044	52089002	-	exon	ENSG00000256087,ENSG00000197608	ZNF432,ZNF841	protein_coding,protein_coding	52076958-52077084;52076044-52076172;52076044-52076389;52076908-52077084;52088937-52089002;52084787-52084878;52084787-52084888;	1	HSA_CIRCpedia_26551	3' site utilized
hsa-circZNF766-001	19	52282111	52283413	+	exon	ENSG00000196214	ZNF766	protein_coding	52283285-52283413;52282111-52282237;52283285-52283318;52282111-52282574;	1	HSA_CIRCpedia_26564	3' site utilized
hsa-circZNF525-001	19	53380722	53385027	+	exon	ENSG00000203326	ZNF525	protein_coding	53380722-53381049;53383923-53384056;	0		No homologous
hsa-ciMIR520A-001	19	53685798	53694145	+	intron	ENSG00000207594,ENSG00000221421,ENSG00000207788	MIR520A,MIR1283-1,MIR519C	miRNA,miRNA,miRNA	53686469-53686555;53688481-53688567;53690881-53690965;	0		Not aligned
hsa-ciMIR520A-002	19	53687886	53694145	+	intron	ENSG00000207594,ENSG00000221421	MIR520A,MIR1283-1	miRNA,miRNA	53688481-53688567;53690881-53690965;	0		Not aligned
hsa-ciMIR526A1-001	19	53700616	53708511	+	intron	ENSG00000207629,ENSG00000207862,ENSG00000207722,ENSG00000207738	MIR526A1,MIR518B,MIR520B,MIR520C	miRNA,miRNA,miRNA,miRNA	53701227-53701287;53702737-53702819;53706252-53706336;53707453-53707539;	0		Not aligned
hsa-ciMIR526A1-002	19	53704098	53708511	+	intron	ENSG00000207629,ENSG00000207738	MIR526A1,MIR520C	miRNA,miRNA	53706252-53706336;53707453-53707539;	0		Not aligned
hsa-ciMIR526A1-003	19	53704098	53713101	+	intron	ENSG00000207629,ENSG00000207734,ENSG00000283289,ENSG00000283490,ENSG00000207738	MIR526A1,MIR517A,MIR524,MIR518C,MIR520C	miRNA,miRNA,miRNA,miRNA,miRNA	53706252-53706336;53707453-53707539;53708735-53708835;53711002-53711088;53712268-53712354;	0		Not aligned
hsa-ciMIR520H-001	19	53742145	53748390	+	intron	ENSG00000207861	MIR520H	miRNA	53742512-53742599;	0		Not aligned
hsa-ciMIR520H-002	19	53742145	53752145	+	intron	ENSG00000207861,ENSG00000207634,ENSG00000283685	MIR520H,MIR521-1,MIR522	miRNA,miRNA,miRNA	53742512-53742599;53748636-53748722;53751211-53751297;	0		Not aligned
hsa-circSAFB2-001	19	5604583	5604936	-	exon	ENSG00000130254	SAFB2	protein_coding	5604787-5604936;5604583-5604695;	1	HSA_CIRCpedia_26645	3' site utilized
hsa-circVN1R1-001	19	57455653	57456182	-	exon	ENSG00000178201,ENSG00000268163	VN1R1	protein_coding,protein_coding	57456126-57456182;57455653-57455743;	1	HSA_CIRCpedia_26690	No homologous
hsa-circZNF586-001	19	57776543	57780146	+	exon	ENSG00000083828	ZNF586	protein_coding	57776543-57776669;	0		No homologous
hsa-circZNF586-002	19	57778751	57780146	+	exon	ENSG00000083828	ZNF586	protein_coding		NA		No homologous
hsa-circHNRNPM-001	19	8455405	8463686	+	exon	ENSG00000099783	HNRNPM	protein_coding	8455405-8455574;8462529-8462581;8463497-8463504;8463593-8463686;8462529-8462589;8463497-8463500;8461969-8462581;8463593-8463638;	1	HSA_CIRCpedia_26878	5' site utilized
hsa-circMUC16-001	19	8896811	8902222	-	exon	ENSG00000181143	MUC16	protein_coding	8902098-8902222;8901792-8901859;8900646-8900818;8900295-8900330;8899972-8900037;8898912-8899036;8898591-8898658;8897497-8897669;8897133-8897168;8896811-8896876;	1	HSA_CIRCpedia_26923	No homologous
hsa-circZNF562-001	19	9652953	9660874	-	exon	ENSG00000171466	ZNF562	protein_coding	9660720-9660874;9659379-9659467;9658009-9658135;9656547-9656653;9653708-9653881;9653758-9653881;9660720-9660821;9659463-9659467;	0		No homologous
hsa-circUBE4B-001	1	10095461	10105744	+	exon	ENSG00000130939	UBE4B	protein_coding	10095461-10095596;10101108-10101195;10102948-10103092;10105516-10105744;10100861-10101195;10102948-10103185;	1	HSA_CIRCpedia_27044	Homologous	MMU_CIRCpedia_10010
hsa-circAMY2B-001	1	103565435	103575540	+	exon	ENSG00000240038,ENSG00000236085	AMY2B,ACTG1P4	protein_coding,processed_pseudogene	103569553-103570674;103571557-103571770;103572110-103572256;103573063-103573260;103573708-103573938;103574260-103574393;103575223-103575345;103575441-103575540;103565435-103565594;103572110-103572229;103572110-103572200;103568334-103571770;103571100-103571223;103571589-103571770;103575315-103575345;	1	HSA_CIRCpedia_27113	No homologous
hsa-circSLC25A24-001	1	108148279	108161293	-	exon	ENSG00000085491	SLC25A24	protein_coding	108148279-108148386;108161182-108161293;108157462-108157620;108154983-108155135;108156701-108156885;108154983-108155084;	1	HSA_CIRCpedia_27150	Homologous	MMU_CIRCpedia_221989
hsa-circCEPT1-001	1	111147642	111161296	+	exon	ENSG00000134255	CEPT1	protein_coding	111147642-111148053;111147647-111148053;111159380-111159527;111161155-111161296;111159380-111160970;111161155-111161196;	1	HSA_CIRCpedia_27269	Both sites utilized
hsa-circCAPZA1-001	1	112653598	112659779	+	exon	ENSG00000116489	CAPZA1	protein_coding	112653598-112653661;112654465-112654671;112659022-112659101;112659701-112659779;112659329-112659779;	1	HSA_CIRCpedia_27340	Homologous	MMU_CIRCpedia_220015
hsa-circPTPN22-001	1	113829592	113834439	-	exon	ENSG00000134242	PTPN22	protein_coding	113834309-113834439;113833111-113833138;113829949-113830029;113829592-113829707;113832947-113833138;	1	HSA_CIRCpedia_27398	No homologous
hsa-circPTPN22-002	1	113834910	113855049	-	exon	ENSG00000134242	PTPN22	protein_coding	113834910-113834993;113852027-113852104;113848540-113848626;113838544-113838620;113837590-113838407;113854907-113855049;113854471-113854537;	1	HSA_CIRCpedia_27400	No homologous
hsa-circTRIM33-001	1	114463104	114464388	-	exon	ENSG00000197323	TRIM33	protein_coding	114464270-114464388;114463412-114463556;114463104-114463236;	1	HSA_CIRCpedia_27423	Homologous	MMU_CIRCpedia_935
hsa-circMAN1A2-001	1	117402186	117405645	+	exon	ENSG00000198162	MAN1A2	protein_coding	117402186-117402441;117405549-117405645;	1	HSA_CIRCpedia_69178	Homologous	MMU_CIRCpedia_221983
hsa-circMAN1A2-002	1	117402186	117414831	+	exon	ENSG00000198162	MAN1A2	protein_coding	117402186-117402441;117405549-117405645;117414713-117414831;	1	HSA_CIRCpedia_27485	Homologous	MMU_CIRCpedia_241
hsa-circMAN1A2-003	1	117402186	117420649	+	exon	ENSG00000198162	MAN1A2	protein_coding	117402186-117402441;117405549-117405645;117414713-117414831;117420569-117420649;117420569-117420630;117420597-117420649;	1	HSA_CIRCpedia_27486	Homologous	MMU_CIRCpedia_240
hsa-circMAN1A2-004	1	117402186	117442325	+	exon	ENSG00000198162	MAN1A2	protein_coding	117402186-117402441;117405549-117405645;117414713-117414831;117420569-117420649;117420569-117420630;117420597-117420649;117442231-117442325;	1	HSA_CIRCpedia_27487	Homologous	MMU_CIRCpedia_234
hsa-circMAN1A2-005	1	117402186	117466427	+	exon	ENSG00000198162	MAN1A2	protein_coding	117402186-117402441;117405549-117405645;117414713-117414831;117420569-117420649;117420569-117420630;117420597-117420649;117442231-117442325;117460489-117460612;117466334-117466427;	1	HSA_CIRCpedia_27488	Homologous	MMU_CIRCpedia_222
hsa-circMAN1A2-006	1	117460489	117502970	+	exon	ENSG00000198162,ENSG00000279513	MAN1A2	protein_coding,TEC	117460489-117460612;117466334-117466427;117493147-117493262;117496763-117496982;117499382-117499554;117502855-117502970;117496780-117496982;117502861-117502970;117493515-117495006;	1	HSA_CIRCpedia_27497	Homologous	MMU_CIRCpedia_196
hsa-circMAN1A2-007	1	117493147	117502970	+	exon	ENSG00000198162,ENSG00000279513	MAN1A2	protein_coding,TEC	117493147-117493262;117496763-117496982;117499382-117499554;117502855-117502970;117496780-117496982;117502861-117502970;117493515-117495006;	1	HSA_CIRCpedia_27498	Homologous	MMU_CIRCpedia_195
hsa-circSDF4-001	1	1223244	1223968	-	exon	ENSG00000078808	SDF4	protein_coding	1223832-1223968;1223244-1223357;	1	HSA_CIRCpedia_27442	Homologous	MMU_CIRCpedia_39755
hsa-circVPS13D-001	1	12275825	12278038	+	exon	ENSG00000048707	VPS13D	protein_coding	12275825-12278038;12277121-12278038;	1	HSA_CIRCpedia_27594	Homologous	MMU_CIRCpedia_9577
hsa-circDHRS3-001	1	12578718	12579412	-	exon	ENSG00000162496,ENSG00000276830	DHRS3,MIR6730	protein_coding,miRNA	12579293-12579412;12578718-12578956;12578957-12579023;	1	HSA_CIRCpedia_27651	3' site utilized
hsa-circPRDM2-001	1	13773078	13782831	+	exon	ENSG00000116731	PRDM2	protein_coding	13773078-13773188;13773078-13773126;13773078-13773671;13778418-13778632;13778418-13778463;13778418-13782831;	1	HSA_CIRCpedia_27672	Homologous	MMU_CIRCpedia_9316
hsa-circPRDM2-002	1	13778418	13782831	+	exon	ENSG00000116731	PRDM2	protein_coding	13778418-13778632;13778418-13778463;13778418-13782831;	1	HSA_CIRCpedia_27673	3' site utilized
hsa-circPRUNE1-001	1	151024611	151027327	+	exon	ENSG00000143363	PRUNE1	protein_coding	151024611-151024795;151025515-151025673;151027233-151027327;151024742-151024795;	1	HSA_CIRCpedia_27896	No homologous
hsa-circSCNM1-001	1	151166934	151167414	+	exon	ENSG00000163156	SCNM1	protein_coding	151166934-151167022;151167121-151167218;151167326-151167414;	1	HSA_CIRCpedia_27910	No homologous
hsa-circPI4KB-001	1	151315573	151316509	-	exon	ENSG00000143393	PI4KB	protein_coding	151315573-151316509;151315573-151315672;151315640-151316509;	1	HSA_CIRCpedia_27959	Homologous	MMU_CIRCpedia_34995
hsa-circSNX27-001	1	151638888	151668635	+	exon	ENSG00000143376	SNX27	protein_coding	151638888-151639119;151638893-151639119;151638980-151639119;151658235-151658427;151660798-151660862;151662166-151662270;151665933-151666011;151659584-151660188;151660798-151661536;151658243-151658427;151662166-151662744;151658369-151658427;151660384-151660862;151668472-151668635;151665933-151667231;	1	HSA_CIRCpedia_27988	Homologous	MMU_CIRCpedia_34882
hsa-circSNX27-002	1	151658235	151668635	+	exon	ENSG00000143376	SNX27	protein_coding	151658235-151658427;151660798-151660862;151662166-151662270;151665933-151666011;151659584-151660188;151660798-151661536;151658243-151658427;151662166-151662744;151658369-151658427;151660384-151660862;151668472-151668635;151665933-151667231;	1	HSA_CIRCpedia_27994	Homologous	MMU_CIRCpedia_34881
hsa-circASH1L-001	1	155438327	155439068	-	exon	ENSG00000116539	ASH1L	protein_coding	155438327-155439068;	1	HSA_CIRCpedia_28184	Homologous	MMU_CIRCpedia_33272
hsa-circASH1L-002	1	155438327	155459898	-	exon	ENSG00000116539	ASH1L	protein_coding	155438327-155439068;155440490-155440593;155440503-155440593;155459797-155459898;	1	HSA_CIRCpedia_28186	Not aligned
hsa-circYY1AP1-001	1	155675010	155679512	-	exon	ENSG00000163374	YY1AP1	protein_coding	155679409-155679512;155676548-155676746;155675010-155675096;155679158-155679313;155675010-155675074;155675010-155675051;155679409-155679464;	1	HSA_CIRCpedia_28204	5' site utilized
hsa-circYY1AP1-002	1	155676548	155679512	-	exon	ENSG00000163374	YY1AP1	protein_coding	155679409-155679512;155676548-155676746;155679158-155679313;155679409-155679464;	1	HSA_CIRCpedia_28207	Homologous	MMU_CIRCpedia_219314
hsa-circGON4L-001	1	155765000	155766709	-	exon	ENSG00000116580	GON4L	protein_coding	155765000-155766709;155765449-155766709;155766536-155766709;	1	HSA_CIRCpedia_109675	3' site utilized
hsa-circGON4L-002	1	155853276	155853806	-	exon	ENSG00000116580	GON4L	protein_coding	155853276-155853806;155853276-155853405;155853276-155853809;	1	HSA_CIRCpedia_28253	Homologous	MMU_CIRCpedia_37532
hsa-circPLEKHM2-001	1	15717893	15721388	+	exon	ENSG00000116786	PLEKHM2	protein_coding	15717893-15717992;15718538-15718625;15719734-15719920;15721329-15721388;15719734-15719869;	1	HSA_CIRCpedia_28440	No homologous
hsa-circCOPA-001	1	160323431	160332557	-	exon	ENSG00000122218,ENSG00000202078	COPA,Y_RNA	protein_coding,misc_RNA	160326104-160326216;160332448-160332557;160325543-160325652;160323431-160323530;160325543-160325820;160325543-160325919;160332448-160332490;160332448-160332552;160332448-160332546;160325543-160325568;	1	HSA_CIRCpedia_28426	Homologous	MMU_CIRCpedia_11842
hsa-circATF6-001	1	161846449	161863312	+	exon	ENSG00000118217	ATF6	protein_coding	161846449-161846580;161851665-161851835;161853224-161853323;161851722-161851835;161860207-161860277;161863198-161863312;161863201-161863312;161860207-161860244;	1	HSA_CIRCpedia_28494	Homologous	MMU_CIRCpedia_38298
hsa-circMPZL1-001	1	167765583	167776166	+	exon	ENSG00000197965	MPZL1	protein_coding	167765583-167765896;167765583-167765749;167765570-167765749;167772275-167772488;167773236-167773368;167776064-167776166;167773236-167773909;167774556-167774847;	1	HSA_CIRCpedia_28580	Homologous	MMU_CIRCpedia_11541
hsa-circDCAF6-001	1	168038371	168045227	+	exon	ENSG00000143164	DCAF6	protein_coding	168038371-168038488;168043025-168043140;168044585-168044671;168044900-168045227;168042730-168043140;168045081-168045227;	1	HSA_CIRCpedia_28605	Homologous	MMU_CIRCpedia_11521
hsa-circKIFAP3-001	1	169978085	170031975	-	exon	ENSG00000075945	KIFAP3	protein_coding	169983270-169983382;169982702-169982867;169981972-169982097;169978085-169978183;169992155-169992255;169984582-169984690;170016462-170016624;170031886-170031984;170024418-170024596;170024468-170024596;	0		No homologous
hsa-circPRRC2C-001	1	171568247	171575128	+	exon	ENSG00000117523	PRRC2C	protein_coding	171568247-171568339;171571320-171571421;171574927-171575128;	1	HSA_CIRCpedia_28716	5' site utilized
hsa-circSUCO-001	1	172551512	172557794	+	exon	ENSG00000094975	SUCO	protein_coding	172551512-172551626;172555869-172556023;172553260-172553370;172551512-172552152;172553330-172553370;172557280-172557417;172557644-172557794;	1	HSA_CIRCpedia_28748	Both sites utilized
hsa-circSUCO-002	1	172551512	172579267	+	exon	ENSG00000094975	SUCO	protein_coding	172551512-172551626;172555869-172556023;172553260-172553370;172551512-172552152;172553330-172553370;172557280-172557417;172557644-172557794;172569019-172569142;172570047-172570171;172570663-172570730;172570663-172570796;172569027-172569142;172570047-172570513;172573891-172573998;172575518-172575623;172577764-172577819;172578298-172578389;172579202-172579267;172577539-172577559;	1	HSA_CIRCpedia_28750	Homologous	MMU_CIRCpedia_11230
hsa-circRC3H1-001	1	173992755	173993135	-	exon	ENSG00000135870	RC3H1	protein_coding	173992755-173993135;173992755-173993064;173992755-173993072;	1	HSA_CIRCpedia_28838	5' site utilized
hsa-circPAPPA2-001	1	176555407	176557241	+	exon	ENSG00000116183	PAPPA2	protein_coding	176555407-176557241;176555407-176555711;176555407-176555736;	1	HSA_CIRCpedia_28920	No homologous
hsa-circPAPPA2-002	1	176555407	176595595	+	exon	ENSG00000116183	PAPPA2	protein_coding	176555407-176557241;176555407-176555711;176555407-176555736;176594524-176595595;	1		3' site utilized
hsa-circPAPPA2-003	1	176594524	176595595	+	exon	ENSG00000116183	PAPPA2	protein_coding	176594524-176595595;	1	HSA_CIRCpedia_148770	Homologous	MMU_CIRCpedia_37846
hsa-circPAPPA2-004	1	176594524	176671115	+	exon	ENSG00000116183	PAPPA2	protein_coding	176594524-176595595;176670970-176671115;	1		5' site utilized
hsa-circPAPPA2-005	1	176699100	176740196	+	exon	ENSG00000116183	PAPPA2	protein_coding	176699100-176699589;176702607-176702735;176706359-176706450;176709983-176710176;176711835-176711981;176739626-176739761;176739980-176740196;	1	HSA_CIRCpedia_154306	No homologous
hsa-circPAPPA2-006	1	176702607	176740196	+	exon	ENSG00000116183	PAPPA2	protein_coding	176702607-176702735;176706359-176706450;176709983-176710176;176711835-176711981;176739626-176739761;176739980-176740196;	1	HSA_CIRCpedia_170450	5' site utilized
hsa-circPAPPA2-007	1	176702607	176765837	+	exon	ENSG00000116183	PAPPA2	protein_coding	176702607-176702735;176706359-176706450;176709983-176710176;176711835-176711981;176739626-176739761;176739980-176740196;176765666-176765837;	1	HSA_CIRCpedia_140118	5' site utilized
hsa-circPAPPA2-008	1	176706359	176740196	+	exon	ENSG00000116183	PAPPA2	protein_coding	176706359-176706450;176709983-176710176;176711835-176711981;176739626-176739761;176739980-176740196;	1		5' site utilized
hsa-circPAPPA2-009	1	176739626	176740196	+	exon	ENSG00000116183	PAPPA2	protein_coding	176739626-176739761;176739980-176740196;	1		No homologous
hsa-circPAPPA2-010	1	176739626	176771180	+	exon	ENSG00000116183	PAPPA2	protein_coding	176739626-176739761;176739980-176740196;176765666-176765837;176769607-176769784;176770967-176771180;	1	HSA_CIRCpedia_125213	No homologous
hsa-circPAPPA2-011	1	176789809	176800132	+	exon	ENSG00000116183	PAPPA2	protein_coding	176789809-176789977;176791347-176791482;176793560-176793669;176791445-176791482;176800061-176800132;	1	HSA_CIRCpedia_154307	No homologous
hsa-circFAM20B-001	1	179043715	179054638	+	exon	ENSG00000116199	FAM20B	protein_coding	179043715-179044224;179050279-179050316;179050279-179050365;179054529-179054638;	1	HSA_CIRCpedia_28958	Homologous	MMU_CIRCpedia_10761
hsa-circABL2-001	1	179120190	179121867	-	exon	ENSG00000143322	ABL2	protein_coding	179121595-179121867;179120190-179120274;	1	HSA_CIRCpedia_28988	Both sites utilized
hsa-circAXDND1-001	1	179378637	179395202	+	exon	ENSG00000162779	AXDND1	protein_coding	179378637-179378757;179379397-179379482;179382700-179382756;179383442-179383544;179385238-179385359;179385238-179385302;179393903-179394043;179395098-179395202;	1	HSA_CIRCpedia_69243	No homologous
hsa-circCEP350-001	1	180003174	180006567	+	exon	ENSG00000135837	CEP350	protein_coding	180003174-180003287;180006454-180006567;	1	HSA_CIRCpedia_29047	3' site utilized
hsa-circSTX6-001	1	180984677	180993425	-	exon	ENSG00000135823	STX6	protein_coding	180993363-180993425;180989984-180990109;180988239-180988345;180984677-180984771;180988239-180989377;180988239-180988301;180987725-180988095;	1	HSA_CIRCpedia_29090	Homologous	MMU_CIRCpedia_10571
hsa-circSTX6-002	1	180984677	181005463	-	exon	ENSG00000135823	STX6	protein_coding	180993363-180993425;180989984-180990109;180988239-180988345;180984677-180984771;180988239-180989377;180988239-180988301;180987725-180988095;181005294-181005463;181002606-181002700;	1	HSA_CIRCpedia_29091	Homologous	MMU_CIRCpedia_10563
hsa-circGNB1-001	1	1815756	1839238	-	exon	ENSG00000078369	GNB1	protein_coding	1817837-1817875;1815756-1815862;1817687-1818386;1825397-1825499;1832232-1832285;1824988-1825554;1824988-1825499;1833840-1834127;1832232-1832482;1825467-1825499;1839190-1839238;	1	HSA_CIRCpedia_28866	Homologous	MMU_CIRCpedia_10606
hsa-circODR4-001	1	186406083	186419077	+	exon	ENSG00000157181	ODR4	protein_coding	186406083-186406268;186411811-186411893;186417544-186417654;186417377-186417654;	0		No homologous
hsa-circDENND1B-001	1	197583152	197611976	-	exon	ENSG00000213047	DENND1B	protein_coding	197583152-197583253;197607073-197607174;197595208-197595333;197605482-197607174;197611931-197611976;	1	HSA_CIRCpedia_29352	Homologous	MMU_CIRCpedia_8760
hsa-circDENND1B-002	1	197642711	197658369	-	exon	ENSG00000213047	DENND1B	protein_coding	197652235-197652315;197647055-197647114;197645690-197645743;197642711-197642821;197642773-197642821;197658300-197658369;197658300-197658350;	1	HSA_CIRCpedia_29372	Homologous	MMU_CIRCpedia_8747
hsa-circCAMSAP2-001	1	200760839	200815644	+	exon	ENSG00000118200	CAMSAP2	protein_coding	200760839-200761098;200807376-200807537;200815561-200815644;	1	HSA_CIRCpedia_29428	5' site utilized
hsa-circATP2B4-001	1	203707009	203708104	+	exon	ENSG00000058668	ATP2B4	protein_coding	203707009-203707223;203707862-203708104;	1	HSA_CIRCpedia_29562	5' site utilized
hsa-circSOX13-001	1	204112915	204114605	+	exon	ENSG00000143842	SOX13	protein_coding	204112915-204113134;204114321-204114432;204114519-204114605;204114519-204114570;204112915-204113088;204112916-204113134;	1	HSA_CIRCpedia_29584	5' site utilized
hsa-circELK4-001	1	205616478	205623891	-	exon	ENSG00000158711	ELK4	protein_coding	205618957-205619073;205616478-205616644;205623676-205623891;205619966-205620838;205619268-205620838;205620614-205620838;	1	HSA_CIRCpedia_29657	5' site utilized
hsa-circHP1BP3-001	1	20744744	20780540	-	exon	ENSG00000127483	HP1BP3	protein_coding	20757166-20757256;20749723-20749882;20747544-20747655;20745543-20745656;20749723-20749747;20744744-20745091;20749723-20750251;20745592-20745656;20747615-20747655;20757199-20757256;20773451-20773610;20770930-20771073;20767584-20767664;20765377-20765531;20773587-20773610;20780345-20780540;20779812-20779911;20776597-20776750;20776597-20776604;20780345-20780541;20775450-20776750;20775655-20776005;207…	1		5' site utilized
hsa-circHP1BP3-002	1	20749723	20773610	-	exon	ENSG00000127483	HP1BP3	protein_coding	20757166-20757256;20749723-20749882;20749723-20749747;20749723-20750251;20757199-20757256;20773451-20773610;20770930-20771073;20767584-20767664;20765377-20765531;20773587-20773610;	1	HSA_CIRCpedia_29765	Homologous	MMU_CIRCpedia_8653
hsa-circHP1BP3-003	1	20757166	20773610	-	exon	ENSG00000127483	HP1BP3	protein_coding	20757166-20757256;20757199-20757256;20773451-20773610;20770930-20771073;20767584-20767664;20765377-20765531;20773587-20773610;	1	HSA_CIRCpedia_29768	Both sites utilized
hsa-circHP1BP3-004	1	20770930	20773610	-	exon	ENSG00000127483	HP1BP3	protein_coding	20773451-20773610;20770930-20771073;20773587-20773610;	1	HSA_CIRCpedia_29780	5' site utilized
hsa-circMIR29B2CHG-001	1	207815929	207817414	-	exon	ENSG00000203709	MIR29B2CHG	lncRNA	207817239-207817414;207815929-207816080;	1	HSA_CIRCpedia_29715	5' site utilized
hsa-circEIF4G3-001	1	20969474	20981227	-	exon	ENSG00000075151	EIF4G3	protein_coding	20969474-20969596;20981048-20981227;20980334-20980448;20973002-20973099;20973047-20973099;	1	HSA_CIRCpedia_29895	Homologous	MMU_CIRCpedia_8607
hsa-ciKCNH1-001	1	210919640	210920967	-	intron	ENSG00000143473	KCNH1	protein_coding	210919640-210920069;210919759-210920061;	0		3' site utilized
hsa-circTRAF5-001	1	211353239	211354467	+	exon	ENSG00000082512	TRAF5	protein_coding	211353239-211353457;211354410-211354467;211353239-211353618;	1	HSA_CIRCpedia_29803	No homologous
hsa-circLPGAT1-001	1	211778918	211793190	-	exon	ENSG00000241395,ENSG00000123684	RN7SL344P,LPGAT1	misc_RNA,protein_coding	211778918-211779044;211779000-211779044;211793072-211793190;211787632-211787727;211783229-211783502;211792111-211792406;	1	HSA_CIRCpedia_29819	Homologous	MMU_CIRCpedia_12686
hsa-circRPS6KC1-001	1	213077696	213117410	+	exon	ENSG00000136643	RPS6KC1	protein_coding	213077696-213077816;213104454-213104569;213117317-213117410;	1	HSA_CIRCpedia_29934	Not aligned
hsa-circRPS6KC1-002	1	213129527	213176492	+	exon	ENSG00000136643	RPS6KC1	protein_coding	213129527-213129889;213167858-213167973;213176400-213176492;	1	HSA_CIRCpedia_29953	Homologous	MMU_CIRCpedia_218054
hsa-circPRKCZ-001	1	2135262	2150978	+	exon	ENSG00000067606	PRKCZ	protein_coding	2135262-2135347;2144210-2144341;2146027-2146108;2146027-2146086;2145338-2145511;2146027-2146098;2145389-2145511;2144451-2144584;2145357-2145511;2145387-2145511;2148872-2148924;2150790-2150978;2150790-2150836;2150790-2150945;2150790-2150863;2150790-2150936;2150790-2150870;2150790-2150897;2150790-2150979;2150790-2150865;	1	HSA_CIRCpedia_29684	5' site utilized
hsa-circPRKCZ-002	1	2135262	2156092	+	exon	ENSG00000067606	PRKCZ	protein_coding	2135262-2135347;2144210-2144341;2146027-2146108;2146027-2146086;2145338-2145511;2146027-2146098;2145389-2145511;2144451-2144584;2145357-2145511;2145387-2145511;2148872-2148924;2150790-2150978;2155995-2156092;2150790-2150836;2150790-2150945;2150790-2150863;2150790-2150936;2150790-2150870;2155995-2156087;2150790-2150897;2150790-2150979;2150790-2150865;	1	HSA_CIRCpedia_29685	Homologous	MMU_CIRCpedia_217898
hsa-ciLYPLAL1-001	1	219193082	219218712	+	intron	ENSG00000143353	LYPLAL1	protein_coding	219193082-219193251;219193130-219193251;219193082-219193485;219198543-219198767;219210532-219210647;219211492-219212858;219211492-219212865;219210515-219210647;219211492-219211530;219210342-219210647;219211492-219211827;	0		No homologous
hsa-ciLYPLAL1-002	1	219193082	219241308	+	intron	ENSG00000143353	LYPLAL1	protein_coding	219193082-219193251;219193130-219193251;219193082-219193485;219198543-219198767;219210532-219210647;219211492-219212858;219211492-219212865;219210515-219210647;219211492-219211530;219210342-219210647;219211492-219211827;	0		No homologous
hsa-circCDC42-001	1	22078429	22086866	+	exon	ENSG00000070831,ENSG00000289694	CDC42	protein_coding,protein_coding	22078429-22078583;22081722-22081794;22078429-22078583;22081722-22081794;22078706-22078881;22078747-22078881;22078438-22078583;22078470-22078583;22086439-22086548;22086669-22086866;22086439-22086548;22086669-22086866;22086669-22086838;22086669-22086725;22086669-22086715;	1	HSA_CIRCpedia_30204	Homologous	MMU_CIRCpedia_8502
hsa-circDNAH14-001	1	224952670	224974153	+	exon	ENSG00000185842	DNAH14	protein_coding	224952695-224952779;224954959-224955098;224964479-224964609;224967431-224967583;224952670-224952779;224960153-224960302;224967680-224967923;224967431-224967514;224952989-224953077;224954469-224954576;224961097-224961329;224967680-224967924;224952696-224952779;224967431-224967625;224952703-224952779;224955039-224955098;224967440-224967583;224967546-224967583;224968759-224968874;224974091-224974153…	1	HSA_CIRCpedia_30257	No homologous
hsa-circDNAH14-002	1	224952670	225007544	+	exon	ENSG00000185842	DNAH14	protein_coding	224952695-224952779;224954959-224955098;224964479-224964609;224967431-224967583;224952670-224952779;224960153-224960302;224967680-224967923;224967431-224967514;224952989-224953077;224954469-224954576;224961097-224961329;224967680-224967924;224952696-224952779;224967431-224967625;224952703-224952779;224955039-224955098;224967440-224967583;224967546-224967583;224968759-224968874;224974091-224974153…	1	HSA_CIRCpedia_30258	No homologous
hsa-circKDM1A-001	1	23030469	23050520	+	exon	ENSG00000263793,ENSG00000004487	MIR3115,KDM1A	miRNA,protein_coding	23030469-23030634;23044305-23044372;23044427-23044486;23050387-23050520;23050425-23050520;	1	HSA_CIRCpedia_30626	Homologous	MMU_CIRCpedia_8449
hsa-circKDM1A-002	1	23030469	23059167	+	exon	ENSG00000263793,ENSG00000004487	MIR3115,KDM1A	miRNA,protein_coding	23030469-23030634;23044305-23044372;23044427-23044486;23050387-23050520;23050425-23050520;23053761-23053839;23055069-23055161;23055932-23056038;23057484-23057565;23059073-23059167;23055932-23057565;23053761-23055161;23055069-23055418;	1	HSA_CIRCpedia_30628	Homologous	MMU_CIRCpedia_8443
hsa-circTTC13-001	1	230943806	230961303	-	exon	ENSG00000143643	TTC13	protein_coding	230945389-230945454;230943806-230943898;230961209-230961303;230958224-230958299;230954333-230954403;230956421-230956560;	1	HSA_CIRCpedia_30505	5' site utilized
hsa-circTTC13-002	1	230954333	230961303	-	exon	ENSG00000143643	TTC13	protein_coding	230961209-230961303;230958224-230958299;230954333-230954403;230956421-230956560;	1	HSA_CIRCpedia_30508	Homologous	MMU_CIRCpedia_6373
hsa-circTSNAX-DISC1-001	1	231795242	231818517	+	exon	ENSG00000270106,ENSG00000274121,ENSG00000162946	TSNAX-DISC1,DISC1	protein_coding,misc_RNA,protein_coding	231800108-231800210;231795242-231795296;231795242-231795296;231800108-231800210;231814982-231815186;231813230-231813381;231818329-231818517;231818329-231818517;	1	HSA_CIRCpedia_30528	Homologous	MMU_CIRCpedia_219064
hsa-circSIPA1L2-001	1	232460887	232471528	-	exon	ENSG00000116991	SIPA1L2	protein_coding	232471371-232471528;232464840-232465416;232460887-232461161;232462193-232462417;	1	HSA_CIRCpedia_30536	Homologous	MMU_CIRCpedia_38724
hsa-circSIPA1L2-002	1	232513857	232533583	-	exon	ENSG00000116991	SIPA1L2	protein_coding	232513857-232515608;232533490-232533583;	1		3' site utilized
hsa-circPCNX2-001	1	233217899	233227371	-	exon	ENSG00000135749	PCNX2	protein_coding	233218031-233218184;233217899-233217931;233218031-233218087;233218031-233218089;233217899-233218184;233227226-233227371;233227226-233227269;233227226-233227347;	1	HSA_CIRCpedia_30601	No homologous
hsa-circLYST-001	1	235830226	235833667	-	exon	ENSG00000143669	LYST	protein_coding	235830226-235830424;235833578-235833667;	1	HSA_CIRCpedia_30740	No homologous
hsa-circGPR137B-001	1	236168706	236183906	+	exon	ENSG00000077585	GPR137B	protein_coding	236168706-236168755;236168701-236168755;236178414-236178636;236179879-236180028;236183778-236183906;236179879-236180188;	1	HSA_CIRCpedia_30761	No homologous
hsa-circMTR-001	1	236806144	236816543	+	exon	ENSG00000116984	MTR	protein_coding	236806144-236806233;236808704-236808773;236810503-236810595;236812738-236812844;236811645-236811701;236809462-236810595;236815604-236815663;236816449-236816543;	1	HSA_CIRCpedia_30796	Both sites utilized
hsa-circSDCCAG8-001	1	243415702	243426558	+	exon	ENSG00000054282	SDCCAG8	protein_coding	243415702-243415829;243417968-243418076;243426427-243426558;243418017-243418076;	1	HSA_CIRCpedia_30931	Homologous	MMU_CIRCpedia_12064
hsa-circAKT3-001	1	243545510	243573048	-	exon	ENSG00000117020	AKT3	protein_coding	243545510-243545597;243545510-243545648;243563720-243563848;243552729-243552943;243564285-243564387;243572926-243573048;243563720-243565678;	1	HSA_CIRCpedia_30935	Homologous	MMU_CIRCpedia_12071
hsa-circRCAN3-001	1	24514314	24514567	+	exon	ENSG00000117602	RCAN3	protein_coding	24514314-24514567;24514320-24514567;24514347-24514567;24514373-24514567;	1	HSA_CIRCpedia_31051	5' site utilized
hsa-circSCCPDH-001	1	246726892	246744125	+	exon	ENSG00000143653	SCCPDH	protein_coding	246726892-246727004;246735975-246736055;246740172-246740301;246744076-246744125;	1	HSA_CIRCpedia_31017	No homologous
hsa-circZNF124-001	1	247155566	247159813	-	exon	ENSG00000196418	ZNF124	protein_coding	247159687-247159813;247159006-247159066;247155901-247157217;247156917-247157217;	0		No homologous
hsa-circZNF124-002	1	247156406	247159813	-	exon	ENSG00000196418	ZNF124	protein_coding	247159687-247159813;247159006-247159066;247156917-247157217;	0		No homologous
hsa-circARID1A-001	1	26729651	26732792	+	exon	ENSG00000117713	ARID1A	protein_coding	26729651-26729863;26731152-26731604;26732676-26732792;26731152-26731568;26731152-26731318;26729657-26729863;	1	HSA_CIRCpedia_31136	Homologous	MMU_CIRCpedia_8008
hsa-circNUDC-001	1	26942660	26943065	+	exon	ENSG00000090273	NUDC	protein_coding	26942660-26942776;26942871-26943065;	1	HSA_CIRCpedia_31146	No homologous
hsa-circEYA3-001	1	28035544	28048426	-	exon	ENSG00000158161	EYA3	protein_coding	28048383-28048426;28042571-28042650;28038839-28038905;28035544-28035680;28035544-28035679;	1	HSA_CIRCpedia_31199	Homologous	MMU_CIRCpedia_7835
hsa-circPHACTR4-001	1	28459085	28466535	+	exon	ENSG00000204138	PHACTR4	protein_coding	28459085-28459239;28459085-28459258;28460212-28460292;28465685-28465849;28460212-28460286;	0		5' site utilized
hsa-circYTHDF2-001	1	28742403	28743986	+	exon	ENSG00000198492	YTHDF2	protein_coding	28742403-28742871;28742403-28743986;28742403-28743002;28742403-28742632;28742403-28742899;28742403-28742883;	1	HSA_CIRCpedia_31251	Homologous	MMU_CIRCpedia_7780
hsa-circSRSF4-001	1	29154696	29154910	-	exon	ENSG00000116350	SRSF4	protein_coding	29154696-29154910;29154697-29154910;29154736-29154910;29154872-29154910;	1	HSA_CIRCpedia_31277	3' site utilized
hsa-circPUM1-001	1	30992390	30995220	-	exon	ENSG00000134644	PUM1	protein_coding	30995054-30995220;30992390-30992660;30995054-30995059;30995054-30995104;30992441-30992660;30995182-30995220;	1	HSA_CIRCpedia_31329	Homologous	MMU_CIRCpedia_7571
hsa-circPUM1-002	1	30992390	31007102	-	exon	ENSG00000134644	PUM1	protein_coding	30995054-30995220;30992390-30992660;30995054-30995059;30995054-30995104;30992441-30992660;30995182-30995220;31006994-31007102;31005853-31006031;	1	HSA_CIRCpedia_31330	Homologous	MMU_CIRCpedia_7564
hsa-circPTP4A2-001	1	31915895	31919658	-	exon	ENSG00000269967,ENSG00000288678,ENSG00000184007	PTP4A2	lncRNA,protein_coding,protein_coding	31915895-31915987;31918970-31919483;31918970-31919658;31918970-31919368;31918970-31919109;31918970-31919123;31918970-31919359;31918970-31919464;31918970-31919172;31919000-31919658;31919094-31919658;31919130-31919658;31919229-31919658;31919244-31919658;31919247-31919658;31919260-31919658;31919424-31919658;31919569-31919658;31919563-31919628;	1	HSA_CIRCpedia_31375	Homologous	MMU_CIRCpedia_7417
hsa-circRNF19B-001	1	32948222	32949774	-	exon	ENSG00000116514	RNF19B	protein_coding	32949569-32949774;32948222-32948366;32948222-32948363;	1	HSA_CIRCpedia_31473	No homologous
hsa-circZMYM4-001	1	35358925	35361789	+	exon	ENSG00000146463	ZMYM4	protein_coding	35358925-35359446;35361194-35361255;35361619-35361789;35358925-35359229;35361705-35361789;35361717-35361789;	1	HSA_CIRCpedia_31526	Homologous	MMU_CIRCpedia_6783
hsa-circKIAA0319L-001	1	35470863	35479212	-	exon	ENSG00000142687	KIAA0319L	protein_coding	35470863-35470960;35470863-35470906;35478966-35479212;35474805-35474906;35476269-35476595;35473132-35474906;35474869-35474906;	1	HSA_CIRCpedia_31568	Homologous	MMU_CIRCpedia_217861
hsa-circAGO4-001	1	35831427	35835993	+	exon	ENSG00000134698	AGO4	protein_coding	35831427-35831574;35831812-35831931;35832057-35832185;35832437-35832570;35833990-35834174;35835834-35835993;	1	HSA_CIRCpedia_31594	5' site utilized
hsa-circINPP5B-001	1	37866459	37874088	-	exon	ENSG00000204084	INPP5B	protein_coding	37872930-37873165;37868501-37868614;37866459-37866543;37872930-37873028;37870670-37870720;37869925-37870014;37872930-37873387;	0		No homologous
hsa-circRLF-001	1	40189055	40202614	+	exon	ENSG00000117000	RLF	protein_coding	40189055-40189209;40190772-40190853;40195632-40195764;40202412-40202614;	1	HSA_CIRCpedia_31811	Homologous	MMU_CIRCpedia_5347
hsa-circSCMH1-001	1	41070595	41075451	-	exon	ENSG00000010803	SCMH1	protein_coding	41070595-41070721;41070595-41070631;41075219-41075451;	1	HSA_CIRCpedia_31875	Homologous	MMU_CIRCpedia_5143
hsa-circSCMH1-002	1	41113283	41143112	-	exon	ENSG00000010803	SCMH1	protein_coding	41116922-41117010;41113283-41113526;41142878-41143112;	1	HSA_CIRCpedia_31882	Homologous	MMU_CIRCpedia_5130
hsa-circFOXJ3-001	1	42265115	42278672	-	exon	ENSG00000198815	FOXJ3	protein_coding	42265115-42265189;42278348-42278672;42278348-42278587;	1	HSA_CIRCpedia_31911	Homologous	MMU_CIRCpedia_4796
hsa-ciFOXJ3-001	1	42265115	42278784	-	intron	ENSG00000198815	FOXJ3	protein_coding	42265115-42265189;42278348-42278672;42278348-42278587;	0		3' site utilized
hsa-circERI3-001	1	44308310	44339322	-	exon	ENSG00000117419	ERI3	protein_coding	44313169-44313228;44308310-44308401;44319628-44319744;44322725-44323043;44339045-44339322;44339045-44339316;	1	HSA_CIRCpedia_32022	Homologous	MMU_CIRCpedia_4282
hsa-circGPBP1L1-001	1	45640210	45642499	-	exon	ENSG00000159592	GPBP1L1	protein_coding	45642427-45642499;45640210-45640403;45641670-45641811;	1	HSA_CIRCpedia_32100	Homologous	MMU_CIRCpedia_38235
hsa-circSPATA6-001	1	48355670	48359770	-	exon	ENSG00000132122	SPATA6	protein_coding	48359586-48359770;48355670-48355769;48355718-48355769;48359586-48359722;	1	HSA_CIRCpedia_32210	Homologous	MMU_CIRCpedia_3248
hsa-circFAF1-001	1	50655442	50744775	-	exon	ENSG00000185104	FAF1	protein_coding	50655442-50655528;50705786-50705891;50705786-50706051;50705784-50705891;50738863-50738954;50744684-50744775;	1	HSA_CIRCpedia_32234	Homologous	MMU_CIRCpedia_2647
hsa-circEPS15-001	1	51394381	51448135	-	exon	ENSG00000085832	EPS15	protein_coding	51394381-51394447;51394419-51394447;51409535-51409696;51408135-51408332;51405905-51406108;51403419-51403532;51402435-51402525;51400918-51400953;51399032-51399165;51403419-51403451;51397111-51397211;51400918-51401199;51408157-51408332;51421786-51422095;51421786-51421858;51423407-51423692;51423208-51423750;51444889-51445045;51440347-51440432;51448046-51448135;51446960-51447105;51447935-51448135;	1	HSA_CIRCpedia_32254	5' site utilized
hsa-circEPS15-002	1	51402435	51408332	-	exon	ENSG00000085832	EPS15	protein_coding	51408135-51408332;51405905-51406108;51403419-51403532;51402435-51402525;51403419-51403451;51408157-51408332;	1	HSA_CIRCpedia_32260	Homologous	MMU_CIRCpedia_2587
hsa-circNRDC-001	1	51823664	51834170	-	exon	ENSG00000078618	NRDC	protein_coding	51834017-51834170;51827796-51827869;51825287-51825382;51823664-51823786;51834017-51834073;51825297-51825382;	1	HSA_CIRCpedia_32316	3' site utilized
hsa-circTUT4-001	1	52490732	52509712	-	exon	ENSG00000134744	TUT4	protein_coding	52493611-52493662;52490732-52490801;52509596-52509712;52497006-52497183;52495427-52495515;	1	HSA_CIRCpedia_32360	Both sites utilized
hsa-circTUT4-002	1	52493611	52509712	-	exon	ENSG00000134744	TUT4	protein_coding	52493611-52493662;52509596-52509712;52497006-52497183;52495427-52495515;	1	HSA_CIRCpedia_32362	Homologous	MMU_CIRCpedia_2365
hsa-circTUT4-003	1	52515891	52526373	-	exon	ENSG00000134744	TUT4	protein_coding	52525563-52526373;52515891-52516054;52525563-52525930;52526020-52526373;52526050-52526373;	1	HSA_CIRCpedia_32363	Homologous	MMU_CIRCpedia_2349
hsa-circTMEM59-001	1	54040756	54043525	-	exon	ENSG00000116209	TMEM59	protein_coding	54043373-54043525;54041724-54041805;54040756-54040837;	1	HSA_CIRCpedia_32469	3' site utilized
hsa-circDAB1-001	1	58506060	58536741	-	exon	ENSG00000173406,ENSG00000162600	DAB1,OMA1	protein_coding,protein_coding	58506060-58506209;58506060-58506199;58506060-58506209;58530601-58530662;58527261-58527335;58536513-58536741;58534158-58534331;58533953-58534060;58530601-58530729;58530601-58530637;58533987-58534060;58534047-58534060;58534294-58534331;58534303-58534331;58536691-58536741;58527261-58527335;	1	HSA_CIRCpedia_32523	Homologous	MMU_CIRCpedia_229547
hsa-circFGGY-001	1	59321536	59346398	+	exon	ENSG00000172456	FGGY	protein_coding	59321536-59321712;59321536-59321750;59339958-59340069;59331843-59332032;59346247-59346398;59346247-59346369;	1	HSA_CIRCpedia_32553	Homologous	MMU_CIRCpedia_35116
hsa-circFGGY-002	1	59339958	59378837	+	exon	ENSG00000172456	FGGY	protein_coding	59339958-59340069;59346247-59346398;59346247-59346369;59378749-59378837;	1	HSA_CIRCpedia_32560	3' site utilized
hsa-circCYP2J2-001	1	59900965	59916100	-	exon	ENSG00000134716	CYP2J2	protein_coding	59915938-59916100;59912162-59912311;59911608-59911768;59909784-59909960;59907786-59907927;59904871-59905058;59900965-59901103;59912162-59913238;59904366-59904516;	1	HSA_CIRCpedia_32587	No homologous
hsa-circDNAJC6-001	1	65364635	65366196	+	exon	ENSG00000116675	DNAJC6	protein_coding	65364635-65364785;65365885-65365934;65366048-65366194;65366048-65366196;65364635-65364761;65366065-65366196;	1	HSA_CIRCpedia_32763	Homologous	MMU_CIRCpedia_534
hsa-circPDE4B-001	1	65913245	65918835	+	exon	ENSG00000184588	PDE4B	protein_coding	65913245-65913356;65918597-65918835;	1	HSA_CIRCpedia_32788	Homologous	MMU_CIRCpedia_683
hsa-circDNAI4-001	1	66891154	66905375	-	exon	ENSG00000152763	DNAI4	protein_coding	66893229-66893413;66891154-66891266;66893229-66893361;66893277-66893413;66905201-66905375;66905201-66905303;66904859-66905375;	1	HSA_CIRCpedia_32817	Not aligned
hsa-circMIER1-001	1	66940028	66963160	+	exon	ENSG00000198160	MIER1	protein_coding	66940028-66940052;66940186-66940222;66946150-66946295;66958059-66958220;66958851-66958983;66959679-66959743;66946150-66948240;66959679-66959750;66958911-66958983;66959679-66960078;66963088-66963160;	1	HSA_CIRCpedia_32821	3' site utilized
hsa-circMIER1-002	1	66958059	66963160	+	exon	ENSG00000198160	MIER1	protein_coding	66958059-66958220;66958851-66958983;66959679-66959743;66959679-66959750;66958911-66958983;66959679-66960078;66963088-66963160;	1	HSA_CIRCpedia_32825	Homologous	MMU_CIRCpedia_877
hsa-circANKRD13C-001	1	70292388	70315566	-	exon	ENSG00000118454	ANKRD13C	protein_coding	70300764-70300908;70296130-70296261;70292388-70292549;70315481-70315566;70313745-70313790;70306224-70306290;70305686-70305957;	1	HSA_CIRCpedia_32867	Both sites utilized
hsa-circZZZ3-001	1	77631850	77641655	-	exon	ENSG00000036549	ZZZ3	protein_coding	77631850-77631921;77641522-77641655;77641384-77641446;77639449-77639602;77631850-77633405;77631850-77632876;77633182-77633405;77633246-77633405;77633312-77633405;77640954-77641446;	1	HSA_CIRCpedia_32922	Homologous	MMU_CIRCpedia_10372
hsa-circUSP33-001	1	77711747	77715868	-	exon	ENSG00000077254	USP33	protein_coding	77715742-77715868;77714614-77714783;77713200-77713281;77711747-77711855;77713200-77713508;77714614-77714917;77711785-77711855;	1	HSA_CIRCpedia_32930	3' site utilized
hsa-circUSP33-002	1	77717867	77725762	-	exon	ENSG00000077254	USP33	protein_coding	77723331-77723443;77722024-77722196;77721831-77721925;77721172-77721205;77718596-77718641;77717867-77718047;77721831-77721901;77718596-77718712;77722024-77722399;77721172-77721239;77721172-77721738;77718024-77718047;77725622-77725762;	1	HSA_CIRCpedia_32934	3' site utilized
hsa-circMIGA1-001	1	77801331	77815231	+	exon	ENSG00000180488	MIGA1	protein_coding	77801331-77801508;77803270-77803406;77806975-77807101;77803389-77803406;77813734-77813867;77815108-77815231;	1	HSA_CIRCpedia_32948	3' site utilized
hsa-circENSG00000230021-001	1	805799	810170	-	exon	ENSG00000230021,ENSG00000230092,ENSG00000290784	ENSG00000230021	transcribed_processed_pseudogene,transcribed_unprocessed_pseudogene,lncRNA	810067-810161;808574-808623;805799-805891;810067-810170;808574-808623;805799-805891;	1	HSA_CIRCpedia_343996	Homologous	MMU_CIRCpedia_8775
hsa-circRERE-001	1	8465925	8614686	-	exon	ENSG00000142599,ENSG00000221083	RERE	protein_coding,snoRNA	8465925-8466023;8497405-8497529;8495063-8495162;8495151-8495162;8511795-8511919;8508627-8508675;8525759-8525939;8525759-8526027;8519710-8519792;8525759-8525977;8525759-8526039;8541214-8541318;8541224-8541318;8557418-8557523;8556475-8556571;8556476-8556571;8590785-8590841;8614561-8614686;	1	HSA_CIRCpedia_33015	Homologous	MMU_CIRCpedia_10082
hsa-circLPAR3-001	1	84865385	84866138	-	exon	ENSG00000171517	LPAR3	protein_coding	84865385-84866159;84865689-84866144;84865385-84865543;84865385-84866138;	1	HSA_CIRCpedia_33016	No homologous
hsa-circRERE-002	1	8541214	8557523	-	exon	ENSG00000142599	RERE	protein_coding	8541214-8541318;8541224-8541318;8557418-8557523;8556475-8556571;8556476-8556571;	1	HSA_CIRCpedia_33039	Homologous	MMU_CIRCpedia_10091
hsa-circRERE-003	1	8541214	8614686	-	exon	ENSG00000142599	RERE	protein_coding	8541214-8541318;8541224-8541318;8557418-8557523;8556475-8556571;8556476-8556571;8590785-8590841;8614561-8614686;	1	HSA_CIRCpedia_33040	Homologous	MMU_CIRCpedia_10079
hsa-circRERE-004	1	8655973	8656441	-	exon	ENSG00000142599	RERE	protein_coding	8655973-8656441;8655973-8656371;8655992-8656441;8656193-8656441;	1	HSA_CIRCpedia_33067	Homologous	MMU_CIRCpedia_10055
hsa-circZNF644-001	1	90937485	90982370	-	exon	ENSG00000122482	ZNF644	protein_coding	90938272-90941309;90937485-90938090;90940949-90941309;90973153-90973213;90972744-90973213;90982310-90982370;	1	HSA_CIRCpedia_33129	Homologous	MMU_CIRCpedia_1798
hsa-circTGFBR3-001	1	91861471	91864279	-	exon	ENSG00000069702	TGFBR3	protein_coding	91861471-91862046;91861471-91861644;91861471-91861593;91863839-91864279;	1		No homologous
hsa-circRPAP2-001	1	92333391	92380873	+	exon	ENSG00000122484	RPAP2	protein_coding	92333391-92333473;92336347-92336427;92345846-92345914;92380724-92380873;	1	HSA_CIRCpedia_33163	No homologous
hsa-circEVI5-001	1	92605307	92636336	-	exon	ENSG00000067208	EVI5	protein_coding	92607581-92607727;92605307-92605402;92607449-92607727;92607616-92607727;92625794-92625934;92624176-92624334;92625690-92625934;92627984-92628693;92636202-92636336;	1	HSA_CIRCpedia_33174	Homologous	MMU_CIRCpedia_2181
hsa-circEVI5-002	1	92693802	92704744	-	exon	ENSG00000201317,ENSG00000067208	RNU4-59P,EVI5	snRNA,protein_coding	92697860-92697985;92695310-92695453;92694299-92694388;92693802-92693899;92697888-92697985;92700819-92700934;92704555-92704744;92703395-92703619;92702141-92702215;92703841-92703921;92703858-92703921;	1	HSA_CIRCpedia_33185	5' site utilized
hsa-circBCAR3-001	1	93567279	93567851	-	exon	ENSG00000137936	BCAR3	protein_coding	93567740-93567851;93567279-93567491;	1	HSA_CIRCpedia_33225	No homologous
hsa-circDPYD-001	1	97515726	97549744	-	exon	ENSG00000188641	DPYD	protein_coding	97515726-97515941;97549560-97549744;	1	HSA_CIRCpedia_33296	Homologous	MMU_CIRCpedia_39815
hsa-circLZIC-001	1	9931891	9934860	-	exon	ENSG00000162441	LZIC	protein_coding	9934762-9934860;9932803-9932898;9931891-9931972;9931891-9932180;	1	HSA_CIRCpedia_33327	No homologous
hsa-circLZIC-002	1	9931891	9935627	-	exon	ENSG00000162441	LZIC	protein_coding	9935492-9935620;9934762-9934860;9932803-9932898;9931891-9931972;9935492-9935627;9931891-9932180;	1	HSA_CIRCpedia_33328	No homologous
hsa-circSLX4IP-001	20	10556231	10560820	+	exon	ENSG00000149346	SLX4IP	protein_coding	10556231-10556320;10560700-10560820;	1	HSA_CIRCpedia_33330	Homologous	MMU_CIRCpedia_37681
hsa-circXRN2-001	20	21340721	21346550	+	exon	ENSG00000088930	XRN2	protein_coding	21340721-21340852;21344090-21344208;21346415-21346550;	1	HSA_CIRCpedia_33502	Both sites utilized
hsa-circXRN2-002	20	21365421	21368590	+	exon	ENSG00000088930	XRN2	protein_coding	21365421-21365489;21365573-21365704;21368463-21368590;	1	HSA_CIRCpedia_33510	No homologous
hsa-circPTPRA-001	20	2947982	2965202	+	exon	ENSG00000132670	PTPRA	protein_coding	2947982-2948024;2964272-2964350;2964861-2965202;2955609-2955698;	1	HSA_CIRCpedia_33587	3' site utilized
hsa-circPTPRA-002	20	2964272	2965202	+	exon	ENSG00000132670	PTPRA	protein_coding	2964272-2964350;2964861-2965202;	1	HSA_CIRCpedia_33588	Homologous	MMU_CIRCpedia_7519
hsa-circPTPRA-003	20	2986765	2988474	+	exon	ENSG00000132670	PTPRA	protein_coding	2986765-2986849;2988032-2988105;2988338-2988474;	1	HSA_CIRCpedia_33596	Homologous	MMU_CIRCpedia_7530
hsa-circASXL1-001	20	32366384	32369123	+	exon	ENSG00000171456	ASXL1	protein_coding	32366384-32366466;32367727-32367729;32369015-32369123;32366384-32366467;32369013-32369123;	1	HSA_CIRCpedia_33658	Homologous	MMU_CIRCpedia_10455
hsa-circASXL1-002	20	32366384	32371874	+	exon	ENSG00000171456	ASXL1	protein_coding	32366384-32366466;32367727-32367729;32369015-32369123;32366384-32366467;32369013-32369123;32371778-32371874;	1	HSA_CIRCpedia_33659	5' site utilized
hsa-circCBFA2T2-001	20	33619517	33623296	+	exon	ENSG00000078699	CBFA2T2	protein_coding	33619517-33619606;33619565-33619606;33623115-33623296;	1	HSA_CIRCpedia_33738	5' site utilized
hsa-circITCH-001	20	34470048	34492597	+	exon	ENSG00000078747,ENSG00000289720,ENSG00000277558	ITCH	protein_coding,protein_coding,lncRNA	34470048-34470120;34471444-34471515;34470048-34470120;34471444-34471515;34476205-34476787;34477772-34477906;34479630-34479789;34480599-34480732;34481066-34481206;34477772-34477860;34477772-34477860;34479630-34479789;34480599-34480732;34481066-34481206;34479695-34479789;34489266-34489386;34489822-34489926;34492501-34492597;34489266-34489386;34489822-34489926;34492501-34492597;34492520-34492597;	1	HSA_CIRCpedia_33815	Both sites utilized
hsa-circUQCC1-001	20	35366557	35384133	-	exon	ENSG00000101019	UQCC1	protein_coding	35366557-35366614;35384038-35384133;35381926-35382025;35381918-35382025;35374184-35374256;35381984-35382025;	1	HSA_CIRCpedia_33912	Homologous	MMU_CIRCpedia_37698
hsa-circRBM12-001	20	35653528	35659014	-	exon	ENSG00000244462,ENSG00000272897,ENSG00000214078	RBM12,CPNE1	protein_coding,protein_coding,protein_coding	35658930-35659014;35655202-35655344;35658930-35659014;35658930-35658982;35654450-35655344;35654893-35655344;35654921-35655344;35658930-35658982;35655202-35655344;35653528-35653677;35658930-35659014;	1		No homologous
hsa-circRBM39-001	20	35713019	35725155	-	exon	ENSG00000131051	RBM39	protein_coding	35716740-35716805;35714185-35714389;35713019-35713096;35713019-35713203;35714185-35714251;35713019-35713366;35713294-35713415;35716740-35716787;35713702-35713857;35713832-35713857;35713318-35713407;35725038-35725155;35724570-35724722;35721740-35721877;35721740-35721839;35725038-35725112;35725038-35725063;35721867-35721877;35724676-35724722;35725065-35725155;35725124-35725155;	1	HSA_CIRCpedia_33954	Both sites utilized
hsa-circRBM39-002	20	35714185	35725155	-	exon	ENSG00000131051	RBM39	protein_coding	35716740-35716805;35714185-35714389;35714185-35714251;35716740-35716787;35725038-35725155;35724570-35724722;35721740-35721877;35721740-35721839;35725038-35725112;35725038-35725063;35721867-35721877;35724676-35724722;35725065-35725155;35725124-35725155;	1	HSA_CIRCpedia_33957	Not aligned
hsa-circRBM39-003	20	35716740	35725155	-	exon	ENSG00000131051	RBM39	protein_coding	35716740-35716805;35716740-35716787;35725038-35725155;35724570-35724722;35721740-35721877;35721740-35721839;35725038-35725112;35725038-35725063;35721867-35721877;35724676-35724722;35725065-35725155;35725124-35725155;	1	HSA_CIRCpedia_33961	Not aligned
hsa-circRBM39-004	20	35721740	35725155	-	exon	ENSG00000131051	RBM39	protein_coding	35725038-35725155;35724570-35724722;35721740-35721877;35721740-35721839;35725038-35725112;35725038-35725063;35721867-35721877;35724676-35724722;35725065-35725155;35725124-35725155;	1	HSA_CIRCpedia_33962	Both sites utilized
hsa-circRBM39-005	20	35729312	35732135	-	exon	ENSG00000131051	RBM39	protein_coding	35731941-35732135;35729462-35729527;35729312-35729365;35729312-35729344;35729312-35729362;35729462-35729551;35729322-35729362;35729472-35729527;35731360-35732135;35731916-35732135;35731946-35732135;35732045-35732135;35732060-35732135;	1	HSA_CIRCpedia_33967	Both sites utilized
hsa-circPHF20-001	20	35858302	35871829	+	exon	ENSG00000025293	PHF20	protein_coding	35858302-35858381;35863013-35863400;35863013-35863376;35863013-35863248;35869438-35869551;35870955-35871134;35871650-35871829;35870955-35871120;35869530-35869551;	1	HSA_CIRCpedia_33988	Homologous	MMU_CIRCpedia_10727
hsa-circRPRD1B-001	20	38057532	38066256	+	exon	ENSG00000101413	RPRD1B	protein_coding	38057532-38057644;38059394-38059520;38059394-38059425;38066081-38066256;38065878-38065956;38066082-38066256;38066181-38066256;	1	HSA_CIRCpedia_34138	Both sites utilized
hsa-circTOP1-001	20	41092472	41101353	+	exon	ENSG00000198900	TOP1	protein_coding	41092472-41092587;41097220-41097341;41098215-41098337;41100056-41100243;41101209-41101353;41092472-41097341;41096826-41097013;41095022-41097013;	1	HSA_CIRCpedia_34215	Homologous	MMU_CIRCpedia_220999
hsa-circCHD6-001	20	41533050	41551360	-	exon	ENSG00000124177	CHD6	protein_coding	41533050-41533285;41551305-41551360;41533050-41533570;41533156-41533570;	1	HSA_CIRCpedia_34259	Homologous	MMU_CIRCpedia_11190
hsa-circZMYND8-001	20	47262288	47276795	-	exon	ENSG00000101040	ZMYND8	protein_coding	47262288-47262428;47276314-47276795;	1	HSA_CIRCpedia_34427	Both sites utilized
hsa-circNCOA3-001	20	47623911	47633636	+	exon	ENSG00000124151	NCOA3	protein_coding	47623911-47624083;47625381-47625481;47627002-47627176;47627561-47627749;47627922-47628023;47623911-47624073;47633496-47633636;47628433-47628790;	1	HSA_CIRCpedia_34474	No homologous
hsa-circSULF2-001	20	47736703	47757463	-	exon	ENSG00000196562	SULF2	protein_coding	47736703-47736942;47736703-47736943;47757189-47757463;47757189-47757331;	1	HSA_CIRCpedia_34492	3' site utilized
hsa-circARFGEF2-001	20	48951323	48953790	+	exon	ENSG00000124198	ARFGEF2	protein_coding	48951323-48951469;48952705-48952884;48953556-48953790;48952725-48952884;	1	HSA_CIRCpedia_34524	5' site utilized
hsa-circARFGEF2-002	20	48953556	48963898	+	exon	ENSG00000124198	ARFGEF2	protein_coding	48953556-48953790;48963830-48963898;	1	HSA_CIRCpedia_34530	3' site utilized
hsa-circNFATC2-001	20	51516784	51524110	-	exon	ENSG00000101096	NFATC2	protein_coding	51523081-51524110;51516784-51516955;51523081-51523596;	1	HSA_CIRCpedia_34725	Homologous	MMU_CIRCpedia_11732
hsa-circCYP24A1-001	20	54157169	54171670	-	exon	ENSG00000019186	CYP24A1	protein_coding	54164452-54164563;54162717-54162862;54158957-54159123;54158086-54158164;54157388-54157585;54157169-54157289;54157169-54157298;54164452-54164548;54162580-54162862;54171577-54171670;54169592-54169688;54165742-54165833;	1	HSA_CIRCpedia_34782	No homologous
hsa-circAURKA-001	20	56381433	56386533	-	exon	ENSG00000087586	AURKA	protein_coding	56386257-56386533;56384270-56384324;56382985-56383176;56381433-56381571;56383111-56383176;56386337-56386533;	1	HSA_CIRCpedia_34793	No homologous
hsa-circVAPB-001	20	58438945	58441083	+	exon	ENSG00000124164	VAPB	protein_coding	58438945-58439025;58440907-58441083;58438977-58441083;	1	HSA_CIRCpedia_34824	No homologous
hsa-circPSMA7-001	20	62139075	62140944	-	exon	ENSG00000101182	PSMA7	protein_coding	62139781-62139905;62139075-62139197;62140818-62140944;62139696-62139905;62139075-62139396;62139331-62139905;	1	HSA_CIRCpedia_34897	5' site utilized
hsa-circOSBPL2-001	20	62256057	62263691	+	exon	ENSG00000130703	OSBPL2	protein_coding	62256057-62256221;62256057-62256147;62259981-62260011;62259981-62260125;62263616-62263691;62260017-62260125;62263677-62263691;62259981-62260092;62260087-62260125;62258954-62259222;	1	HSA_CIRCpedia_34912	Homologous	MMU_CIRCpedia_12272
hsa-circDIDO1-001	20	62905887	62914406	-	exon	ENSG00000101191	DIDO1	protein_coding	62914210-62914406;62910774-62911614;62909699-62910020;62907147-62907359;62905887-62906100;	1	HSA_CIRCpedia_34953	Homologous	MMU_CIRCpedia_12297
hsa-circZBTB46-001	20	63775678	63790790	-	exon	ENSG00000130584	ZBTB46	protein_coding	63775678-63775962;63789821-63790790;63789821-63789859;63787720-63788309;	1	HSA_CIRCpedia_34982	Homologous	MMU_CIRCpedia_12383
hsa-circNRIP1-001	21	15014344	15043574	-	exon	ENSG00000235609,ENSG00000180530	NRIP1	lncRNA,protein_coding	15014344-15014430;15014344-15014466;15043495-15043574;	1	HSA_CIRCpedia_35058	Homologous	MMU_CIRCpedia_29317
hsa-circUSP25-001	21	15762891	15766141	+	exon	ENSG00000155313	USP25	protein_coding	15762891-15762968;15765997-15766141;	1	HSA_CIRCpedia_35061	Homologous	MMU_CIRCpedia_29487
hsa-circBACH1-001	21	29321221	29329693	+	exon	ENSG00000156273	BACH1	protein_coding	29321221-29321355;29321221-29321514;29326059-29326498;29326059-29326484;29326059-29326336;29329487-29329693;29326059-29327393;29327129-29327393;29327276-29327393;	1	HSA_CIRCpedia_35162	Homologous	MMU_CIRCpedia_32902
hsa-circIFNGR2-001	21	33432177	33432871	+	exon	ENSG00000159128	IFNGR2	protein_coding	33432177-33432336;33432714-33432871;33432177-33432216;33432319-33432336;	1	HSA_CIRCpedia_35279	No homologous
hsa-circDOP1B-001	21	36247517	36248568	+	exon	ENSG00000142197	DOP1B	protein_coding	36247517-36247628;36248380-36248568;	1	HSA_CIRCpedia_35373	3' site utilized
hsa-circMORC3-001	21	36338779	36344707	+	exon	ENSG00000159256	MORC3	protein_coding	36338774-36339527;36338774-36338921;36341399-36341546;36344579-36344707;	0		3' site utilized
hsa-circDYRK1A-001	21	37420299	37421866	+	exon	ENSG00000157540	DYRK1A	protein_coding	37420299-37420384;37420312-37420384;37420328-37420384;37420375-37420384;37421774-37421866;	1		5' site utilized
hsa-circDYRK1A-002	21	37420299	37430400	+	exon	ENSG00000157540	DYRK1A	protein_coding	37420299-37420384;37420312-37420384;37420328-37420384;37420375-37420384;37430269-37430400;37421774-37421866;37425690-37425781;37428867-37428908;	1		5' site utilized
hsa-circDYRK1A-003	21	37420299	37472880	+	exon	ENSG00000157540	DYRK1A	protein_coding	37420299-37420384;37420312-37420384;37420328-37420384;37420375-37420384;37430269-37430400;37421774-37421866;37425690-37425781;37428867-37428908;37456130-37456308;37472684-37472880;37472684-37472829;37472780-37472880;	1	HSA_CIRCpedia_35470	Homologous	MMU_CIRCpedia_34907
hsa-circBRWD1-001	21	39206108	39212707	-	exon	ENSG00000185658	BRWD1	protein_coding	39206108-39206274;39212666-39212707;39210786-39210929;39209995-39210147;39210866-39210929;39209786-39210147;	1	HSA_CIRCpedia_35507	No homologous
hsa-circBRWD1-002	21	39206108	39229436	-	exon	ENSG00000237373,ENSG00000185658	BRWD1-IT1,BRWD1	lncRNA,protein_coding	39206108-39206274;39218505-39218660;39218152-39218272;39215237-39215362;39213481-39213553;39212666-39212707;39210786-39210929;39209995-39210147;39218529-39218660;39210866-39210929;39209786-39210147;39219402-39219805;39217093-39217177;39229312-39229436;39228500-39228582;39225086-39225197;39224408-39224469;39229312-39229392;	1	HSA_CIRCpedia_35509	5' site utilized
hsa-circBRWD1-003	21	39269899	39274472	-	exon	ENSG00000185658	BRWD1	protein_coding	39270283-39270433;39269899-39270033;39274374-39274472;	1	HSA_CIRCpedia_35546	Both sites utilized
hsa-circBACE2-001	21	41226266	41257326	+	exon	ENSG00000182240	BACE2	protein_coding	41226266-41226354;41237513-41237729;41226303-41226354;41230118-41230223;41236628-41236664;41241819-41241947;41243376-41243510;41245962-41246063;41250752-41250901;41241819-41241839;41241819-41241939;41245962-41246271;41241745-41241947;41252465-41252524;41257158-41257326;	1	HSA_CIRCpedia_35571	No homologous
hsa-circTRAPPC10-001	21	44094063	44098534	+	exon	ENSG00000160218	TRAPPC10	protein_coding	44094063-44094233;44098357-44098534;44098357-44098424;44096605-44096704;44098357-44098434;44096605-44096713;44098357-44098425;44096580-44098534;	1	HSA_CIRCpedia_35687	No homologous
hsa-circPTTG1IP-001	21	44855210	44861271	-	exon	ENSG00000183255	PTTG1IP	protein_coding	44856193-44856364;44855210-44855256;44855228-44855256;44855238-44855256;44861163-44861271;44861174-44861271;	1	HSA_CIRCpedia_35701	No homologous
hsa-circADARB1-001	21	45128402	45134832	+	exon	ENSG00000197381	ADARB1	protein_coding	45128402-45128573;45134715-45134832;45132215-45132306;45133559-45133682;45128453-45128573;	1	HSA_CIRCpedia_35710	5' site utilized
hsa-circPCNT-001	21	46349012	46349820	+	exon	ENSG00000160299	PCNT	protein_coding	46349012-46349186;46349684-46349820;46349684-46349800;	1	HSA_CIRCpedia_35773	No homologous
hsa-circTPTEP1-001	22	16637040	16638740	+	exon	ENSG00000290418,ENSG00000100181	TPTEP1,TPTEP1	lncRNA,transcribed_unprocessed_pseudogene	16637040-16637090;16638579-16638740;16638579-16638740;16637040-16637090;	1	HSA_CIRCpedia_35815	No homologous
hsa-circCRKL-001	22	20933779	20934244	+	exon	ENSG00000099942	CRKL	protein_coding	20933779-20934244;	1	HSA_CIRCpedia_36027	Homologous	MMU_CIRCpedia_11958
hsa-circPPIL2-001	22	21669913	21675115	+	exon	ENSG00000100023,ENSG00000207751	PPIL2	protein_coding,lncRNA	21669913-21669962;21670566-21670611;21670997-21671059;21672330-21672381;21675064-21675115;21670566-21671059;21669913-21670611;21669913-21671059;21670299-21670360;21670264-21670376;21670566-21670853;21670725-21671059;21673513-21673609;21669913-21670237;	1	HSA_CIRCpedia_36040	5' site utilized
hsa-circYPEL1-001	22	21700976	21710908	-	exon	ENSG00000100027	YPEL1	protein_coding	21703839-21703882;21703370-21703478;21703839-21704125;21701129-21701218;21704082-21704125;21710628-21710908;21710487-21710908;21710628-21710849;	0		Homologous	MMU_CIRCpedia_11811
hsa-circMAPK1-001	22	21799012	21807846	-	exon	ENSG00000100030	MAPK1	protein_coding	21805850-21806039;21799012-21799128;21807664-21807846;	1	HSA_CIRCpedia_36056	Homologous	MMU_CIRCpedia_215725
hsa-circPITPNB-001	22	27894555	27914347	-	exon	ENSG00000180957	PITPNB	protein_coding	27897801-27897892;27897130-27897137;27896552-27896626;27894555-27894638;27897801-27898073;27896552-27896702;27896900-27897137;27914317-27914347;27910964-27911109;27910448-27911109;	1	HSA_CIRCpedia_36225	Homologous	MMU_CIRCpedia_3147
hsa-ciTTC28-001	22	28514757	28519320	-	intron	ENSG00000100154	TTC28	protein_coding		NA		No homologous
hsa-circKREMEN1-001	22	29121357	29125416	+	exon	ENSG00000183762	KREMEN1	protein_coding	29121357-29121481;29125263-29125416;29121441-29121481;29125197-29125416;	1	HSA_CIRCpedia_36275	Homologous	MMU_CIRCpedia_22275
hsa-circFBXO7-001	22	32478981	32479275	+	exon	ENSG00000100225	FBXO7	protein_coding	32478981-32479275;32479133-32479275;32478981-32479231;	1	HSA_CIRCpedia_36497	Homologous	MMU_CIRCpedia_216768
hsa-circFBXO7-002	22	32478981	32485209	+	exon	ENSG00000100225	FBXO7	protein_coding	32478981-32479275;32483897-32484124;32485068-32485209;32479133-32479275;32483897-32483983;32478981-32479231;	1	HSA_CIRCpedia_36498	Both sites utilized
hsa-circCSF2RB-001	22	36932765	36933994	+	exon	ENSG00000100368	CSF2RB	protein_coding	36932765-36932904;36933832-36933994;	1	HSA_CIRCpedia_36596	No homologous
hsa-circTMEM184B-001	22	38245935	38248019	-	exon	ENSG00000198792	TMEM184B	protein_coding	38247770-38248019;38245935-38246100;38246785-38246885;38245935-38246092;38246594-38246738;38246806-38246885;38246716-38246885;	1	HSA_CIRCpedia_36659	No homologous
hsa-circDDX17-001	22	38494630	38501280	-	exon	ENSG00000100201	DDX17	protein_coding	38501130-38501280;38499400-38499499;38498440-38498573;38498085-38498150;38495796-38495937;38494886-38495046;38494630-38494802;38498553-38498573;	1	HSA_CIRCpedia_36679	5' site utilized
hsa-circXPNPEP3-001	22	40881770	40882177	+	exon	ENSG00000196236	XPNPEP3	protein_coding	40881770-40882177;40881770-40881924;	1	HSA_CIRCpedia_36779	3' site utilized
hsa-circEP300-001	22	41125864	41140257	+	exon	ENSG00000100393	EP300	protein_coding	41125864-41126040;41127487-41127748;41129890-41130003;41131388-41131633;41135813-41135906;41137653-41137790;41125864-41126308;41125852-41126040;41127487-41127725;41131533-41131633;41140140-41140257;	1	HSA_CIRCpedia_36805	Both sites utilized
hsa-circCCDC134-001	22	41808875	41810291	+	exon	ENSG00000100147	CCDC134	protein_coding	41808875-41808993;41809879-41810000;41810207-41810291;	1	HSA_CIRCpedia_36883	No homologous
hsa-circCCDC134-002	22	41808875	41813822	+	exon	ENSG00000100147	CCDC134	protein_coding	41808875-41808993;41809879-41810000;41810207-41810291;41813264-41813445;41813751-41813822;	1	HSA_CIRCpedia_36884	No homologous
hsa-circTTLL1-001	22	43039780	43046573	-	exon	ENSG00000100271	TTLL1	protein_coding	43039776-43039905;43046410-43046573;	0		Not aligned
hsa-circNUP50-001	22	45178238	45178900	+	exon	ENSG00000093000	NUP50	protein_coding	45178238-45178900;45178238-45178314;45178238-45178430;45178238-45178467;	1	HSA_CIRCpedia_36999	No homologous
hsa-circFBLN1-001	22	45574511	45577108	+	exon	ENSG00000077942	FBLN1	protein_coding	45574511-45574653;45576977-45577108;45577039-45577108;	1	HSA_CIRCpedia_37025	No homologous
hsa-circATXN10-001	22	45689712	45702847	+	exon	ENSG00000130638	ATXN10	protein_coding	45689712-45689903;45692996-45693078;45700282-45700378;45702689-45702847;45700282-45700322;	1	HSA_CIRCpedia_37030	Homologous	MMU_CIRCpedia_32045
hsa-circATXN10-002	22	45689712	45718493	+	exon	ENSG00000130638	ATXN10	protein_coding	45689712-45689903;45692996-45693078;45700282-45700378;45702689-45702847;45700282-45700322;45703973-45704098;45718413-45718493;45718413-45718464;45718423-45718493;	1	HSA_CIRCpedia_37031	Homologous	MMU_CIRCpedia_32046
hsa-circATXN10-003	22	45700282	45740538	+	exon	ENSG00000130638	ATXN10	protein_coding	45700282-45700378;45702689-45702847;45700282-45700322;45703973-45704098;45718413-45718493;45718413-45718464;45718423-45718493;45729425-45729590;45738731-45738839;45740369-45740538;45729441-45729590;45738474-45738556;45738739-45738839;45740510-45740538;45734389-45734417;45738751-45738839;45740369-45740541;	1	HSA_CIRCpedia_37042	Homologous	MMU_CIRCpedia_32056
hsa-circATXN10-004	22	45729425	45740538	+	exon	ENSG00000130638	ATXN10	protein_coding	45729425-45729590;45738731-45738839;45740369-45740538;45729441-45729590;45738474-45738556;45738739-45738839;45740510-45740538;45734389-45734417;45738751-45738839;45740369-45740541;	1	HSA_CIRCpedia_37046	Homologous	MMU_CIRCpedia_32068
hsa-ciATXN10-001	22	45793545	45807022	+	intron	ENSG00000130638	ATXN10	protein_coding	45806959-45807022;45793596-45793778;	0		No homologous
hsa-circGRAMD4-001	22	46626751	46637960	+	exon	ENSG00000075240	GRAMD4	protein_coding	46626751-46626961;46626751-46626899;46626761-46626961;46626843-46626916;46637840-46637936;46637840-46637960;46637840-46637958;	1	HSA_CIRCpedia_37082	Homologous	MMU_CIRCpedia_32277
hsa-circChrom22-001	22	49966847	49968671	+	intergenic	NA	NA	NA		NA		Not aligned
hsa-circMOV10L1-001	22	50125392	50128507	+	exon	ENSG00000073146	MOV10L1	protein_coding	50125392-50125569;50126202-50126272;50128416-50128507;	1	HSA_CIRCpedia_37137	3' site utilized
hsa-circPPP6R2-001	22	50372020	50394135	+	exon	ENSG00000100239	PPP6R2	protein_coding	50372020-50372150;50372072-50372150;50393893-50394135;50388986-50389111;50391867-50392015;	1	HSA_CIRCpedia_37159	No homologous
hsa-circRNF149-001	2	101281859	101295181	-	exon	ENSG00000163162	RNF149	protein_coding	101281859-101282057;101294931-101295181;101294014-101294082;101288973-101289055;101286081-101286177;101286081-101286107;101286081-101286503;101294014-101294662;101288708-101289055;	1	HSA_CIRCpedia_37278	Homologous	MMU_CIRCpedia_19194
hsa-circUXS1-001	2	106158058	106166083	-	exon	ENSG00000115652	UXS1	protein_coding	106166056-106166083;106164736-106164799;106163667-106163710;106158058-106158118;106164736-106164784;106160437-106160625;106160437-106160584;106160003-106160112;106159145-106159382;106160003-106160397;	1	HSA_CIRCpedia_37350	5' site utilized
hsa-circRANBP2-001	2	108771701	108773046	+	exon	ENSG00000153201	RANBP2	protein_coding	108771701-108771871;108772489-108772581;108772868-108773046;	1	HSA_CIRCpedia_37414	5' site utilized
hsa-circSEPTIN10-001	2	109564366	109593119	-	exon	ENSG00000186522	SEPTIN10	protein_coding	109574581-109574767;109567815-109567976;109565763-109565859;109564366-109564534;109567815-109567871;109567815-109567853;109564425-109564534;109564519-109564534;109565830-109565859;109567919-109567976;109585721-109585838;109585126-109585321;109585720-109585838;109585726-109585838;109593051-109593119;109593047-109593119;	1	HSA_CIRCpedia_37438	No homologous
hsa-circSEPTIN10-002	2	109585126	109593119	-	exon	ENSG00000186522	SEPTIN10	protein_coding	109585721-109585838;109585126-109585321;109585720-109585838;109585726-109585838;109593051-109593119;109593047-109593119;	1	HSA_CIRCpedia_37444	3' site utilized
hsa-circZC3H6-001	2	112299849	112300029	+	exon	ENSG00000188177	ZC3H6	protein_coding	112299849-112300029;112299856-112300029;	1	HSA_CIRCpedia_114119	Homologous	MMU_CIRCpedia_7313
hsa-circEPB41L5-001	2	120073178	120078581	+	exon	ENSG00000115109	EPB41L5	protein_coding	120073178-120073220;120074100-120074178;120075476-120075520;120075701-120075753;120076971-120077091;120077229-120077316;120074100-120074400;120078493-120078581;	1	HSA_CIRCpedia_37687	5' site utilized
hsa-circEPB41L5-002	2	120127688	120175000	+	exon	ENSG00000115109	EPB41L5	protein_coding	120127688-120127851;120131618-120131715;120143003-120143131;120127688-120128092;120146225-120146289;120160881-120160974;120164836-120164910;120167466-120167507;120167877-120168007;120167880-120168007;120160567-120160974;120167877-120167960;	0		5' site utilized
hsa-circEPB41L5-003	2	120127688	120175004	+	exon	ENSG00000115109	EPB41L5	protein_coding	120127688-120127851;120131618-120131715;120143003-120143131;120127688-120128092;120146225-120146289;120160881-120160974;120164836-120164910;120167466-120167507;120167877-120168007;120167880-120168007;120160567-120160974;120167877-120167960;	0		5' site utilized
hsa-circCLASP1-001	2	121605701	121606180	-	exon	ENSG00000074054	CLASP1	protein_coding	121605701-121606180;	1	HSA_CIRCpedia_37744	Homologous	MMU_CIRCpedia_4486
hsa-circTSN-001	2	121757240	121761524	+	exon	ENSG00000211460	TSN	protein_coding	121757240-121757333;121758710-121758806;121761409-121761524;121757240-121757608;121757240-121757434;121757240-121757409;	1	HSA_CIRCpedia_37746	Homologous	MMU_CIRCpedia_4470
hsa-circWDR33-001	2	127768189	127771004	-	exon	ENSG00000136709	WDR33	protein_coding	127770778-127771004;127768933-127769001;127768189-127768293;127768212-127768293;	1	HSA_CIRCpedia_37790	Homologous	MMU_CIRCpedia_16289
hsa-circMGAT5-001	2	134253095	134254644	+	exon	ENSG00000152127	MGAT5	protein_coding	134254265-134254606;134253095-134253218;134254262-134254644;134253104-134253218;134254265-134254514;134254072-134254644;	1	HSA_CIRCpedia_37901	3' site utilized
hsa-circMGAT5-002	2	134253095	134270550	+	exon	ENSG00000152127	MGAT5	protein_coding	134254265-134254606;134253095-134253218;134254262-134254644;134253104-134253218;134254265-134254514;134254072-134254644;134270386-134270550;	1		3' site utilized
hsa-circR3HDM1-001	2	135675332	135680324	+	exon	ENSG00000048991	R3HDM1	protein_coding	135675332-135675486;135675398-135675486;135680173-135680324;	1	HSA_CIRCpedia_37976	Both sites utilized
hsa-circGTDC1-001	2	144208603	144211579	-	exon	ENSG00000121964	GTDC1	protein_coding	144211515-144211579;144208603-144208804;144211515-144211582;144210835-144211237;	1	HSA_CIRCpedia_38052	3' site utilized
hsa-circACVR2A-001	2	147896301	147899898	+	exon	ENSG00000121989	ACVR2A	protein_coding	147896364-147896447;147896364-147896508;147896301-147896508;147898241-147898330;147896301-147897114;147899458-147899567;147899744-147899898;	1	HSA_CIRCpedia_38060	Homologous	MMU_CIRCpedia_21408
hsa-circORC4-001	2	147972739	147982081	-	exon	ENSG00000115947	ORC4	protein_coding	147975902-147975975;147973448-147973524;147972739-147972829;147981928-147982081;	1	HSA_CIRCpedia_38064	No homologous
hsa-circFMNL2-001	2	152575136	152581049	+	exon	ENSG00000157827	FMNL2	protein_coding	152575136-152575244;152578888-152578964;152580956-152581049;152578621-152578964;	1	HSA_CIRCpedia_38138	Homologous	MMU_CIRCpedia_22509
hsa-circNBAS-001	2	15488894	15511350	-	exon	ENSG00000151779	NBAS	protein_coding	15488894-15489022;15511212-15511350;15504145-15504213;15511212-15511303;15501644-15504213;	1	HSA_CIRCpedia_38231	Homologous	MMU_CIRCpedia_7914
hsa-circNBAS-002	2	15551493	15558634	-	exon	ENSG00000151779	NBAS	protein_coding	15558580-15558634;15556783-15556819;15554061-15554138;15553426-15553473;15551493-15551536;15555765-15555919;	1	HSA_CIRCpedia_38241	No homologous
hsa-circTANK-001	2	161179614	161204793	+	exon	ENSG00000136560	TANK	protein_coding	161179614-161179761;161179614-161180085;161179621-161179761;161179653-161179761;161197337-161197528;161203487-161203595;161204675-161204793;161203484-161203595;161204675-161204781;161202863-161202979;161204675-161204774;	1	HSA_CIRCpedia_38380	Homologous	MMU_CIRCpedia_25081
hsa-circCOBLL1-001	2	164692221	164695836	-	exon	ENSG00000082438	COBLL1	protein_coding	164692221-164692346;164694269-164695836;164692221-164692397;164694269-164695833;164694269-164694737;164692637-164692706;	1	HSA_CIRCpedia_38398	No homologous
hsa-circCOBLL1-002	2	164692221	164705105	-	exon	ENSG00000082438	COBLL1	protein_coding	164692221-164692346;164704952-164705105;164704444-164704518;164700522-164700756;164699405-164699499;164694269-164695836;164692221-164692397;164703104-164703220;164694269-164695833;164694269-164698300;164694269-164694737;164692637-164692706;164703628-164703671;164700553-164700756;164700607-164700756;164700678-164700756;	1	HSA_CIRCpedia_38399	No homologous
hsa-circCOBLL1-003	2	164692221	164730115	-	exon	ENSG00000082438	COBLL1	protein_coding	164692221-164692346;164704952-164705105;164704444-164704518;164700522-164700756;164699405-164699499;164694269-164695836;164692221-164692397;164703104-164703220;164694269-164695833;164694269-164698300;164694269-164694737;164692637-164692706;164703628-164703671;164700553-164700756;164700607-164700756;164704952-164705377;164700678-164700756;164722425-164722522;164722075-164722311;164722425-164722491…	1	HSA_CIRCpedia_38400	5' site utilized
hsa-circSTK39-001	2	168012634	168017095	-	exon	ENSG00000198648	STK39	protein_coding	168017043-168017095;168012634-168012702;168012634-168012661;	1	HSA_CIRCpedia_38431	Homologous	MMU_CIRCpedia_26966
hsa-circSTK39-002	2	168063500	168129758	-	exon	ENSG00000198648	STK39	protein_coding	168065319-168065381;168063500-168063570;168075109-168075231;168074982-168075011;168112918-168113106;168129710-168129758;168129541-168129606;	1	HSA_CIRCpedia_38438	Homologous	MMU_CIRCpedia_26975
hsa-circSTK39-003	2	168161787	168182090	-	exon	ENSG00000198648	STK39	protein_coding	168163739-168163880;168161787-168161842;168167299-168167407;168181978-168182090;	1	HSA_CIRCpedia_38450	Homologous	MMU_CIRCpedia_27003
hsa-circCERS6-001	2	168691034	168717978	+	exon	ENSG00000172292	CERS6	protein_coding	168691034-168691084;168694959-168695051;168715001-168715129;168717872-168717978;	1	HSA_CIRCpedia_38456	Homologous	MMU_CIRCpedia_27106
hsa-circTLK1-001	2	171028339	171046362	-	exon	ENSG00000198586	TLK1	protein_coding	171028339-171028405;171028345-171028405;171046174-171046362;171045231-171046362;	1	HSA_CIRCpedia_38568	Homologous	MMU_CIRCpedia_39900
hsa-circTLK1-002	2	171046174	171050174	-	exon	ENSG00000198586	TLK1	protein_coding	171046174-171046362;171050064-171050174;171049814-171049950;	1	HSA_CIRCpedia_38573	Both sites utilized
hsa-circHAT1-001	2	171925537	171953001	+	exon	ENSG00000128708	HAT1	protein_coding	171925537-171925641;171946708-171946783;171952881-171953001;	1	HSA_CIRCpedia_38620	No homologous
hsa-circSP3-001	2	173954873	173956232	-	exon	ENSG00000172845	SP3	protein_coding	173954873-173956232;173955817-173956228;173956074-173956232;173956081-173956232;	1	HSA_CIRCpedia_38671	Homologous	MMU_CIRCpedia_28256
hsa-circATF2-001	2	175111568	175121540	-	exon	ENSG00000115966	ATF2	protein_coding	175111568-175111654;175111647-175111654;175121444-175121540;175118251-175118369;175117990-175118118;175114690-175114868;175113994-175114108;175114818-175114868;175114243-175114868;	1	HSA_CIRCpedia_38700	Homologous	MMU_CIRCpedia_28545
hsa-circLNPK-001	2	175970764	175995646	-	exon	ENSG00000144320	LNPK	protein_coding	175979810-175979868;175970764-175970804;175995558-175995646;175993182-175993223;175992231-175992418;175995553-175995646;175992231-175992273;175992239-175992418;175994134-175994280;175993181-175993223;	1	HSA_CIRCpedia_38711	Homologous	MMU_CIRCpedia_28768
hsa-circTTN-AS1-001	2	178535732	178542361	+	exon	ENSG00000270956,ENSG00000237298	TTN-AS1	lncRNA,lncRNA	178535732-178535828;178541125-178541799;178537361-178537691;178538698-178539890;178540107-178540169;178542222-178542361;178537604-178537691;178538698-178539159;178538698-178540779;178538698-178538903;178538698-178539253;178538698-178539195;178538698-178538770;178536879-178537077;178536879-178537127;178536879-178537228;178537361-178537458;178538698-178538727;178537361-178537447;178538698-178538829…	1	HSA_CIRCpedia_38772	No homologous
hsa-circANKAR-001	2	189728660	189744788	+	exon	ENSG00000151687	ANKAR	protein_coding	189737683-189737841;189738565-189738682;189741342-189741451;189728660-189728821;189730495-189730601;189733107-189733229;189738559-189738682;189743275-189743474;189744742-189744788;	1	HSA_CIRCpedia_38891	No homologous
hsa-circPMS1-001	2	189791790	189818180	+	exon	ENSG00000064933	PMS1	protein_coding	189791790-189791941;189791810-189791941;189795769-189795951;189805652-189805754;189805652-189807054;189806423-189806846;189795769-189795857;189818017-189818180;189818017-189818181;189818127-189818180;	1	HSA_CIRCpedia_38901	Homologous	MMU_CIRCpedia_22574
hsa-circNAB1-001	2	190659158	190673152	+	exon	ENSG00000138386	NAB1	protein_coding	190659158-190659634;190659158-190659648;190659158-190659476;190659158-190659995;190659158-190659362;190659277-190659585;190659830-190659995;190659857-190659995;190670326-190670459;190673101-190673152;	1	HSA_CIRCpedia_38915	Homologous	MMU_CIRCpedia_22392
hsa-circGLS-001	2	190900564	190924593	+	exon	ENSG00000115419	GLS	protein_coding	190900564-190900693;190901947-190902026;190905004-190905167;190905004-190905276;190910263-190910321;190921024-190921056;190921145-190921203;190913193-190913364;190920215-190920248;190920045-190920248;190921027-190921056;190923917-190923983;190924543-190924593;190924543-190924592;	1	HSA_CIRCpedia_38924	Both sites utilized
hsa-circSTK17B-001	2	196139620	196146055	-	exon	ENSG00000081320	STK17B	protein_coding	196145911-196146055;196143560-196143686;196141249-196141297;196139620-196139799;	1	HSA_CIRCpedia_38967	3' site utilized
hsa-circANKRD44-001	2	197078703	197090032	-	exon	ENSG00000065413	ANKRD44	protein_coding	197081645-197081725;197078703-197078814;197081691-197081725;197089950-197090032;197088711-197088828;197086680-197086748;197083369-197083509;197088711-197088774;197088711-197088875;197088749-197088774;	1	HSA_CIRCpedia_69699	Homologous	MMU_CIRCpedia_22928
hsa-circCLK1-001	2	200856682	200856985	-	exon	ENSG00000013441	CLK1	protein_coding	200856891-200856985;200856682-200856811;	1	HSA_CIRCpedia_39111	3' site utilized
hsa-circCFLAR-001	2	201145378	201149835	+	exon	ENSG00000003402	CFLAR	protein_coding	201145378-201145432;201149003-201149052;201149754-201149835;201148951-201149052;	1	HSA_CIRCpedia_39151	3' site utilized
hsa-circALS2-001	2	201760881	201761818	-	exon	ENSG00000003393	ALS2	protein_coding	201760881-201761818;201761412-201761818;201761403-201761818;201761675-201761818;	1	HSA_CIRCpedia_39186	No homologous
hsa-circBMPR2-001	2	202464809	202467689	+	exon	ENSG00000204217	BMPR2	protein_coding	202464809-202464979;202467519-202467689;202464826-202464979;	1	HSA_CIRCpedia_39204	Homologous	MMU_CIRCpedia_24678
hsa-circNDUFS1-001	2	206127797	206130242	-	exon	ENSG00000023228	NDUFS1	protein_coding	206130088-206130242;206127797-206127972;	1	HSA_CIRCpedia_39383	3' site utilized
hsa-circZDBF2-001	2	206279540	206297373	+	exon	ENSG00000204186	ZDBF2	protein_coding	206279540-206279592;206281801-206281909;206280550-206280593;206279560-206279592;206297246-206297373;206292011-206292116;206292014-206292116;206297333-206297373;206292063-206292116;	1	HSA_CIRCpedia_39407	Homologous	MMU_CIRCpedia_226709
hsa-circCCNYL1-001	2	207724800	207742342	+	exon	ENSG00000163249	CCNYL1	protein_coding	207724800-207724874;207726842-207726876;207733947-207734047;207737411-207737446;207740655-207740706;207742223-207742342;207742274-207742342;	1	HSA_CIRCpedia_39433	Homologous	MMU_CIRCpedia_216172
hsa-circPLEKHM3-001	2	207976651	207977586	-	exon	ENSG00000178385	PLEKHM3	protein_coding	207976651-207977586;207976651-207977450;	1	HSA_CIRCpedia_39444	Homologous	MMU_CIRCpedia_25972
hsa-circPIKFYVE-001	2	208345111	208348023	+	exon	ENSG00000115020	PIKFYVE	protein_coding	208345111-208345194;208346050-208346147;208347859-208348023;	1	HSA_CIRCpedia_39477	3' site utilized
hsa-circKANSL1L-001	2	210153495	210154611	-	exon	ENSG00000144445	KANSL1L	protein_coding	210153495-210154611;210153495-210153665;210153495-210153603;210153495-210153738;210154183-210154611;	1	HSA_CIRCpedia_39495	Homologous	MMU_CIRCpedia_26654
hsa-circSPAG16-001	2	213310059	213375119	+	exon	ENSG00000144451	SPAG16	protein_coding	213310059-213310177;213317219-213317356;213317219-213317978;213340163-213340270;213350528-213350645;213364076-213364145;213364076-213365418;213375010-213375119;213375010-213375054;	1	HSA_CIRCpedia_39547	3' site utilized
hsa-circBARD1-001	2	214767482	214781509	-	exon	ENSG00000138376	BARD1	protein_coding	214769232-214769312;214767482-214767654;214769232-214770845;214780560-214781509;214780968-214781509;214780897-214781509;	1	HSA_CIRCpedia_39563	Homologous	MMU_CIRCpedia_27704
hsa-circBARD1-002	2	214767482	214797117	-	exon	ENSG00000138376	BARD1	protein_coding	214769232-214769312;214767482-214767654;214769232-214770845;214792297-214792445;214780560-214781509;214780968-214781509;214780897-214781509;214797061-214797117;214796794-214797117;	1	HSA_CIRCpedia_39565	Homologous	MMU_CIRCpedia_27705
hsa-circFN1-001	2	215373322	215391814	-	exon	ENSG00000115414	FN1	protein_coding	215383328-215383483;215382212-215382325;215379130-215379317;215378175-215378262;215376498-215376674;215375629-215375718;215375214-215375393;215373322-215373411;215380811-215381080;215379130-215382325;215375629-215375725;215375629-215375689;215380811-215381329;215375633-215375718;215382003-215382048;215379205-215379317;215382159-215382325;215391632-215391814;215388212-215388301;215386689-215386958…	1	HSA_CIRCpedia_39600	No homologous
hsa-circARPC2-001	2	218238664	218245546	+	exon	ENSG00000163466	ARPC2	protein_coding	218238664-218238849;218238664-218238850;218239391-218239484;218245420-218245546;218245420-218245457;218238664-218238723;218239391-218239485;218238664-218239195;218238664-218239017;218238664-218238730;218238719-218238850;218239391-218239562;218245426-218245546;	1	HSA_CIRCpedia_39682	Homologous	MMU_CIRCpedia_28651
hsa-circSERPINE2-001	2	223998115	224001922	-	exon	ENSG00000135919	SERPINE2	protein_coding	224001642-224001922;223998115-223998342;224001552-224001922;224001641-224001922;224001774-224001922;	1	HSA_CIRCpedia_39855	5' site utilized
hsa-circCUL3-001	2	224535528	224557856	-	exon	ENSG00000036257	CUL3	protein_coding	224535528-224535641;224535607-224535641;224557659-224557856;224557659-224557820;224556295-224556420;224556295-224556389;	1	HSA_CIRCpedia_39862	Homologous	MMU_CIRCpedia_30425
hsa-circRHBDD1-001	2	226864604	226867318	+	exon	ENSG00000144468	RHBDD1	protein_coding	226864604-226865097;226864604-226865126;226867186-226867318;226864604-226864844;226864604-226864711;226864630-226865126;226867186-226867206;226864604-226865065;226864604-226864856;	1	HSA_CIRCpedia_39877	Homologous	MMU_CIRCpedia_31034
hsa-circRHBDD1-002	2	226864604	226914351	+	exon	ENSG00000144468	RHBDD1	protein_coding	226864604-226865097;226864604-226865126;226867186-226867318;226864604-226864844;226864604-226864711;226864630-226865126;226867186-226867206;226864604-226865065;226864604-226864856;226906793-226906881;226908822-226908878;226914208-226914351;226906712-226906881;226906747-226907021;226906851-226906881;226908221-226908551;	1	HSA_CIRCpedia_39879	Homologous	MMU_CIRCpedia_31035
hsa-circRHBDD1-003	2	226906793	226914351	+	exon	ENSG00000144468	RHBDD1	protein_coding	226906793-226906881;226908822-226908878;226914208-226914351;226906851-226906881;226908221-226908551;	1	HSA_CIRCpedia_39880	Homologous	MMU_CIRCpedia_31052
hsa-circTRIP12-001	2	229858772	229860531	-	exon	ENSG00000153827	TRIP12	protein_coding	229860406-229860531;229858772-229859574;229858919-229859574;229858772-229858831;229858772-229859521;229859211-229859574;229859226-229859574;229859376-229859574;	1	HSA_CIRCpedia_39960	3' site utilized
hsa-circTRIP12-002	2	229858772	229880128	-	exon	ENSG00000153827	TRIP12	protein_coding	229860406-229860531;229858772-229859574;229858919-229859574;229858772-229858831;229858772-229859521;229859211-229859574;229859226-229859574;229859376-229859574;229879982-229880128;	1	HSA_CIRCpedia_39961	Homologous	MMU_CIRCpedia_213410
hsa-circSP100-001	2	230442937	230450255	+	exon	ENSG00000067066	SP100	protein_coding	230442937-230443099;230444178-230444346;230446819-230446902;230449088-230449150;230449561-230449710;230450172-230450255;230449314-230449380;230449375-230449710;230449569-230449710;	1	HSA_CIRCpedia_39971	No homologous
hsa-circPSMD1-001	2	231075511	231087181	+	exon	ENSG00000173692	PSMD1	protein_coding	231075511-231075571;231077034-231077162;231078659-231078747;231079536-231079614;231079536-231079770;231075511-231075566;231078917-231079614;231080141-231080314;231082883-231082994;231083567-231083763;231085019-231085114;231087117-231087181;231083564-231083763;231085080-231085114;	1	HSA_CIRCpedia_39977	3' site utilized
hsa-circGIGYF2-001	2	232747615	232761436	+	exon	ENSG00000204120	GIGYF2	protein_coding	232747615-232747744;232748987-232749082;232747615-232747703;232756223-232756334;232760480-232760591;232761396-232761436;232756223-232756301;232760486-232760559;232756223-232756235;232756223-232756254;232756223-232756293;232756223-232756274;232760484-232760591;	1	HSA_CIRCpedia_40050	Homologous	MMU_CIRCpedia_32803
hsa-circDGKD-001	2	233388257	233390483	+	exon	ENSG00000077044	DGKD	protein_coding	233388257-233388367;233388257-233388985;233390403-233390483;	1	HSA_CIRCpedia_40076	Homologous	MMU_CIRCpedia_32944
hsa-circILKAP-001	2	238182065	238185287	-	exon	ENSG00000132323	ILKAP	protein_coding	238185181-238185287;238184020-238184113;238183653-238183740;238182065-238182186;238184020-238184096;238183716-238183740;238183723-238183740;	1	HSA_CIRCpedia_40179	5' site utilized
hsa-circATAD2B-001	2	23823258	23823569	-	exon	ENSG00000119778	ATAD2B	protein_coding	23823258-23823569;23823511-23823569;	1	HSA_CIRCpedia_40231	5' site utilized
hsa-circUBXN2A-001	2	23958301	23984831	+	exon	ENSG00000173960	UBXN2A	protein_coding	23958301-23958355;23968919-23969035;23971276-23971414;23976969-23977075;23982896-23983033;23984673-23984831;23971364-23971414;23976969-23977320;	1	HSA_CIRCpedia_40292	Not aligned
hsa-circUBXN2A-002	2	23982896	23984831	+	exon	ENSG00000173960	UBXN2A	protein_coding	23982896-23983033;23984673-23984831;	1	HSA_CIRCpedia_40300	Homologous	MMU_CIRCpedia_219236
hsa-circNDUFA10-001	2	239990074	240007370	-	exon	ENSG00000130414	NDUFA10	protein_coding	239990074-239990182;240007316-240007370;240005210-240005295;240000183-240000387;240005210-240005286;239990074-239993569;	1	HSA_CIRCpedia_40245	3' site utilized
hsa-circFAM228B-001	2	24135119	24147086	+	exon	ENSG00000276087,ENSG00000219626	FAM228B	protein_coding,protein_coding	24135119-24135187;24139370-24139450;24146748-24146835;24146930-24147086;24142492-24142746;24146748-24146801;24137909-24138100;24146938-24147086;24135119-24135187;24139370-24139450;24146748-24146835;24146930-24147086;	1	HSA_CIRCpedia_40413	5' site utilized
hsa-ciNCOA1-001	2	24564295	24593721	+	intron	ENSG00000084676	NCOA1	protein_coding	24564295-24564430;24564310-24564430;24584476-24584560;24584476-24584484;24584541-24584560;24584477-24584560;	0		5' site utilized
hsa-circHADHB-001	2	26263380	26277160	+	exon	ENSG00000138029	HADHB	protein_coding	26263380-26263479;26269953-26269997;26273651-26273750;26277073-26277160;	1	HSA_CIRCpedia_40525	5' site utilized
hsa-circBABAM2-001	2	27987993	28045799	+	exon	ENSG00000158019,ENSG00000243147,ENSG00000265321	BABAM2,MRPL33,MIR4263	protein_coding,protein_coding,miRNA	27987993-27988087;27996367-27996449;27987993-27988087;28025226-28025385;28025226-28025420;28025226-28025488;28045725-28045799;	1	HSA_CIRCpedia_40645	Homologous	MMU_CIRCpedia_37246
hsa-circWDR43-001	2	28917893	28929710	+	exon	ENSG00000163811,ENSG00000265145,ENSG00000265706	WDR43,SNORD53,SNORD53B	protein_coding,snoRNA,snoRNA	28917893-28917995;28922919-28922983;28924982-28925153;28926468-28926554;28927569-28927700;28929579-28929710;28926468-28926485;28925097-28925153;28927067-28927144;28927983-28928060;	1	HSA_CIRCpedia_40684	Homologous	MMU_CIRCpedia_27873
hsa-circLCLAT1-001	2	30525587	30533314	+	exon	ENSG00000172954	LCLAT1	protein_coding	30525587-30525755;30533116-30533314;30533116-30533266;30533116-30533319;30533116-30533297;	1	HSA_CIRCpedia_40713	Not aligned
hsa-circMEMO1-001	2	31917926	31932135	-	exon	ENSG00000162959,ENSG00000162961	MEMO1,DPY30	protein_coding,protein_coding	31932067-31932135;31920798-31920910;31917926-31918037;31932067-31932135;31920798-31920910;31917926-31918037;31923516-31923734;	1	HSA_CIRCpedia_40737	Homologous	MMU_CIRCpedia_28645
hsa-circSPAST-001	2	32114638	32128479	+	exon	ENSG00000021574	SPAST	protein_coding	32114638-32114825;32115702-32115835;32116119-32116212;32126948-32127022;32128408-32128479;32114638-32114752;32114797-32114825;32126498-32128479;32126637-32127022;	1	HSA_CIRCpedia_40751	Both sites utilized
hsa-circBIRC6-001	2	32377588	32395593	+	exon	ENSG00000115760	BIRC6	protein_coding	32377588-32377769;32380153-32380290;32388750-32388943;32388811-32388943;32392039-32392150;32395511-32395593;	1	HSA_CIRCpedia_40781	5' site utilized
hsa-circBIRC6-002	2	32377588	32401623	+	exon	ENSG00000115760	BIRC6	protein_coding	32377588-32377769;32380153-32380290;32388750-32388943;32388811-32388943;32392039-32392150;32395511-32395593;32401163-32401385;32401463-32401623;32401163-32401419;	1	HSA_CIRCpedia_40783	Homologous	MMU_CIRCpedia_28763
hsa-circBIRC6-003	2	32377588	32406557	+	exon	ENSG00000115760	BIRC6	protein_coding	32377588-32377769;32380153-32380290;32388750-32388943;32388811-32388943;32392039-32392150;32395511-32395593;32401163-32401385;32401463-32401623;32406499-32406557;32401163-32401419;	1	HSA_CIRCpedia_40784	Homologous	MMU_CIRCpedia_28764
hsa-circBIRC6-004	2	32478635	32500109	+	exon	ENSG00000115760	BIRC6	protein_coding	32478635-32478818;32479462-32479617;32481320-32481453;32482429-32482582;32485643-32485759;32487647-32487801;32488588-32488714;32490041-32490151;32491425-32491558;32493540-32493667;32499547-32500109;	1	HSA_CIRCpedia_40864	Both sites utilized
hsa-circBIRC6-005	2	32607455	32611582	+	exon	ENSG00000115760	BIRC6	protein_coding	32607455-32607643;32611448-32611582;32611448-32611581;	1	HSA_CIRCpedia_40947	3' site utilized
hsa-ciCRIM1-001	2	36358904	36396787	+	intron	ENSG00000150938	CRIM1	protein_coding	36369115-36369249;36378357-36378903;36378357-36378525;36379143-36379224;36378854-36378924;36379143-36379213;36396614-36396787;	0		3' site utilized
hsa-circCRIM1-001	2	36378357	36396787	+	exon	ENSG00000150938	CRIM1	protein_coding	36378357-36378903;36378357-36378525;36379143-36379224;36378854-36378924;36379143-36379213;36396614-36396787;	1		3' site utilized
hsa-circCRIM1-002	2	36396614	36442735	+	exon	ENSG00000150938	CRIM1	protein_coding	36396614-36396787;36441258-36441500;36442615-36442735;	1	HSA_CIRCpedia_41042	Homologous	MMU_CIRCpedia_29836
hsa-circCRIM1-003	2	36396614	36479694	+	exon	ENSG00000150938	CRIM1	protein_coding	36396614-36396787;36441258-36441500;36442615-36442735;36464534-36464655;36476889-36477071;36479497-36479694;36479543-36479694;	1	HSA_CIRCpedia_41044	Homologous	MMU_CIRCpedia_29838
hsa-circPRKD3-001	2	37316237	37317179	-	exon	ENSG00000115825	PRKD3	protein_coding	37316237-37317179;37316237-37317023;37316237-37316388;37316814-37317179;	1	HSA_CIRCpedia_41167	Homologous	MMU_CIRCpedia_30042
hsa-circSLC8A1-001	2	40428473	40430301	-	exon	ENSG00000183023	SLC8A1	protein_coding	40428473-40430304;40428473-40430301;40428473-40430271;40428473-40430280;40429930-40430304;40430020-40430304;	1	HSA_CIRCpedia_41271	Homologous	MMU_CIRCpedia_30902
hsa-circSLC8A1-002	2	40428473	40430304	-	exon	ENSG00000183023	SLC8A1	protein_coding	40428473-40430304;40428473-40430301;40428473-40430271;40428473-40430280;40429930-40430304;40430020-40430304;	1	HSA_CIRCpedia_41272	3' site utilized
hsa-circPLEKHH2-001	2	43742741	43745963	+	exon	ENSG00000152527	PLEKHH2	protein_coding	43742741-43742918;43743834-43743989;43743834-43743870;43743834-43744134;43745866-43745963;43745899-43745963;	1	HSA_CIRCpedia_41378	No homologous
hsa-circPLEKHH2-002	2	43745866	43765726	+	exon	ENSG00000152527	PLEKHH2	protein_coding	43745866-43745963;43753619-43753760;43757119-43757264;43758900-43759029;43745899-43745963;43762304-43762390;43764228-43764365;43765413-43765482;	0		No homologous
hsa-circPPM1B-001	2	44209210	44218537	+	exon	ENSG00000285542,ENSG00000138032	PPM1B	protein_coding,protein_coding	44209210-44209327;44217967-44218078;44218480-44218537;44209210-44209327;44217967-44218078;44218480-44218537;44209210-44209432;44209264-44209327;44213696-44213757;44217822-44218078;	1	HSA_CIRCpedia_41451	Not aligned
hsa-circSRBD1-001	2	45546732	45553730	-	exon	ENSG00000068784	SRBD1	protein_coding	45546732-45546839;45553623-45553730;45551125-45551282;45547522-45547612;45548991-45549072;	1	HSA_CIRCpedia_41475	Homologous	MMU_CIRCpedia_32286
hsa-circSRBD1-002	2	45546732	45562756	-	exon	ENSG00000068784	SRBD1	protein_coding	45546732-45546839;45562653-45562756;45553623-45553730;45551125-45551282;45547522-45547612;45548991-45549072;	1	HSA_CIRCpedia_41476	Homologous	MMU_CIRCpedia_32287
hsa-circFBXO11-001	2	47822218	47823360	-	exon	ENSG00000138081	FBXO11	protein_coding	47823143-47823360;47822218-47822303;	1	HSA_CIRCpedia_41553	3' site utilized
hsa-circFOXN2-001	2	48328561	48346751	+	exon	ENSG00000170802	FOXN2	protein_coding	48328561-48328702;48346201-48346751;	1	HSA_CIRCpedia_41569	3' site utilized
hsa-circSTON1-GTF2A1L-001	2	48580587	48582563	+	exon	ENSG00000068781,ENSG00000243244	STON1-GTF2A1L,STON1	protein_coding,protein_coding	48580587-48582563;48580607-48582563;48580587-48582563;48582296-48582563;	1	HSA_CIRCpedia_41599	Homologous	MMU_CIRCpedia_33149
hsa-circSTON1-GTF2A1L-002	2	48642402	48671680	+	exon	ENSG00000068781,ENSG00000242441	STON1-GTF2A1L,GTF2A1L	protein_coding,protein_coding	48642402-48642457;48642402-48642457;48645033-48645117;48646453-48647042;48645033-48645117;48646453-48646660;48646453-48647042;48646453-48646598;48646453-48646553;48669722-48669982;48671591-48671680;48669722-48669982;48671591-48671680;48669797-48669982;	1	HSA_CIRCpedia_41602	No homologous
hsa-circRTN4-001	2	54982515	54987698	-	exon	ENSG00000115310	RTN4	protein_coding	54982515-54982653;54987491-54987698;54987491-54987633;	1	HSA_CIRCpedia_41686	Homologous	MMU_CIRCpedia_15571
hsa-circVRK2-001	2	58084089	58089723	+	exon	ENSG00000028116	VRK2	protein_coding	58084089-58084138;58084881-58084950;58086339-58086426;58088341-58088446;58089631-58089723;58084881-58084927;	1	HSA_CIRCpedia_41750	Homologous	MMU_CIRCpedia_14788
hsa-circFANCL-001	2	58198594	58232112	-	exon	ENSG00000115392	FANCL	protein_coding	58204130-58204226;58198594-58198662;58204130-58206236;58198594-58198627;58204130-58209027;58204130-58204570;58204130-58205206;58204130-58206377;58209925-58210398;58206527-58206586;58206523-58206586;58206520-58206586;58210241-58211327;58209925-58210038;58204130-58204567;58226728-58226782;58221942-58222042;58226728-58226784;58213613-58213706;58221942-58222038;58226728-58226775;58221942-58223029;582…	1	HSA_CIRCpedia_41768	Homologous	MMU_CIRCpedia_14758
hsa-circFANCL-002	2	58221942	58232112	-	exon	ENSG00000115392	FANCL	protein_coding	58226728-58226782;58221942-58222042;58226728-58226784;58221942-58222038;58226728-58226775;58221942-58223029;58221942-58223019;58221942-58224000;58223518-58223565;58232054-58232112;58229814-58229874;58229814-58229866;58230317-58232112;58226728-58229874;58226728-58228859;58226043-58229874;58227391-58229658;	1	HSA_CIRCpedia_41770	Homologous	MMU_CIRCpedia_14757
hsa-ciSANBR-001	2	61113770	61118116	+	intron	ENSG00000274769,ENSG00000162929	SANBR	lncRNA,protein_coding	61115979-61116070;61117357-61117385;61117467-61117540;61118028-61118116;61117056-61117540;61118028-61118075;61115787-61116070;61117357-61117385;61117467-61117540;61118028-61118116;	0		3' site utilized
hsa-circSANBR-001	2	61115979	61118116	+	exon	ENSG00000274769,ENSG00000162929	SANBR	lncRNA,protein_coding	61115979-61116070;61117357-61117385;61117467-61117540;61118028-61118116;61117056-61117540;61118028-61118075;61117357-61117385;61117467-61117540;61118028-61118116;	1	HSA_CIRCpedia_41802	Homologous	MMU_CIRCpedia_13937
hsa-circXPO1-001	2	61482380	61490776	-	exon	ENSG00000082898	XPO1	protein_coding	61488588-61488771;61488165-61488271;61485768-61485962;61483937-61484105;61482957-61483091;61482380-61482539;61488591-61488771;61488165-61488213;61488588-61488932;61483937-61485529;61482957-61483122;61482380-61482426;61488588-61488663;61483937-61485962;61482625-61483091;61483937-61487541;61482818-61483091;61490642-61490776;	1	HSA_CIRCpedia_41900	3' site utilized
hsa-circXPO1-002	2	61482957	61493053	-	exon	ENSG00000082898	XPO1	protein_coding	61488588-61488771;61488165-61488271;61485768-61485962;61483937-61484105;61482957-61483091;61488591-61488771;61488165-61488213;61488588-61488932;61483937-61485529;61482957-61483122;61488588-61488663;61483937-61485962;61483937-61487541;61492915-61493053;61492567-61492748;61492325-61492481;61492035-61492198;61490642-61490776;61492035-61492196;	1	HSA_CIRCpedia_41909	5' site utilized
hsa-circXPO1-003	2	61495455	61498913	-	exon	ENSG00000082898	XPO1	protein_coding	61496879-61498913;61498865-61498913;61498673-61498739;61496879-61497007;61495455-61495613;61498673-61498792;61498673-61498913;61495455-61495573;61498673-61498874;61496961-61497007;	1	HSA_CIRCpedia_41937	Both sites utilized
hsa-circXPO1-004	2	61522611	61526521	-	exon	ENSG00000082898	XPO1	protein_coding	61522611-61523690;61526420-61526453;61522611-61522683;61526420-61526521;61525270-61525333;61526420-61526505;61525492-61526521;61526420-61526523;61525270-61525775;61526067-61526521;61526151-61526521;61526462-61526521;	1	HSA_CIRCpedia_41958	Both sites utilized
hsa-circXPO1-005	2	61522611	61533903	-	exon	ENSG00000082898	XPO1	protein_coding	61522611-61523690;61526420-61526453;61522611-61522683;61533772-61533903;61526420-61526521;61525270-61525333;61529066-61529159;61526420-61526505;61525492-61526521;61526420-61526523;61525270-61525775;61526067-61526521;61526151-61526521;61526462-61526521;	1	HSA_CIRCpedia_41959	Homologous	MMU_CIRCpedia_13728
hsa-circEHBP1-001	2	62979188	62996766	+	exon	ENSG00000115504	EHBP1	protein_coding	62979188-62979335;62979188-62979286;62979191-62979335;62979323-62979335;62990716-62990840;62993530-62993668;62993871-62993977;62987931-62988038;62987931-62988004;62993871-62993976;62993871-62994177;62996643-62996766;	1	HSA_CIRCpedia_41992	Homologous	MMU_CIRCpedia_13445
hsa-circWDPCP-001	2	63433745	63439871	-	exon	ENSG00000143951	WDPCP	protein_coding	63433745-63433930;63437421-63437554;63433745-63433936;63437862-63438007;63437453-63437554;63437457-63437554;63439757-63439871;63439757-63439855;	1	HSA_CIRCpedia_42014	Homologous	MMU_CIRCpedia_13342
hsa-circUGP2-001	2	63856306	63857936	+	exon	ENSG00000169764	UGP2	protein_coding	63856306-63856433;63857550-63857718;63857829-63857936;63857829-63857863;63856788-63856882;63857550-63857642;63857829-63857914;63857550-63857618;63857550-63857716;63857550-63857594;63856330-63856433;63856320-63856433;63856964-63857002;63856764-63856882;	1	HSA_CIRCpedia_42023	Homologous	MMU_CIRCpedia_13221
hsa-circUGP2-002	2	63856306	63862928	+	exon	ENSG00000169764	UGP2	protein_coding	63856306-63856433;63857550-63857718;63857829-63857936;63857829-63857863;63862841-63862928;63856788-63856882;63857550-63857642;63857829-63857914;63859180-63859391;63862841-63862900;63857550-63857618;63857550-63857716;63857550-63857594;63856330-63856433;63857829-63857971;63856320-63856433;63856964-63857002;63856764-63856882;	1	HSA_CIRCpedia_42024	5' site utilized
hsa-circAFTPH-001	2	64551443	64553409	+	exon	ENSG00000119844	AFTPH	protein_coding	64551443-64553409;64552512-64553409;64552876-64553409;	1	HSA_CIRCpedia_42050	Homologous	MMU_CIRCpedia_13042
hsa-circRAB1A-001	2	65090983	65104806	-	exon	ENSG00000138069	RAB1A	protein_coding	65090983-65091078;65104734-65104806;65097971-65098066;	1	HSA_CIRCpedia_42066	Both sites utilized
hsa-circAPLF-001	2	68490190	68545312	+	exon	ENSG00000169621	APLF	protein_coding	68490190-68490261;68502731-68502903;68513080-68513227;68513548-68513684;68513548-68513680;68526061-68526242;68529638-68529728;68531348-68531429;68537872-68538227;68545187-68545312;68535283-68535383;	1	HSA_CIRCpedia_42100	5' site utilized
hsa-circGFPT1-001	2	69348171	69363670	-	exon	ENSG00000198380	GFPT1	protein_coding	69350078-69350183;69348171-69348334;69363545-69363670;69359268-69359326;69358329-69358463;69356496-69356557;69354489-69354568;69354259-69354312;69363611-69363670;	1	HSA_CIRCpedia_42132	5' site utilized
hsa-circGFPT1-002	2	69358329	69363670	-	exon	ENSG00000198380	GFPT1	protein_coding	69363545-69363670;69359268-69359326;69358329-69358463;69363611-69363670;	1	HSA_CIRCpedia_42136	Homologous	MMU_CIRCpedia_32718
hsa-circC2orf42-001	2	70179532	70181997	-	exon	ENSG00000115998	C2orf42	protein_coding	70181163-70181997;70179532-70179642;70181163-70181995;70181480-70181997;70181509-70181997;70181603-70181997;70181630-70181997;70181650-70181997;70181806-70181997;70181809-70181997;70181892-70181997;70181919-70181997;	1	HSA_CIRCpedia_42201	3' site utilized
hsa-circZNF638-001	2	71396141	71418639	+	exon	ENSG00000075292	ZNF638	protein_coding	71396141-71396191;71398701-71398772;71399559-71399645;71400112-71400180;71400478-71400518;71398701-71398757;71401956-71402087;71403870-71403998;71405601-71405642;71406128-71406262;71408122-71408247;71403850-71403998;71407239-71408779;71418602-71418639;71418222-71418639;	1	HSA_CIRCpedia_42246	Both sites utilized
hsa-circEXOC6B-001	2	72465160	72480750	-	exon	ENSG00000144036	EXOC6B	protein_coding	72465160-72465339;72480616-72480750;	1	HSA_CIRCpedia_42261	Both sites utilized
hsa-circEXOC6B-002	2	72718103	72733118	-	exon	ENSG00000144036	EXOC6B	protein_coding	72718103-72718307;72733071-72733118;72731155-72731245;72731007-72731052;	1	HSA_CIRCpedia_42270	Homologous	MMU_CIRCpedia_31895
hsa-circEXOC6B-003	2	72731007	72733118	-	exon	ENSG00000144036	EXOC6B	protein_coding	72733071-72733118;72731155-72731245;72731007-72731052;	1	HSA_CIRCpedia_42272	Homologous	MMU_CIRCpedia_218952
hsa-circEVA1A-001	2	75518056	75522487	-	exon	ENSG00000115363	EVA1A	protein_coding	75522365-75522487;75518056-75518208;75518641-75518703;75518058-75518208;	1	HSA_CIRCpedia_42380	No homologous
hsa-circLINC00298-001	2	8243565	8287558	-	exon	ENSG00000235665,ENSG00000289191,ENSG00000236790	LINC00298,LINC00299	lncRNA,lncRNA,lncRNA	8243565-8243641;8277739-8278084;8277739-8278186;8287338-8287558;8281464-8282581;	1	HSA_CIRCpedia_42395	No homologous
hsa-circELMOD3-001	2	85368686	85371562	+	exon	ENSG00000115459	ELMOD3	protein_coding	85368686-85368754;85369739-85369830;85371086-85371209;85371440-85371563;85371440-85371562;85368686-85368740;85371086-85371104;85371086-85371562;85371086-85371353;	1	HSA_CIRCpedia_42422	5' site utilized
hsa-circST3GAL5-001	2	85861181	85870258	-	exon	ENSG00000115525	ST3GAL5	protein_coding	85863362-85863485;85861181-85861292;85861181-85861231;85867605-85867670;85861181-85861217;85863362-85863464;85867845-85868058;85863362-85863473;85863362-85863449;85863362-85863450;85863362-85863462;85863362-85863369;85865858-85866200;85861282-85861292;85863373-85863485;85870072-85870258;85870072-85870239;85870072-85870175;85870072-85870179;85870072-85870253;	1	HSA_CIRCpedia_92317	3' site utilized
hsa-circKIDINS220-001	2	8770670	8776892	-	exon	ENSG00000134313	KIDINS220	protein_coding	8776748-8776892;8770670-8770832;8770670-8770736;8776748-8776878;	1	HSA_CIRCpedia_42572	Homologous	MMU_CIRCpedia_14352
hsa-circMBOAT2-001	2	8908621	8958642	-	exon	ENSG00000143797	MBOAT2	protein_coding	8908621-8908716;8943187-8943264;8958497-8958642;8958497-8958590;	1	HSA_CIRCpedia_42586	Homologous	MMU_CIRCpedia_14284
hsa-circZNF514-001	2	95148885	95153259	-	exon	ENSG00000289685,ENSG00000144026	ZNF514	protein_coding,protein_coding	95153133-95153259;95152674-95152769;95148885-95150267;95153133-95153259;95152674-95152769;95148885-95150267;95152726-95152769;	1		No homologous
hsa-circMITD1-001	2	99169550	99171429	-	exon	ENSG00000158411	MITD1	protein_coding	99171343-99171405;99170537-99170652;99169550-99169610;99171343-99171429;99170537-99170905;99170535-99170652;	1	HSA_CIRCpedia_42776	No homologous
hsa-circMRPL30-001	2	99186177	99195756	+	exon	ENSG00000185414,ENSG00000241962,ENSG00000273155	MRPL30	protein_coding,protein_coding,protein_coding	99186177-99186254;99188177-99188257;99186177-99186254;99188177-99188257;99186177-99186254;99186919-99187018;99188177-99188257;99186176-99186254;99194751-99194897;99195116-99195189;99195573-99195756;99194751-99194897;99195116-99195298;99194751-99194897;99195116-99195178;99195116-99195189;99194751-99195089;	1	HSA_CIRCpedia_42778	No homologous
hsa-circGRHL1-001	2	9961046	9986282	+	exon	ENSG00000134317	GRHL1	protein_coding	9961046-9961082;9961046-9961436;9961165-9961436;9962455-9962531;9963886-9964042;9964235-9966401;9964235-9964346;9965287-9965381;9964235-9964307;9986124-9986282;	1	HSA_CIRCpedia_37226	3' site utilized
hsa-circTBC1D23-001	3	100295087	100298045	+	exon	ENSG00000036054	TBC1D23	protein_coding	100295087-100295211;100295302-100295348;100296172-100296275;100297923-100298045;	1	HSA_CIRCpedia_42793	5' site utilized
hsa-circZBTB11-001	3	101671130	101672213	-	exon	ENSG00000066422	ZBTB11	protein_coding	101671978-101672213;101671130-101671361;101671130-101672213;	1	HSA_CIRCpedia_42873	Homologous	MMU_CIRCpedia_23399
hsa-circCCDC54-AS1-001	3	107380585	107382176	-	exon	ENSG00000239828	CCDC54-AS1	lncRNA	107380585-107380708;107380585-107380607;107381923-107382176;107381923-107382056;	1	HSA_CIRCpedia_343730	No homologous
hsa-ciCCDC54-AS1-001	3	107380585	107388609	-	intron	ENSG00000239828	CCDC54-AS1	lncRNA	107380585-107380708;107380585-107380607;107381923-107382176;107381923-107382056;	0		No homologous
hsa-circBBX-001	3	107710452	107716849	+	exon	ENSG00000114439	BBX	protein_coding	107710452-107710622;107716607-107716849;107710452-107710499;107711275-107711364;107716607-107716712;107716607-107716659;107716607-107716737;107716607-107716785;107710452-107710532;107716607-107716699;107716459-107716849;	1	HSA_CIRCpedia_42907	Homologous	MMU_CIRCpedia_21789
hsa-circBBX-002	3	107710452	107733023	+	exon	ENSG00000114439	BBX	protein_coding	107710452-107710622;107716607-107716849;107710452-107710499;107711275-107711364;107716607-107716712;107716607-107716659;107716607-107716737;107716607-107716785;107710452-107710532;107716607-107716699;107716459-107716849;107728765-107728960;107732956-107733023;107728765-107728940;107728765-107728791;107732956-107732970;107728765-107728806;107728765-107728836;107728765-107728857;107728765-107728936;	1	HSA_CIRCpedia_42909	Homologous	MMU_CIRCpedia_21783
hsa-circNECTIN3-001	3	111112030	111126335	+	exon	ENSG00000177707	NECTIN3	protein_coding	111112030-111112371;111112030-111112364;111118656-111118841;111118656-111118684;111118656-111118952;111122121-111122238;111126184-111126335;111126184-111126297;111118656-111118791;111118656-111118703;	1	HSA_CIRCpedia_42929	Homologous	MMU_CIRCpedia_20872
hsa-circNECTIN3-002	3	111112030	111147484	+	exon	ENSG00000177707	NECTIN3	protein_coding	111112030-111112371;111112030-111112364;111118656-111118841;111118656-111118684;111118656-111118952;111122121-111122238;111126184-111126335;111126184-111126297;111118656-111118791;111118656-111118703;111133635-111137560;111133661-111133990;111144899-111145037;111147403-111147484;	1	HSA_CIRCpedia_42931	Homologous	MMU_CIRCpedia_20869
hsa-circPHLDB2-001	3	111913319	111920419	+	exon	ENSG00000144824	PHLDB2	protein_coding	111913319-111913702;111913319-111917663;111920282-111920419;111919072-111919215;	1	HSA_CIRCpedia_42939	No homologous
hsa-circATG7-001	3	11358418	11426926	+	exon	ENSG00000197548	ATG7	protein_coding	11358418-11358612;11360581-11360784;11362813-11362928;11364659-11364734;11358418-11358610;11362813-11363096;11364657-11364734;11364658-11364734;11379972-11380052;11426804-11426926;	1	HSA_CIRCpedia_43021	3' site utilized
hsa-circTIMMDC1-001	3	119500695	119504021	+	exon	ENSG00000113845	TIMMDC1	protein_coding	119500695-119500860;119503532-119503620;119503954-119504021;	1	HSA_CIRCpedia_43068	Homologous	MMU_CIRCpedia_39144
hsa-circTIMMDC1-002	3	119500695	119513719	+	exon	ENSG00000113845	TIMMDC1	protein_coding	119500695-119500860;119503532-119503620;119503954-119504021;119513641-119513719;	1	HSA_CIRCpedia_43069	Homologous	MMU_CIRCpedia_226654
hsa-circTIMMDC1-003	3	119503532	119517315	+	exon	ENSG00000113845	TIMMDC1	protein_coding	119503532-119503620;119503954-119504021;119513641-119513719;119517205-119517315;	1	HSA_CIRCpedia_43073	3' site utilized
hsa-circGSK3B-001	3	119863419	119905852	-	exon	ENSG00000082701	GSK3B	protein_coding	119863419-119863605;119864971-119864998;119876413-119876508;119866590-119866628;119876413-119876489;119870508-119870536;119875080-119875185;119880797-119880826;119880245-119880498;119881161-119881270;119880245-119880510;119879225-119880498;119882637-119882834;119884353-119884382;119905755-119905852;119900558-119900613;119901945-119901973;119905464-119905852;	1	HSA_CIRCpedia_43090	3' site utilized
hsa-circPPARG-001	3	12312380	12381491	+	exon	ENSG00000225026,ENSG00000132170	PPARG	processed_pseudogene,protein_coding	12312380-12312453;12312388-12312453;12328003-12328274;12344807-12344894;12351472-12351674;12351500-12351674;12351569-12351674;12379704-12379931;12381322-12381491;12379704-12379834;12371851-12372111;12379704-12379902;12381322-12381392;12381322-12381379;12376812-12379931;12379706-12379931;12379859-12379931;12380460-12381491;	1	HSA_CIRCpedia_43254	Homologous	MMU_CIRCpedia_3821
hsa-circPPARG-002	3	12312380	12392752	+	exon	ENSG00000225026,ENSG00000132170	PPARG	processed_pseudogene,protein_coding	12312380-12312453;12312388-12312453;12328003-12328274;12344807-12344894;12351472-12351674;12351500-12351674;12351569-12351674;12379704-12379931;12381322-12381491;12379704-12379834;12371851-12372111;12379704-12379902;12381322-12381392;12381322-12381379;12376812-12379931;12379706-12379931;12379859-12379931;12380460-12381491;12392614-12392752;	1	HSA_CIRCpedia_43255	Homologous	MMU_CIRCpedia_3822
hsa-circPDIA5-001	3	123223559	123259589	+	exon	ENSG00000065485,ENSG00000121542	PDIA5,SEC22A	protein_coding,protein_coding	123223559-123223722;123223559-123223722;123223644-123223722;123223559-123223702;123223559-123223680;123225103-123225227;123225103-123225297;123225103-123225171;123243812-123243950;123245899-123245930;123245899-123246014;123245899-123246011;123259524-123259589;	1	HSA_CIRCpedia_43222	Both sites utilized
hsa-circPPARG-003	3	12379704	12381491	+	exon	ENSG00000132170	PPARG	protein_coding	12379704-12379931;12381322-12381491;12379704-12379834;12379704-12379902;12381322-12381392;12381322-12381379;12379706-12379931;12379859-12379931;12380460-12381491;	1	HSA_CIRCpedia_43279	Homologous	MMU_CIRCpedia_3836
hsa-circZNF148-001	3	125313308	125331238	-	exon	ENSG00000163848	ZNF148	protein_coding	125313308-125313656;125314937-125315053;125313391-125313656;125313415-125313656;125331158-125331238;125323309-125323444;125323388-125323444;	1	HSA_CIRCpedia_43339	Homologous	MMU_CIRCpedia_16907
hsa-circLINC02614-001	3	125848230	125848447	-	exon	ENSG00000241288	LINC02614	lncRNA	125848230-125848447;	1	HSA_CIRCpedia_342279	No homologous
hsa-circEEFSEC-001	3	128262128	128264781	+	exon	ENSG00000132394	EEFSEC	protein_coding	128262128-128262224;128264617-128264781;	1	HSA_CIRCpedia_43460	Homologous	MMU_CIRCpedia_33084
hsa-circRAB7A-001	3	128795360	128807671	+	exon	ENSG00000075785	RAB7A	protein_coding	128795360-128795420;128797943-128798069;128806372-128806590;128807543-128807671;128806372-128807671;128806372-128806615;128807555-128807671;128797943-128798036;128807618-128807671;128806372-128806449;128797943-128798425;128807543-128807594;128795359-128795420;128797969-128798069;128799272-128799430;128801992-128802169;	1	HSA_CIRCpedia_43477	No homologous
hsa-circRAB7A-002	3	128806372	128807671	+	exon	ENSG00000075785	RAB7A	protein_coding	128806372-128806590;128807543-128807671;128806372-128807671;128806372-128806615;128807555-128807671;128807618-128807671;128806372-128806449;128807543-128807594;	1	HSA_CIRCpedia_43479	No homologous
hsa-circTMCC1-001	3	129880309	129880559	-	exon	ENSG00000172765	TMCC1	protein_coding	129880309-129880559;129880309-129880562;	1	HSA_CIRCpedia_43531	Not aligned
hsa-circTMCC1-002	3	129880309	129880562	-	exon	ENSG00000172765	TMCC1	protein_coding	129880309-129880559;129880309-129880562;	1	HSA_CIRCpedia_342284	Not aligned
hsa-circRYK-001	3	134158121	134195182	-	exon	ENSG00000163785	RYK	protein_coding	134159237-134159373;134159283-134159373;134183002-134183033;134177941-134178073;134175930-134176039;134175609-134175768;134183002-134183071;134177941-134181672;134183002-134183403;134175703-134175768;134195082-134195182;134191849-134191983;134188837-134188923;134191849-134191974;134191849-134191916;	0		5' site utilized
hsa-circRYK-002	3	134175609	134195182	-	exon	ENSG00000163785	RYK	protein_coding	134183002-134183033;134177941-134178073;134175930-134176039;134175609-134175768;134183002-134183071;134177941-134181672;134183002-134183403;134175703-134175768;134195082-134195182;134191849-134191983;134188837-134188923;134191849-134191974;134191849-134191916;	1	HSA_CIRCpedia_43640	Homologous	MMU_CIRCpedia_794
hsa-circRYK-003	3	134188837	134195182	-	exon	ENSG00000163785	RYK	protein_coding	134195082-134195182;134191849-134191983;134188837-134188923;134191849-134191974;134191849-134191916;	1	HSA_CIRCpedia_43647	Both sites utilized
hsa-circSTAG1-001	3	136464881	136502779	-	exon	ENSG00000118007	STAG1	protein_coding	136477289-136477412;136473539-136473637;136472413-136472492;136464881-136464988;136473539-136473603;136502628-136502779;136500223-136500296;136499766-136500296;	1	HSA_CIRCpedia_43725	Homologous	MMU_CIRCpedia_223769
hsa-circCEP70-001	3	138570318	138571356	-	exon	ENSG00000114107	CEP70	protein_coding	138571266-138571356;138571034-138571157;138570318-138570498;138571266-138571353;138570435-138570498;	1	HSA_CIRCpedia_43785	Homologous	MMU_CIRCpedia_36112
hsa-circCEP70-002	3	138570318	138572932	-	exon	ENSG00000114107	CEP70	protein_coding	138572859-138572932;138571266-138571356;138571034-138571157;138570318-138570498;138572859-138572914;138571266-138571353;138570435-138570498;	1	HSA_CIRCpedia_43786	3' site utilized
hsa-circCEP70-003	3	138570318	138572984	-	exon	ENSG00000114107	CEP70	protein_coding	138572859-138572932;138571266-138571356;138571034-138571157;138570318-138570498;138572859-138572984;138572859-138572914;138571266-138571353;138570435-138570498;	1	HSA_CIRCpedia_43787	Homologous	MMU_CIRCpedia_36109
hsa-circPIK3CB-001	3	138681967	138684803	-	exon	ENSG00000051382	PIK3CB	protein_coding	138684625-138684803;138683678-138683787;138681967-138682045;138681967-138682060;138681984-138682045;	1	HSA_CIRCpedia_43796	3' site utilized
hsa-circPXYLP1-001	3	141260123	141287453	+	exon	ENSG00000155893	PXYLP1	protein_coding	141260123-141260254;141262243-141262340;141262243-141262625;141262006-141262049;141262614-141262723;141278342-141278500;141272665-141274623;141279378-141279504;141287314-141287385;141287314-141287453;141279378-141279425;141279378-141279475;141287314-141287454;141287359-141287453;	1	HSA_CIRCpedia_105755	3' site utilized
hsa-circRASA2-001	3	141512163	141540609	+	exon	ENSG00000155903,ENSG00000250170	RASA2,RASA2-IT1	protein_coding,lncRNA	141512163-141512280;141516328-141516431;141525133-141525356;141525734-141526121;141529708-141529802;141540533-141540573;141540533-141540609;	1	HSA_CIRCpedia_43838	Homologous	MMU_CIRCpedia_35405
hsa-circPLOD2-001	3	146121112	146124229	-	exon	ENSG00000152952	PLOD2	protein_coding	146121112-146121251;146124138-146124229;146123265-146123325;146121112-146121248;146124138-146124231;146121971-146122033;	1	HSA_CIRCpedia_43953	Homologous	MMU_CIRCpedia_34384
hsa-circRNF13-001	3	149846011	149872154	+	exon	ENSG00000082996	RNF13	protein_coding	149846011-149846140;149846020-149846140;149852516-149852596;149872029-149872154;149872029-149872074;149872029-149872049;149872073-149872154;	1	HSA_CIRCpedia_43986	Homologous	MMU_CIRCpedia_215760
hsa-circRNF13-002	3	149846011	149921227	+	exon	ENSG00000082996	RNF13	protein_coding	149846011-149846140;149846020-149846140;149852516-149852596;149872029-149872154;149872029-149872074;149872029-149872049;149872073-149872154;149895473-149895560;149895473-149895570;149895473-149895498;149895240-149895274;149902072-149902162;149911978-149912083;149902072-149902159;149902072-149902152;149911993-149912083;149921134-149921227;149921134-149921184;	1	HSA_CIRCpedia_43991	Both sites utilized
hsa-circRNF13-003	3	149895473	149921227	+	exon	ENSG00000082996	RNF13	protein_coding	149895473-149895560;149895473-149895570;149895473-149895498;149902072-149902162;149911978-149912083;149902072-149902159;149902072-149902152;149911993-149912083;149921134-149921227;149921134-149921184;	1	HSA_CIRCpedia_43998	Homologous	MMU_CIRCpedia_23970
hsa-circMED12L-001	3	151116338	151127984	+	exon	ENSG00000144893	MED12L	protein_coding	151116338-151116442;151122783-151122974;151122783-151122931;151127825-151127984;	1	HSA_CIRCpedia_44041	Homologous	MMU_CIRCpedia_24364
hsa-circTIPARP-001	3	156694020	156696025	+	exon	ENSG00000163659	TIPARP	protein_coding	156694020-156694188;156695865-156696025;	1	HSA_CIRCpedia_44186	Homologous	MMU_CIRCpedia_221971
hsa-circRSRC1-001	3	158122103	158123991	+	exon	ENSG00000174891	RSRC1	protein_coding	158122103-158122298;158123866-158123991;158122154-158122298;	1	HSA_CIRCpedia_44226	Homologous	MMU_CIRCpedia_26681
hsa-circOXNAD1-001	3	16286342	16303592	+	exon	ENSG00000154814	OXNAD1	protein_coding	16286342-16286448;16294856-16294997;16301626-16301868;16301626-16301786;16302640-16302748;16303408-16303592;16303411-16303592;	1	HSA_CIRCpedia_44284	No homologous
hsa-circSEC62-001	3	169976946	169988359	+	exon	ENSG00000008952	SEC62	protein_coding	169976946-169977051;169982637-169982911;169983161-169983253;169982707-169982911;169982707-169982857;169982660-169982911;169982707-169982859;169982869-169982911;169983161-169983939;169985805-169985865;169988240-169988359;169985805-169985885;169985129-169985189;	1	HSA_CIRCpedia_44315	3' site utilized
hsa-circPLCL2-001	3	17009674	17014911	+	exon	ENSG00000154822	PLCL2	protein_coding	17009674-17010086;17010905-17011084;17009674-17012160;17014708-17014911;17010494-17012160;	1	HSA_CIRCpedia_44378	Homologous	MMU_CIRCpedia_21887
hsa-circPLCL2-002	3	17009674	17042949	+	exon	ENSG00000154822	PLCL2	protein_coding	17009674-17010086;17010905-17011084;17009674-17012160;17014708-17014911;17010494-17012160;17042874-17042949;	1	HSA_CIRCpedia_44379	Homologous	MMU_CIRCpedia_21888
hsa-circPHC3-001	3	170113360	170122744	-	exon	ENSG00000173889	PHC3	protein_coding	170113360-170113519;170122591-170122744;170117226-170117476;170117123-170117476;	1	HSA_CIRCpedia_44319	Both sites utilized
hsa-circPHC3-002	3	170122591	170129552	-	exon	ENSG00000173889	PHC3	protein_coding	170128684-170129552;170122591-170122744;170128684-170128807;170128340-170128387;170129308-170129552;170129385-170129552;	1	HSA_CIRCpedia_44325	No homologous
hsa-circPHC3-003	3	170136419	170149244	-	exon	ENSG00000173889	PHC3	protein_coding	170145423-170145521;170136419-170136665;170136419-170136670;170136534-170136665;170136596-170136665;170149086-170149244;170149134-170149244;170147248-170149244;	1	HSA_CIRCpedia_44331	Homologous	MMU_CIRCpedia_223917
hsa-circPHC3-004	3	170136419	170178938	-	exon	ENSG00000173889	PHC3	protein_coding	170145423-170145521;170136419-170136665;170136419-170136670;170136534-170136665;170136596-170136665;170149086-170149244;170149134-170149244;170150607-170150709;170178773-170178938;170172557-170172712;170171373-170171450;170171390-170171450;170172557-170172700;170176865-170176925;170169718-170171450;170170732-170171450;170171086-170171450;170172557-170172632;170171263-170171450;170147248-170149244;	1	HSA_CIRCpedia_44332	Homologous	MMU_CIRCpedia_15976
hsa-circPHC3-005	3	170145423	170149244	-	exon	ENSG00000173889	PHC3	protein_coding	170145423-170145521;170149086-170149244;170149134-170149244;170147248-170149244;	1	HSA_CIRCpedia_44334	Both sites utilized
hsa-circPHC3-006	3	170171373	170178938	-	exon	ENSG00000173889	PHC3	protein_coding	170178773-170178938;170172557-170172712;170171373-170171450;170171390-170171450;170172557-170172700;170176865-170176925;170172557-170172632;	1	HSA_CIRCpedia_44341	Homologous	MMU_CIRCpedia_38611
hsa-circFNDC3B-001	3	172112452	172133546	+	exon	ENSG00000075420	FNDC3B	protein_coding	172112452-172112590;172126973-172127057;172126974-172127057;172133471-172133546;	1	HSA_CIRCpedia_44410	Homologous	MMU_CIRCpedia_14999
hsa-circFNDC3B-002	3	172226871	172251541	+	exon	ENSG00000075420,ENSG00000243398	FNDC3B,RN7SL141P	protein_coding,misc_RNA	172226871-172226947;172226871-172227263;172237326-172237591;172247533-172247776;172251260-172251541;172251260-172251456;	1	HSA_CIRCpedia_44419	Homologous	MMU_CIRCpedia_14978
hsa-circFNDC3B-003	3	172247533	172251541	+	exon	ENSG00000075420	FNDC3B	protein_coding	172247533-172247776;172251260-172251541;172251260-172251456;	1	HSA_CIRCpedia_44421	Homologous	MMU_CIRCpedia_14977
hsa-circFNDC3B-004	3	172247533	172285984	+	exon	ENSG00000075420	FNDC3B	protein_coding	172247533-172247776;172251260-172251541;172251260-172251456;172285926-172285984;	1	HSA_CIRCpedia_44422	5' site utilized
hsa-ciFNDC3B-001	3	172251260	172262083	+	intron	ENSG00000075420	FNDC3B	protein_coding	172251260-172251541;172251260-172251456;	0		No homologous
hsa-circFNDC3B-005	3	172251260	172298787	+	exon	ENSG00000075420	FNDC3B	protein_coding	172251260-172251541;172251260-172251456;172285926-172285984;172295363-172295514;172298728-172298787;	1	HSA_CIRCpedia_44428	No homologous
hsa-circFNDC3B-006	3	172251260	172307501	+	exon	ENSG00000075420	FNDC3B	protein_coding	172251260-172251541;172251260-172251456;172285926-172285984;172295363-172295514;172298728-172298787;172307363-172307501;172306936-172307501;	1	HSA_CIRCpedia_44429	3' site utilized
hsa-circFNDC3B-007	3	172251260	172310881	+	exon	ENSG00000075420	FNDC3B	protein_coding	172251260-172251541;172251260-172251456;172285926-172285984;172295363-172295514;172298728-172298787;172307363-172307501;172306936-172307501;172310828-172310881;	1	HSA_CIRCpedia_44430	3' site utilized
hsa-circFNDC3B-008	3	172295363	172310881	+	exon	ENSG00000075420	FNDC3B	protein_coding	172295363-172295514;172298728-172298787;172307363-172307501;172306936-172307501;172310828-172310881;	1	HSA_CIRCpedia_44434	Homologous	MMU_CIRCpedia_14968
hsa-circGNB4-001	3	179413412	179419505	-	exon	ENSG00000114450	GNB4	protein_coding	179419399-179419505;179416493-179416556;179414885-179415047;179413715-179413781;179413412-179413613;179416521-179416556;	1	HSA_CIRCpedia_44526	No homologous
hsa-circMRPL47-001	3	179592644	179601790	-	exon	ENSG00000136522	MRPL47	protein_coding	179598675-179598771;179593765-179593895;179592644-179592739;179601730-179601790;	1	HSA_CIRCpedia_44530	No homologous
hsa-circKLHL24-001	3	183643480	183672484	+	exon	ENSG00000114796	KLHL24	protein_coding	183643480-183643542;183644086-183644167;183650296-183651276;183663458-183663642;183650296-183650738;183650296-183650538;183650296-183650707;183650296-183650575;183650296-183650590;183650296-183650697;183650296-183650758;183650296-183650733;183650357-183651276;183664101-183664133;183664921-183665039;183671034-183671222;183672296-183672484;183671034-183671123;	1	HSA_CIRCpedia_44617	Homologous	MMU_CIRCpedia_215128
hsa-circSATB1-001	3	18415111	18420991	-	exon	ENSG00000182568,ENSG00000131374	SATB1,TBC1D5	protein_coding,protein_coding	18415111-18415234;18420757-18420991;18416902-18417078;18416007-18416133;18417458-18417510;18416902-18417393;18416007-18416126;18416004-18416133;18416942-18417078;18417576-18417699;18420685-18420991;18420756-18420991;18420944-18420991;	1	HSA_CIRCpedia_44740	3' site utilized
hsa-circMAP3K13-001	3	185437447	185443636	+	exon	ENSG00000073803	MAP3K13	protein_coding	185443445-185443636;185437447-185437630;185437545-185437630;	1	HSA_CIRCpedia_44779	No homologous
hsa-circETV5-001	3	186079817	186081175	-	exon	ENSG00000244405	ETV5	protein_coding	186081046-186081175;186079817-186080104;186079817-186079906;186080017-186080104;186080047-186080104;186080070-186080104;186081124-186081175;	1	HSA_CIRCpedia_44832	Homologous	MMU_CIRCpedia_13535
hsa-circATP13A3-001	3	194459471	194462236	-	exon	ENSG00000133657	ATP13A3	protein_coding	194460658-194460831;194459789-194459971;194459471-194459541;194462140-194462236;194462140-194462212;194462140-194462190;194460658-194461888;	1	HSA_CIRCpedia_44936	No homologous
hsa-circACAP2-001	3	195295708	195302174	-	exon	ENSG00000114331	ACAP2	protein_coding	195295708-195295892;195295760-195295892;195301966-195302174;195301575-195301644;195301966-195302115;195302148-195302174;195297190-195297281;195297224-195297281;	1	HSA_CIRCpedia_44953	5' site utilized
hsa-circACAP2-002	3	195381009	195392147	-	exon	ENSG00000114331	ACAP2	protein_coding	195392090-195392147;195381903-195382022;195381009-195381062;195381026-195381062;	1	HSA_CIRCpedia_44965	Homologous	MMU_CIRCpedia_16069
hsa-ciSDHAP2-001	3	195625331	195729739	+	intron	ENSG00000289929,ENSG00000215837,ENSG00000242086,ENSG00000282206,ENSG00000207650,ENSG00000283426,ENSG00000176945	SDHAP2,MUC20-OT1,MIR570,SMBD1P,MUC20	lncRNA,transcribed_unprocessed_pseudogene,lncRNA,unprocessed_pseudogene,miRNA,transcribed_unitary_pseudogene,protein_coding	195635087-195635126;195638609-195638806;195639533-195640472;195635188-195635255;195636234-195636301;195658062-195658165;195661756-195661841;195662571-195662733;195663624-195663767;195664086-195664250;195666066-195666682;195658065-195658165;195663624-195663832;195664086-195664109;195666066-195666214;195668519-195668641;195671132-195671300;195672484-195672679;195673818-195673987;195658073-195658165…	0		No homologous
hsa-ciSDHAP1-001	3	195959012	195960086	-	intron	ENSG00000290763	SDHAP1	lncRNA	195959748-195960086;195959921-195960086;	0		No homologous
hsa-circUBXN7-001	3	196391813	196403019	-	exon	ENSG00000206644,ENSG00000163960,ENSG00000241868	RNU6-1279P,UBXN7,RN7SL434P	snRNA,protein_coding,misc_RNA	196393554-196393619;196391813-196391925;196391838-196391925;196393581-196393619;196393710-196393812;196402952-196403019;196400129-196400732;196397508-196397778;	1	HSA_CIRCpedia_45034	Both sites utilized
hsa-circRNF168-001	3	196487399	196488683	-	exon	ENSG00000163961	RNF168	protein_coding	196488607-196488683;196487399-196487578;	1	HSA_CIRCpedia_45037	Homologous	MMU_CIRCpedia_16474
hsa-circDLG1-001	3	197104903	197119530	-	exon	ENSG00000075711	DLG1	protein_coding	197104903-197105005;197104993-197105005;197119410-197119530;197115927-197116083;197116038-197116083;	1	HSA_CIRCpedia_45082	Homologous	MMU_CIRCpedia_39132
hsa-circLRCH3-001	3	197814908	197820430	+	exon	ENSG00000186001	LRCH3	protein_coding	197814908-197815052;197817176-197817302;197820325-197820430;197820333-197820430;	1	HSA_CIRCpedia_45119	Homologous	MMU_CIRCpedia_16718
hsa-circLRCH3-002	3	197830770	197839397	+	exon	ENSG00000186001	LRCH3	protein_coding	197830770-197830863;197832197-197832317;197835674-197835822;197835674-197835738;197835797-197835822;197839321-197839397;	1	HSA_CIRCpedia_45134	Both sites utilized
hsa-circLRCH3-003	3	197865423	197875775	+	exon	ENSG00000186001	LRCH3	protein_coding	197865423-197865471;197866112-197866219;197866112-197866179;197870160-197870278;197871325-197871462;197875698-197875775;197871325-197871585;197870160-197870176;197875698-197875760;197871423-197871462;197875694-197875775;	1	HSA_CIRCpedia_45149	Both sites utilized
hsa-circSLC4A7-001	3	27448651	27452498	-	exon	ENSG00000033867	SLC4A7	protein_coding	27452417-27452498;27448651-27448797;	1	HSA_CIRCpedia_45250	Homologous	MMU_CIRCpedia_228684
hsa-circTRNT1-001	3	3137260	3144710	+	exon	ENSG00000072756	TRNT1	protein_coding	3137260-3137453;3140510-3140648;3144584-3144710;3139589-3139710;3140510-3140587;3137260-3137297;3140510-3140728;3137356-3137453;3140510-3140578;3140540-3140648;3142894-3143058;	1	HSA_CIRCpedia_45306	No homologous
hsa-circCRBN-001	3	3156219	3174261	-	exon	ENSG00000113851	CRBN	protein_coding	3156219-3156281;3174059-3174261;3172776-3172925;3167634-3167793;3172776-3172923;3174059-3174121;3167430-3167793;3172176-3172646;3172717-3172925;3173887-3174261;	1	HSA_CIRCpedia_45312	No homologous
hsa-circSTT3B-001	3	31576396	31580096	+	exon	ENSG00000163527	STT3B	protein_coding	31576396-31576504;31579809-31580096;	1	HSA_CIRCpedia_45286	Homologous	MMU_CIRCpedia_3807
hsa-circOSBPL10-001	3	31876433	31879830	-	exon	ENSG00000144645	OSBPL10	protein_coding	31879655-31879830;31876433-31876512;31879430-31879553;31876435-31876512;31879406-31879830;	1	HSA_CIRCpedia_45310	Homologous	MMU_CIRCpedia_3767
hsa-circCLASP2-001	3	33684359	33696933	-	exon	ENSG00000163539	CLASP2	protein_coding	33684359-33684456;33696855-33696933;33689829-33689932;33688277-33688368;33687060-33687135;33689730-33689932;	1	HSA_CIRCpedia_45456	Homologous	MMU_CIRCpedia_3584
hsa-circCTNNB1-001	3	41224021	41227352	+	exon	ENSG00000168036	CTNNB1	protein_coding	41224021-41224081;41224526-41224753;41224954-41225207;41225334-41225572;41225660-41225861;41227208-41227352;41224190-41224321;41224526-41224711;41224954-41224991;41225103-41225207;41225103-41225200;41224526-41224759;41223992-41224753;41227258-41227352;	1	HSA_CIRCpedia_45584	Homologous	MMU_CIRCpedia_229051
hsa-circKRBOX1-001	3	42938850	42942071	+	exon	ENSG00000240747,ENSG00000290317,ENSG00000273291	KRBOX1	protein_coding,protein_coding,protein_coding	42938850-42938931;42941226-42941352;42941958-42942071;42938850-42938931;42941226-42941352;42941958-42942071;42941193-42941352;42938850-42938931;42941226-42941352;42941958-42942071;	1	HSA_CIRCpedia_124371	No homologous
hsa-circSNRK-001	3	43299754	43303792	+	exon	ENSG00000163788	SNRK	protein_coding	43299754-43299815;43303098-43303792;43303112-43303792;	1	HSA_CIRCpedia_45671	Homologous	MMU_CIRCpedia_5705
hsa-circSUMF1-001	3	4410865	4420146	-	exon	ENSG00000234325,ENSG00000144455	MRPS10P2,SUMF1	processed_pseudogene,protein_coding	4420064-4420146;4418010-4418132;4417128-4417242;4410865-4410978;4414580-4414960;	1	HSA_CIRCpedia_45701	Homologous	MMU_CIRCpedia_2241
hsa-circSETD2-001	3	47037666	47046621	-	exon	ENSG00000181555	SETD2	protein_coding	47037666-47037777;47037665-47037777;47046487-47046621;47042561-47042700;47041360-47041483;	1	HSA_CIRCpedia_45808	Both sites utilized
hsa-circSETD2-002	3	47037666	47067118	-	exon	ENSG00000181555	SETD2	protein_coding	47037666-47037777;47037665-47037777;47046487-47046621;47042561-47042700;47041360-47041483;47046487-47047027;47062163-47062346;47056821-47057490;47067070-47067118;47061401-47061494;47064555-47064630;47062160-47062346;	1	HSA_CIRCpedia_45811	Homologous	MMU_CIRCpedia_2926
hsa-circSETD2-003	3	47056821	47067118	-	exon	ENSG00000181555	SETD2	protein_coding	47062163-47062346;47056821-47057490;47067070-47067118;47061401-47061494;47064555-47064630;47062160-47062346;	1	HSA_CIRCpedia_45821	Homologous	MMU_CIRCpedia_2925
hsa-circSETD2-004	3	47067070	47098081	-	exon	ENSG00000181555	SETD2	protein_coding	47067070-47067397;47067070-47067118;47086195-47086314;47083720-47084382;47080916-47081083;47080801-47081083;47079512-47079793;47086195-47086698;47079512-47079611;47080899-47081083;47073005-47073147;47083720-47083946;47079740-47081083;47097955-47098081;47088113-47088247;47088184-47088247;	1	HSA_CIRCpedia_124385	Both sites utilized
hsa-circSETD2-005	3	47097955	47103423	-	exon	ENSG00000181555	SETD2	protein_coding	47097955-47098081;47103346-47103423;47101458-47101555;47097955-47099940;47097955-47098451;	1	HSA_CIRCpedia_45833	3' site utilized
hsa-circSETD2-006	3	47097955	47106120	-	exon	ENSG00000181555	SETD2	protein_coding	47097955-47098081;47103346-47103423;47101458-47101555;47097955-47099940;47097955-47098451;47105997-47106120;	1	HSA_CIRCpedia_45834	Homologous	MMU_CIRCpedia_2913
hsa-circSCAP-001	3	47425485	47428670	-	exon	ENSG00000114650	SCAP	protein_coding	47428513-47428670;47427447-47427667;47427157-47427262;47425997-47426169;47425485-47425611;47427157-47427225;47427639-47427667;47428526-47428670;47428561-47428670;	1	HSA_CIRCpedia_45871	5' site utilized
hsa-circSCAP-002	3	47435008	47443091	-	exon	ENSG00000114650	SCAP	protein_coding	47442872-47443091;47435008-47435137;47442872-47443094;47434996-47435137;	1	HSA_CIRCpedia_45884	Homologous	MMU_CIRCpedia_2859
hsa-circSMARCC1-001	3	47610066	47678311	-	exon	ENSG00000173473	SMARCC1	protein_coding	47610066-47610327;47610525-47610798;47622207-47622341;47638725-47638780;47636022-47636136;47635190-47635344;47676629-47676782;47675475-47675588;47670658-47670717;47662334-47662592;47661294-47661455;47670350-47670717;47678198-47678311;47678196-47678311;	1	HSA_CIRCpedia_45900	Both sites utilized
hsa-circSMARCC1-002	3	47661294	47678311	-	exon	ENSG00000173473	SMARCC1	protein_coding	47676629-47676782;47675475-47675588;47670658-47670717;47662334-47662592;47661294-47661455;47670350-47670717;47678198-47678311;47678196-47678311;	1	HSA_CIRCpedia_45915	Both sites utilized
hsa-circSMARCC1-003	3	47729025	47772936	-	exon	ENSG00000173473	SMARCC1	protein_coding	47738029-47738110;47736034-47736126;47729025-47729094;47729037-47729094;47745908-47745993;47746325-47746405;47772817-47772936;	1	HSA_CIRCpedia_45966	Not aligned
hsa-circRBM6-001	3	49967470	49975392	+	exon	ENSG00000004534	RBM6	protein_coding	49967470-49968748;49967470-49967654;49972059-49972148;49975323-49975392;	1	HSA_CIRCpedia_46166	Homologous	MMU_CIRCpedia_2194
hsa-circRBM6-002	3	50065031	50066502	+	exon	ENSG00000004534	RBM6	protein_coding	50065031-50065126;50066242-50066502;50065579-50065632;50066242-50066442;50065031-50065061;50066392-50066502;	1	HSA_CIRCpedia_46185	5' site utilized
hsa-ciRAD54L2-001	3	51541498	51552063	+	intron	ENSG00000164080	RAD54L2	protein_coding	51541580-51541650;51541589-51541650;	0		No homologous
hsa-circARL8B-001	3	5174017	5174414	+	exon	ENSG00000134108	ARL8B	protein_coding	5174017-5174084;5174344-5174414;5174042-5174084;5174253-5174414;	1	HSA_CIRCpedia_46302	3' site utilized
hsa-circALAS1-001	3	52204693	52206751	+	exon	ENSG00000023330	ALAS1	protein_coding	52204693-52204915;52205839-52206023;52206572-52206751;52206632-52206751;	1	HSA_CIRCpedia_46308	3' site utilized
hsa-circCCDC66-001	3	56566594	56567053	+	exon	ENSG00000180376	CCDC66	protein_coding	56566594-56566759;56566950-56567053;56566594-56566739;56566594-56566706;56566594-56566740;56566661-56566759;56566783-56567053;56566951-56567053;	1	HSA_CIRCpedia_46445	No homologous
hsa-circCCDC66-002	3	56592970	56594028	+	exon	ENSG00000180376	CCDC66	protein_coding	56593491-56593741;56593944-56594028;56592970-56593101;56592970-56593061;56593712-56593741;	1	HSA_CIRCpedia_46448	No homologous
hsa-circTASOR-001	3	56627037	56628614	-	exon	ENSG00000163946	TASOR	protein_coding	56628492-56628614;56627582-56627741;56627037-56627145;56627037-56627070;56627649-56627741;	1	HSA_CIRCpedia_46451	Homologous	MMU_CIRCpedia_14963
hsa-circTASOR-002	3	56660731	56673725	-	exon	ENSG00000163946	TASOR	protein_coding	56663541-56664331;56662385-56662490;56660914-56661017;56660731-56660834;56671600-56671692;56670073-56670145;56669700-56669791;56668397-56668558;56666260-56666384;56663541-56663572;56668397-56668489;56660969-56661017;56671352-56671692;56673580-56673725;56673580-56673673;	1	HSA_CIRCpedia_46460	Homologous	MMU_CIRCpedia_14939
hsa-circAPPL1-001	3	57242856	57248351	+	exon	ENSG00000157500	APPL1	protein_coding	57242856-57242914;57242856-57242892;57246076-57246222;57247395-57247477;57248193-57248351;	1	HSA_CIRCpedia_46488	Both sites utilized
hsa-circAPPL1-002	3	57242856	57267792	+	exon	ENSG00000157500	APPL1	protein_coding	57242856-57242914;57242856-57242892;57246076-57246222;57247395-57247477;57248193-57248351;57249360-57249548;57252269-57252311;57253682-57253738;57256957-57257051;57257246-57257428;57259028-57259080;57259845-57260019;57260117-57260153;57260628-57260774;57260117-57260439;57258763-57259080;57259793-57260019;57260117-57260434;57267742-57267792;	1	HSA_CIRCpedia_46489	5' site utilized
hsa-circSLMAP-001	3	57890041	57896932	+	exon	ENSG00000163681	SLMAP	protein_coding	57890041-57890100;57896511-57896591;57896873-57896932;57896247-57896371;57890046-57891206;57890046-57890100;57896519-57896591;57890048-57890100;57896239-57896371;57896340-57896591;57896341-57896591;	1	HSA_CIRCpedia_46521	Homologous	MMU_CIRCpedia_14774
hsa-circATXN7-001	3	63912588	63913225	+	exon	ENSG00000163635	ATXN7	protein_coding	63912588-63912923;63913157-63913225;63912588-63912675;	1	HSA_CIRCpedia_46643	Homologous	MMU_CIRCpedia_8902
hsa-circADAMTS9-001	3	64594258	64596991	-	exon	ENSG00000163638	ADAMTS9	protein_coding	64596830-64596991;64594258-64594434;	1	HSA_CIRCpedia_46655	Homologous	MMU_CIRCpedia_34422
hsa-circSUCLG2-001	3	67495798	67498295	-	exon	ENSG00000172340	SUCLG2	protein_coding	67498134-67498295;67495798-67495940;	1	HSA_CIRCpedia_46705	Both sites utilized
hsa-circSUCLG2-002	3	67495798	67508903	-	exon	ENSG00000172340	SUCLG2	protein_coding	67498134-67498295;67495798-67495940;67508807-67508903;	1	HSA_CIRCpedia_46706	3' site utilized
hsa-circFOXP1-001	3	71015549	71053773	-	exon	ENSG00000285708,ENSG00000114861	FOXP1	protein_coding,protein_coding	71015549-71015653;71015549-71015653;71015590-71015653;71040278-71040403;71053636-71053773;71052537-71052626;71046942-71047095;71041328-71041532;71053636-71053773;71052537-71052626;71046942-71047095;71041328-71041532;71052537-71052623;71046942-71047077;71046942-71047089;71041528-71041532;71044695-71045382;71047058-71047095;71053718-71053773;	1	HSA_CIRCpedia_46748	5' site utilized
hsa-circFOXP1-002	3	71041328	71053773	-	exon	ENSG00000285708,ENSG00000114861	FOXP1	protein_coding,protein_coding	71053636-71053773;71052537-71052626;71046942-71047095;71041328-71041532;71053636-71053773;71052537-71052626;71046942-71047095;71041328-71041532;71052537-71052623;71046942-71047077;71046942-71047089;71041528-71041532;71044695-71045382;71047058-71047095;71053718-71053773;	1	HSA_CIRCpedia_46750	Homologous	MMU_CIRCpedia_35992
hsa-circVGLL3-001	3	86947010	86969123	-	exon	ENSG00000206538	VGLL3	protein_coding	86947010-86947067;86961906-86963067;86968590-86968631;86968590-86969123;86968703-86969123;	1		No homologous
hsa-circVGLL3-002	3	86968590	86969123	-	exon	ENSG00000206538	VGLL3	protein_coding	86968590-86968631;86968590-86969123;86968703-86969123;	1	HSA_CIRCpedia_46813	No homologous
hsa-circVGLL3-003	3	86968590	86978643	-	exon	ENSG00000206538	VGLL3	protein_coding	86968590-86968631;86968590-86969123;86978526-86978643;86968703-86969123;	1	HSA_CIRCpedia_349571	No homologous
hsa-circST3GAL6-001	3	98756369	98773983	+	exon	ENSG00000064225	ST3GAL6	protein_coding	98756369-98756540;98756369-98756546;98768430-98768529;98770879-98770956;98772813-98772969;98772813-98772916;98773920-98773983;98771121-98771190;98768439-98768529;98770879-98770940;98763309-98763431;98763317-98763431;98763321-98763431;98772813-98773105;98763340-98763439;98763348-98763439;98763353-98763431;98770389-98770498;98771055-98771190;98772242-98772431;98773421-98773496;	1	HSA_CIRCpedia_46925	Homologous	MMU_CIRCpedia_24193
hsa-circST3GAL6-002	3	98768430	98773983	+	exon	ENSG00000064225	ST3GAL6	protein_coding	98768430-98768529;98770879-98770956;98772813-98772969;98772813-98772916;98773920-98773983;98771121-98771190;98768439-98768529;98770879-98770940;98772813-98773105;98770389-98770498;98771055-98771190;98772242-98772431;98773421-98773496;	1	HSA_CIRCpedia_46927	3' site utilized
hsa-circWDR1-001	4	10097711	10103986	-	exon	ENSG00000071127	WDR1	protein_coding	10103896-10103986;10098992-10099139;10097711-10097891;10097712-10097891;10097844-10097891;10098990-10099139;	1	HSA_CIRCpedia_46969	Homologous	MMU_CIRCpedia_18932
hsa-circSLC39A8-001	4	102304317	102315830	-	exon	ENSG00000138821	SLC39A8	protein_coding	102315668-102315830;102307436-102307605;102304989-102305111;102304317-102304481;102315668-102315742;102304317-102304488;102304407-102304481;102304448-102304481;102305025-102305111;102307557-102307605;	1	HSA_CIRCpedia_46985	No homologous
hsa-circSLC39A8-002	4	102304317	102324998	-	exon	ENSG00000138821	SLC39A8	protein_coding	102315668-102315830;102307436-102307605;102304989-102305111;102304317-102304481;102315668-102315742;102304317-102304488;102304407-102304481;102304448-102304481;102305025-102305111;102307557-102307605;102324928-102324998;102324250-102324563;	1		No homologous
hsa-circNFKB1-001	4	102525512	102537956	+	exon	ENSG00000109320	NFKB1	protein_coding	102525512-102525557;102529836-102529914;102529836-102530011;102525518-102525557;102528124-102529914;102529880-102529914;102533845-102533885;102537858-102537956;102533848-102533885;102537858-102537949;102537587-102537628;102537599-102537956;	1	HSA_CIRCpedia_46991	3' site utilized
hsa-circMANBA-001	4	102714438	102726683	-	exon	ENSG00000109323	MANBA	protein_coding	102726589-102726683;102723862-102723967;102722871-102723041;102714438-102714561;102723862-102723921;102722871-102722925;102723862-102723884;102722373-102723041;102722963-102723041;102723874-102723967;	1	HSA_CIRCpedia_47002	5' site utilized
hsa-circTET2-001	4	105233897	105237351	+	exon	ENSG00000168769	TET2	protein_coding	105233897-105234272;105233897-105237351;	1	HSA_CIRCpedia_47035	Homologous	MMU_CIRCpedia_7972
hsa-circPPA2-001	4	105424196	105456745	-	exon	ENSG00000138777	PPA2	protein_coding	105424196-105424322;105424249-105424322;105446383-105446502;105437950-105438036;105437977-105438036;105438015-105438036;105446202-105446502;105456681-105456745;105453598-105453642;105449350-105449403;105456248-105456291;105449350-105449371;105453781-105453908;105456696-105456745;105447995-105448093;105456081-105456745;	1	HSA_CIRCpedia_47047	Homologous	MMU_CIRCpedia_7962
hsa-circPAPSS1-001	4	107682015	107694006	-	exon	ENSG00000138801	PAPSS1	protein_coding	107687039-107687177;107682015-107682133;107687112-107687177;107687129-107687177;107693771-107694006;107693770-107694006;107693840-107694006;	1	HSA_CIRCpedia_47097	3' site utilized
hsa-circPAPSS1-002	4	107682015	107701285	-	exon	ENSG00000138801	PAPSS1	protein_coding	107687039-107687177;107682015-107682133;107687112-107687177;107687129-107687177;107701171-107701285;107693771-107694006;107693771-107694298;107693770-107694006;107693840-107694006;	1	HSA_CIRCpedia_47098	Homologous	MMU_CIRCpedia_7722
hsa-circSEC24B-001	4	109491327	109494856	+	exon	ENSG00000138802	SEC24B	protein_coding	109491327-109491407;109494615-109494856;	1	HSA_CIRCpedia_47127	5' site utilized
hsa-circPRSS12-001	4	118331716	118338314	-	exon	ENSG00000164099	PRSS12	protein_coding	118338176-118338314;118335473-118335651;118331716-118331866;	1	HSA_CIRCpedia_47228	No homologous
hsa-circMFSD8-001	4	127921524	127939997	-	exon	ENSG00000164073	MFSD8	protein_coding	127921860-127921963;127921524-127921771;127921860-127921982;127921524-127921963;127921860-127921989;127921926-127921963;127939853-127939997;127938783-127938838;127932985-127933093;127930683-127930817;127939481-127939601;127932985-127933713;127930683-127930709;127938783-127938836;127938783-127939400;127934558-127934662;127939853-127939886;127932985-127933237;127930673-127930817;127930688-127930817…	1	HSA_CIRCpedia_47378	3' site utilized
hsa-circLARP1B-001	4	128074460	128077962	+	exon	ENSG00000138709	LARP1B	protein_coding	128074460-128074518;128074934-128074993;128077788-128077962;128077841-128077962;	1	HSA_CIRCpedia_47403	Homologous	MMU_CIRCpedia_19511
hsa-circLARP1B-002	4	128121826	128162317	+	exon	ENSG00000138709,ENSG00000248394	LARP1B,FOSL1P1	protein_coding,processed_pseudogene	128121826-128122188;128121826-128122352;128122117-128122188;128162194-128162317;128155389-128156204;128122482-128123869;	1	HSA_CIRCpedia_68901	No homologous
hsa-circLARP1B-003	4	128179406	128200665	+	exon	ENSG00000138709	LARP1B	protein_coding	128179406-128179512;128179406-128179410;128199439-128199599;128200521-128200665;	1	HSA_CIRCpedia_47410	5' site utilized
hsa-circSCLT1-001	4	128992167	129003876	-	exon	ENSG00000151466	SCLT1	protein_coding	129003741-129003876;128999672-128999794;128997874-128997939;128992167-128992237;128997204-128997285;	1	HSA_CIRCpedia_47439	Homologous	MMU_CIRCpedia_19704
hsa-circELF2-001	4	139060324	139073567	-	exon	ENSG00000109381	ELF2	protein_coding	139060324-139060595;139061865-139062057;139060324-139060674;139060601-139060674;139061867-139062057;139061937-139062057;139073454-139073567;139071866-139072003;139067684-139067770;139071866-139072039;139071866-139072220;139066010-139067770;	1	HSA_CIRCpedia_47465	Both sites utilized
hsa-circELF2-002	4	139116649	139139497	-	exon	ENSG00000109381	ELF2	protein_coding	139125164-139125329;139117829-139117950;139116649-139116807;139139413-139139497;139137630-139137867;139139413-139139476;139136771-139137867;	1	HSA_CIRCpedia_47470	3' site utilized
hsa-circELF2-003	4	139125164	139139497	-	exon	ENSG00000109381	ELF2	protein_coding	139125164-139125329;139139413-139139497;139137630-139137867;139139413-139139476;139136771-139137867;	1	HSA_CIRCpedia_47473	3' site utilized
hsa-circELF2-004	4	139137630	139139497	-	exon	ENSG00000109381	ELF2	protein_coding	139139413-139139497;139137630-139137867;139139413-139139476;	1	HSA_CIRCpedia_47474	3' site utilized
hsa-circMAML3-001	4	139889357	139890967	-	exon	ENSG00000196782	MAML3	protein_coding	139889357-139890967;	1	HSA_CIRCpedia_47496	Homologous	MMU_CIRCpedia_22224
hsa-circGAB1-001	4	143415477	143440382	+	exon	ENSG00000243175,ENSG00000109458	RPSAP36,GAB1	transcribed_processed_pseudogene,protein_coding	143415477-143415771;143415509-143415771;143417433-143417550;143433491-143433716;143437999-143438600;143439802-143439887;143440079-143440382;143434088-143434168;143437999-143438041;143433491-143433577;143433491-143433680;143438257-143438600;143439802-143440016;143439650-143439887;143439673-143439887;143440173-143440382;143424753-143426013;143425052-143425920;	1	HSA_CIRCpedia_47532	Homologous	MMU_CIRCpedia_30609
hsa-circSMARCA5-001	4	143543509	143543972	+	exon	ENSG00000153147	SMARCA5	protein_coding	143543509-143543657;143543853-143543972;143543633-143543657;	1	HSA_CIRCpedia_47541	No homologous
hsa-ciARHGAP10-001	4	147854676	147881932	+	intron	ENSG00000071205	ARHGAP10	protein_coding	147857553-147858488;147857553-147857654;147864846-147864956;147866712-147866816;147875021-147875150;147879232-147879338;147881838-147881932;147881867-147881932;147860983-147866816;	0		3' site utilized
hsa-circARHGAP10-001	4	147857553	147881932	+	exon	ENSG00000071205	ARHGAP10	protein_coding	147857553-147858488;147857553-147857654;147864846-147864956;147866712-147866816;147875021-147875150;147879232-147879338;147881838-147881932;147881867-147881932;147860983-147866816;	1	HSA_CIRCpedia_47599	Homologous	MMU_CIRCpedia_29664
hsa-circARHGAP10-002	4	147939825	147955374	+	exon	ENSG00000071205	ARHGAP10	protein_coding	147939825-147939899;147946617-147946704;147946239-147946704;147955316-147955374;	1	HSA_CIRCpedia_47614	Homologous	MMU_CIRCpedia_29637
hsa-circARHGAP10-003	4	147939825	147966839	+	exon	ENSG00000071205	ARHGAP10	protein_coding	147939825-147939899;147946617-147946704;147946239-147946704;147955316-147955374;147965024-147965129;147966680-147966839;	1	HSA_CIRCpedia_47615	Homologous	MMU_CIRCpedia_29633
hsa-circLRBA-001	4	150798081	150817257	-	exon	ENSG00000198589	LRBA	protein_coding	150798081-150798142;150798077-150798142;150808320-150808398;150806271-150806404;150817124-150817257;	1	HSA_CIRCpedia_47690	Both sites utilized
hsa-circFBXW7-001	4	152411303	152412529	-	exon	ENSG00000109670	FBXW7	protein_coding	152411303-152411872;152412480-152412529;152411303-152411878;152411329-152411872;152411593-152411872;	1	HSA_CIRCpedia_47769	3' site utilized
hsa-ciFBXW7-001	4	152411303	152469988	-	intron	ENSG00000109670	FBXW7	protein_coding	152411303-152411872;152412480-152412529;152411303-152411878;152412480-152412606;152411329-152411872;152411593-152411872;152451660-152451776;	0		Homologous	MMU_CIRCpedia_31838
hsa-circRXFP1-001	4	158617131	158628709	+	exon	ENSG00000171509	RXFP1	protein_coding	158617131-158617205;158626820-158626891;158628638-158628709;	1	HSA_CIRCpedia_137869	No homologous
hsa-circPALLD-001	4	168890922	168903906	+	exon	ENSG00000129116	PALLD	protein_coding	168890922-168891057;168894579-168894677;168896549-168896599;168898493-168898714;168898493-168898686;168894169-168894677;168898493-168898516;168894441-168894677;168894641-168894677;168897977-168898714;168898559-168898714;168903757-168903906;168903757-168903835;	1	HSA_CIRCpedia_47909	Homologous	MMU_CIRCpedia_40198
hsa-circSH3RF1-001	4	169155480	169156679	-	exon	ENSG00000154447	SH3RF1	protein_coding	169156404-169156679;169155480-169155575;169156404-169156657;	1	HSA_CIRCpedia_47921	Homologous	MMU_CIRCpedia_25056
hsa-circNEIL3-001	4	177353308	177353728	+	exon	ENSG00000109674	NEIL3	protein_coding	177353308-177353728;	1	HSA_CIRCpedia_47993	No homologous
hsa-circNEIL3-002	4	177353308	177360677	+	exon	ENSG00000109674	NEIL3	protein_coding	177353308-177353728;177353308-177354279;177360503-177360677;	1	HSA_CIRCpedia_47994	No homologous
hsa-circTENM3-001	4	182323946	182346929	+	exon	ENSG00000218336	TENM3	protein_coding	182323946-182324252;182346651-182346929;	1	HSA_CIRCpedia_48007	3' site utilized
hsa-circTENM3-002	4	182600924	182628889	+	exon	ENSG00000218336	TENM3	protein_coding	182600924-182601161;182628651-182628889;182628651-182628875;	1	HSA_CIRCpedia_48013	Homologous	MMU_CIRCpedia_21325
hsa-circTENM3-003	4	182600924	182653893	+	exon	ENSG00000218336	TENM3	protein_coding	182600924-182601161;182628651-182628889;182628651-182628875;182653771-182653893;	1	HSA_CIRCpedia_48014	Homologous	MMU_CIRCpedia_21315
hsa-circPRIMPOL-001	4	184659340	184678394	+	exon	ENSG00000164306	PRIMPOL	protein_coding	184659340-184659437;184661774-184661903;184665917-184666064;184672173-184672460;184678232-184678394;184678232-184678386;184672173-184672268;184678277-184678394;	1	HSA_CIRCpedia_48079	No homologous
hsa-circSNX25-001	4	185247294	185267155	+	exon	ENSG00000109762	SNX25	protein_coding	185247294-185247378;185258848-185259064;185264438-185264610;185266969-185267155;185264438-185264498;185266969-185267028;	1	HSA_CIRCpedia_48096	Homologous	MMU_CIRCpedia_20791
hsa-circNSD2-001	4	1900626	1904378	+	exon	ENSG00000109685	NSD2	protein_coding	1900626-1901251;1904216-1904378;1900626-1900766;1900619-1901251;1900637-1901251;1900650-1901251;	1	HSA_CIRCpedia_48160	Homologous	MMU_CIRCpedia_17008
hsa-circNSD2-002	4	1900626	1918623	+	exon	ENSG00000109685	NSD2	protein_coding	1900626-1901251;1904216-1904378;1900626-1900766;1900619-1901251;1900637-1901251;1900650-1901251;1912091-1912194;1918141-1918623;1918141-1918389;1918432-1918623;1916871-1917037;	1	HSA_CIRCpedia_48162	Homologous	MMU_CIRCpedia_17009
hsa-circNSD2-003	4	1900626	1935262	+	exon	ENSG00000109685	NSD2	protein_coding	1900626-1901251;1904216-1904378;1900626-1900766;1900619-1901251;1900637-1901251;1900650-1901251;1912091-1912194;1918141-1918623;1930626-1930770;1918141-1919187;1918141-1918389;1918432-1918623;1930730-1930770;1935144-1935262;1916871-1917037;	1	HSA_CIRCpedia_48164	Homologous	MMU_CIRCpedia_17011
hsa-circZCCHC4-001	4	25333183	25333988	+	exon	ENSG00000168228	ZCCHC4	protein_coding	25333183-25333458;25333908-25333988;25333261-25333458;	1	HSA_CIRCpedia_48267	Homologous	MMU_CIRCpedia_40597
hsa-circZNF876P-001	4	253560	254837	+	exon	ENSG00000290382,ENSG00000198155	ZNF876P,ZNF876P	lncRNA,transcribed_unprocessed_pseudogene	253563-254841;	0		No homologous
hsa-circSEL1L3-001	4	25847294	25847864	-	exon	ENSG00000091490	SEL1L3	protein_coding	25847294-25847864;25847343-25847864;25847382-25847864;25847461-25847864;	1	HSA_CIRCpedia_48302	Homologous	MMU_CIRCpedia_22560
hsa-circHTT-001	4	3086939	3107423	+	exon	ENSG00000197386	HTT	protein_coding	3086939-3087022;3099274-3099394;3103824-3103883;3105357-3105436;3107285-3107423;	1	HSA_CIRCpedia_48392	Homologous	MMU_CIRCpedia_17475
hsa-circARAP2-001	4	36107565	36121326	-	exon	ENSG00000047365	ARAP2	protein_coding	36107565-36107693;36121179-36121326;36119650-36119718;36117061-36117135;36114170-36114287;	1	HSA_CIRCpedia_48451	3' site utilized
hsa-circARAP2-002	4	36187451	36229645	-	exon	ENSG00000047365	ARAP2	protein_coding	36187451-36187571;36193578-36193647;36214422-36214480;36213243-36213319;36212396-36212487;36210390-36210743;36210390-36210745;36209375-36209414;36228582-36229645;36229346-36229645;	1	HSA_CIRCpedia_123849	Homologous	MMU_CIRCpedia_226020
hsa-circARAP2-003	4	36210390	36229645	-	exon	ENSG00000047365	ARAP2	protein_coding	36214422-36214480;36213243-36213319;36212396-36212487;36210390-36210743;36210390-36210745;36228582-36229645;36229346-36229645;	1	HSA_CIRCpedia_48454	Both sites utilized
hsa-circARAP2-004	4	36228582	36229645	-	exon	ENSG00000047365	ARAP2	protein_coding	36228582-36229645;36229346-36229645;	1	HSA_CIRCpedia_48455	Homologous	MMU_CIRCpedia_25372
hsa-circRELL1-001	4	37631385	37638504	-	exon	ENSG00000181826	RELL1	protein_coding	37631385-37631523;37638447-37638504;37634887-37635123;	1	HSA_CIRCpedia_48457	3' site utilized
hsa-circTBC1D1-001	4	38089932	38103157	+	exon	ENSG00000065882	TBC1D1	protein_coding	38089932-38090117;38089932-38090065;38089932-38089999;38095929-38096090;38102999-38103157;38103048-38103157;	1	HSA_CIRCpedia_48479	Homologous	MMU_CIRCpedia_25842
hsa-circKLHL5-001	4	39075965	39086727	+	exon	ENSG00000109790	KLHL5	protein_coding	39075965-39076147;39081103-39081239;39081963-39082159;39086515-39086727;39081103-39081182;	1	HSA_CIRCpedia_48499	Homologous	MMU_CIRCpedia_26075
hsa-circRFC1-001	4	39326563	39327756	-	exon	ENSG00000035928	RFC1	protein_coding	39327524-39327756;39326563-39326640;39327608-39327756;	1	HSA_CIRCpedia_48531	Homologous	MMU_CIRCpedia_26145
hsa-circUBE2K-001	4	39737420	39777810	+	exon	ENSG00000078140,ENSG00000243260	UBE2K,RN7SL558P	protein_coding,misc_RNA	39737420-39737513;39745752-39745810;39755657-39755739;39761000-39761298;39777682-39777810;39774834-39774933;	1	HSA_CIRCpedia_48548	Homologous	MMU_CIRCpedia_26200
hsa-circPDS5A-001	4	39913611	39925933	-	exon	ENSG00000121892	PDS5A	protein_coding	39925836-39925933;39922622-39922748;39920319-39920399;39917048-39917188;39913611-39913726;39913611-39913687;	1	HSA_CIRCpedia_48598	Both sites utilized
hsa-circAPBB2-001	4	41013583	41014398	-	exon	ENSG00000163697	APBB2	protein_coding	41013583-41014398;41013583-41014385;41013947-41014398;41014213-41014398;41014288-41014398;41014336-41014398;41014388-41014398;	1	HSA_CIRCpedia_48636	Homologous	MMU_CIRCpedia_26534
hsa-circAPBB2-002	4	41013583	41033304	-	exon	ENSG00000163697	APBB2	protein_coding	41013583-41014398;41013583-41014385;41013947-41014398;41014213-41014398;41014288-41014398;41014336-41014398;41014388-41014398;41033236-41033304;41033290-41033304;	1	HSA_CIRCpedia_48637	Homologous	MMU_CIRCpedia_213936
hsa-circSLAIN2-001	4	48369849	48383784	+	exon	ENSG00000109171	SLAIN2	protein_coding	48369849-48369997;48377896-48378060;48379690-48379848;48379690-48379724;48377901-48378060;48379827-48379848;48382568-48382927;48383647-48383784;48382568-48382639;48382728-48382927;48383678-48383784;	1	HSA_CIRCpedia_48752	Homologous	MMU_CIRCpedia_28241
hsa-circSLAIN2-002	4	48369849	48394653	+	exon	ENSG00000109171	SLAIN2	protein_coding	48369849-48369997;48377896-48378060;48379690-48379848;48379690-48379724;48377901-48378060;48379827-48379848;48382568-48382927;48383647-48383784;48394576-48394653;48382568-48382639;48382728-48382927;48387366-48387466;48394576-48394630;48383678-48383784;	1		Both sites utilized
hsa-circFRYL-001	4	48684673	48710698	-	exon	ENSG00000075539	FRYL	protein_coding	48684673-48684795;48710519-48710698;	1	HSA_CIRCpedia_48774	Homologous	MMU_CIRCpedia_28321
hsa-circDCUN1D4-001	4	51863437	51877854	+	exon	ENSG00000109184	DCUN1D4	protein_coding	51863437-51863507;51863670-51863709;51874271-51874385;51877763-51877854;51877763-51877798;51874721-51875328;51874271-51874367;51877456-51877854;	1	HSA_CIRCpedia_48798	Homologous	MMU_CIRCpedia_28454
hsa-circDCUN1D4-002	4	51863437	51891851	+	exon	ENSG00000109184	DCUN1D4	protein_coding	51863437-51863507;51863670-51863709;51874271-51874385;51877763-51877854;51886568-51887244;51877763-51877972;51886568-51886638;51877763-51877798;51887123-51887190;51874721-51875328;51887123-51887244;51874271-51874367;51877456-51877854;51884326-51884483;51884911-51884959;51891760-51891851;51891760-51891823;51891807-51891851;	1	HSA_CIRCpedia_48800	Homologous	MMU_CIRCpedia_28456
hsa-circUSP46-001	4	52626018	52631144	-	exon	ENSG00000109189	USP46	protein_coding	52631064-52631144;52627950-52628163;52626018-52626247;52627950-52628366;52626093-52626247;52626128-52626247;52629634-52629685;52628061-52628163;52631109-52631144;	1	HSA_CIRCpedia_48809	Homologous	MMU_CIRCpedia_28601
hsa-circTMEM165-001	4	55403236	55417985	+	exon	ENSG00000134851,ENSG00000239040	TMEM165,Y_RNA	protein_coding,misc_RNA	55403236-55403338;55403243-55403338;55411614-55411839;55417072-55417247;55417803-55417985;55417072-55417245;55411614-55412156;55415271-55416157;55416923-55417247;55417803-55417848;55417129-55417247;55417691-55417985;55412636-55412738;	1	HSA_CIRCpedia_48858	No homologous
hsa-circTMEM165-002	4	55411614	55417985	+	exon	ENSG00000134851,ENSG00000239040	TMEM165,Y_RNA	protein_coding,misc_RNA	55411614-55411839;55417072-55417247;55417803-55417985;55417072-55417245;55411614-55412156;55415271-55416157;55416923-55417247;55417803-55417848;55417129-55417247;55417691-55417985;55412636-55412738;	1	HSA_CIRCpedia_48860	No homologous
hsa-circMAN2B2-001	4	6598198	6600756	+	exon	ENSG00000013288	MAN2B2	protein_coding	6598198-6598354;6600623-6600756;	1	HSA_CIRCpedia_48967	No homologous
hsa-circTBC1D14-001	4	6923373	6924111	+	exon	ENSG00000132405	TBC1D14	protein_coding	6923373-6923771;6923373-6924111;6923373-6923559;	1	HSA_CIRCpedia_48995	Homologous	MMU_CIRCpedia_18130
hsa-circRN7SKP292-001	4	6994184	7001251	+	exon	ENSG00000187904,ENSG00000202392,ENSG00000132405	RN7SKP292,TBC1D14	lncRNA,misc_RNA,protein_coding	6994184-6994302;6994209-6994302;6995341-6995747;6996325-6996407;6999085-6999202;7001145-7001251;6999183-6999202;6998775-6998958;6997012-6997328;	1	HSA_CIRCpedia_49000	Homologous	MMU_CIRCpedia_18119
hsa-circANKRD17-001	4	73085249	73092300	-	exon	ENSG00000132466	ANKRD17	protein_coding	73085249-73085446;73090667-73092300;	1	HSA_CIRCpedia_49056	No homologous
hsa-circANKRD17-002	4	73090667	73092300	-	exon	ENSG00000132466	ANKRD17	protein_coding	73090667-73092300;	1	HSA_CIRCpedia_49060	3' site utilized
hsa-circMTHFD2L-001	4	74174506	74225394	+	exon	ENSG00000163738	MTHFD2L	protein_coding	74174506-74174690;74175281-74175403;74180687-74180866;74181686-74181750;74181686-74181791;74182727-74183931;74199794-74199946;74201263-74201370;74194040-74195838;74225302-74225394;74224068-74224147;	1	HSA_CIRCpedia_49090	Homologous	MMU_CIRCpedia_33887
hsa-circNUP54-001	4	76124649	76144473	-	exon	ENSG00000138750	NUP54	protein_coding	76136186-76136412;76134175-76134362;76132523-76132719;76131230-76131284;76130656-76130749;76124649-76124756;76130656-76130851;76130656-76132719;76130656-76130718;76130656-76130792;76132523-76132714;76136188-76136412;76136282-76136412;76136321-76136412;76144390-76144473;76144149-76144292;76144184-76144292;76144197-76144292;	1	HSA_CIRCpedia_49129	5' site utilized
hsa-circNUP54-002	4	76134175	76144473	-	exon	ENSG00000138750	NUP54	protein_coding	76136186-76136412;76134175-76134362;76136188-76136412;76136282-76136412;76136321-76136412;76144390-76144473;76144149-76144292;76144184-76144292;76144197-76144292;	1	HSA_CIRCpedia_49136	5' site utilized
hsa-circSEPTIN11-001	4	76996425	77030970	+	exon	ENSG00000138758	SEPTIN11	protein_coding	76996425-76996539;77005601-77005796;77011735-77011921;77014856-77015017;77019165-77019261;77020502-77020670;77011735-77011744;77011735-77011775;77011735-77011919;77009780-77009987;77014871-77015017;77020532-77020670;77028629-77028761;77030783-77030970;77030783-77030836;77028717-77028761;77030897-77030970;77020502-77021639;	1	HSA_CIRCpedia_49162	Homologous	MMU_CIRCpedia_34454
hsa-circCNOT6L-001	4	77773081	77776392	-	exon	ENSG00000138767	CNOT6L	protein_coding	77774530-77774716;77773081-77773166;77774530-77774712;77776271-77776392;	1	HSA_CIRCpedia_49193	Homologous	MMU_CIRCpedia_35298
hsa-circFRAS1-001	4	78237510	78255375	+	exon	ENSG00000138759	FRAS1	protein_coding	78237510-78237617;78245233-78245325;78252392-78252551;78255242-78255375;	1	HSA_CIRCpedia_49199	Homologous	MMU_CIRCpedia_35373
hsa-circAFAP1-001	4	7855466	7872080	-	exon	ENSG00000196526	AFAP1	protein_coding	7855466-7855574;7861985-7862311;7871952-7872078;7868622-7868719;7871952-7872080;	1	HSA_CIRCpedia_49189	5' site utilized
hsa-circAFAP1-002	4	7868622	7872080	-	exon	ENSG00000196526	AFAP1	protein_coding	7871952-7872078;7868622-7868719;7871952-7872080;	1	HSA_CIRCpedia_49194	Homologous	MMU_CIRCpedia_17950
hsa-circBMP2K-001	4	78826037	78851056	+	exon	ENSG00000138756	BMP2K	protein_coding	78826037-78826155;78833582-78833687;78842385-78842527;78844928-78845049;78847188-78847269;78850924-78851056;78850892-78851056;	1	HSA_CIRCpedia_49241	Homologous	MMU_CIRCpedia_35490
hsa-circRASGEF1B-001	4	81456651	81459514	-	exon	ENSG00000138670	RASGEF1B	protein_coding	81459332-81459514;81457499-81457621;81456651-81456788;81457499-81457602;81458983-81459514;81459479-81459514;	1	HSA_CIRCpedia_124005	Homologous	MMU_CIRCpedia_36107
hsa-circSEC31A-001	4	82871944	82875822	-	exon	ENSG00000138674	SEC31A	protein_coding	82875727-82875822;82874611-82874751;82871944-82872086;82871933-82872086;82874698-82874751;82875731-82875822;82875785-82875822;	1	HSA_CIRCpedia_49304	Both sites utilized
hsa-circSEC31A-002	4	82874611	82881940	-	exon	ENSG00000138674	SEC31A	protein_coding	82881858-82881940;82880799-82880922;82878730-82878928;82875727-82875822;82874611-82874751;82881858-82881937;82878858-82878928;82874698-82874751;82875731-82875822;82875772-82875841;82878730-82878918;82875785-82875822;82877489-82877801;82877557-82878030;82880662-82880711;82878776-82878928;82878888-82878928;82880804-82880922;82880807-82880922;82881857-82881940;82881902-82881940;	1	HSA_CIRCpedia_49309	No homologous
hsa-circSEC31A-003	4	82878730	82881940	-	exon	ENSG00000138674	SEC31A	protein_coding	82881858-82881940;82880799-82880922;82878730-82878928;82881858-82881937;82878858-82878928;82878730-82878918;82880662-82880711;82878776-82878928;82878888-82878928;82880804-82880922;82880807-82880922;82881857-82881940;82881902-82881940;	1	HSA_CIRCpedia_49312	3' site utilized
hsa-circWDFY3-001	4	84896911	84932363	-	exon	ENSG00000163625	WDFY3	protein_coding	84896911-84897010;84896911-84896941;84932270-84932363;	1	HSA_CIRCpedia_49441	Homologous	MMU_CIRCpedia_630
hsa-circPTPN13-001	4	86764593	86767976	+	exon	ENSG00000163629	PTPN13	protein_coding	86764593-86764724;86765395-86765488;86766432-86766517;86767817-86767976;86764593-86764739;86766432-86766653;	1	HSA_CIRCpedia_49478	No homologous
hsa-circAFF1-001	4	86948498	87047594	+	exon	ENSG00000172493	AFF1	protein_coding	86948498-86948571;86973830-86974068;87006753-87007424;87006988-87007424;87007243-87007424;87046166-87046286;87046695-87047594;87046695-87046890;	1	HSA_CIRCpedia_49485	3' site utilized
hsa-circAFF1-002	4	87046166	87047594	+	exon	ENSG00000172493	AFF1	protein_coding	87046166-87046286;87046695-87047594;87046695-87046890;	1	HSA_CIRCpedia_49487	Homologous	MMU_CIRCpedia_1036
hsa-circAFF1-003	4	87084120	87091829	+	exon	ENSG00000172493	AFF1	protein_coding	87084120-87084164;87089984-87090070;87091793-87091829;87084123-87084164;87091793-87091824;	1	HSA_CIRCpedia_49492	No homologous
hsa-circKLHL8-001	4	87195324	87195690	-	exon	ENSG00000145332	KLHL8	protein_coding	87195324-87195690;	1	HSA_CIRCpedia_49510	Homologous	MMU_CIRCpedia_1070
hsa-circCCSER1-001	4	90308244	90313047	+	exon	ENSG00000184305	CCSER1	protein_coding	90312863-90313047;90309492-90309608;90312960-90313047;90313013-90313047;90308244-90309608;	1	HSA_CIRCpedia_49592	Homologous	MMU_CIRCpedia_25055
hsa-circPDLIM5-001	4	94573351	94586444	+	exon	ENSG00000163110	PDLIM5	protein_coding	94573351-94573393;94575616-94576034;94575943-94576034;94582547-94582835;94573351-94573735;94575616-94575938;94579521-94579537;94582717-94582999;94579221-94579369;94582717-94582731;94585565-94585737;94586408-94586444;94584986-94585003;94585627-94585737;94584401-94585003;	1	HSA_CIRCpedia_49623	Both sites utilized
hsa-circMARCHF6-001	5	10415488	10417404	+	exon	ENSG00000145495	MARCHF6	protein_coding	10415488-10415669;10417270-10417404;10415473-10415669;10417270-10417410;10415599-10415669;	1	HSA_CIRCpedia_49742	Both sites utilized
hsa-circMAN2A1-001	5	109713520	109716264	+	exon	ENSG00000112893	MAN2A1	protein_coding	109713520-109713774;109716120-109716264;	1	HSA_CIRCpedia_49796	Homologous	MMU_CIRCpedia_25884
hsa-circMAN2A1-002	5	109713520	109729513	+	exon	ENSG00000112893	MAN2A1	protein_coding	109713520-109713774;109716120-109716264;109729342-109729513;	1	HSA_CIRCpedia_49797	Homologous	MMU_CIRCpedia_25885
hsa-circDCP2-001	5	112985835	113004077	+	exon	ENSG00000172795	DCP2	protein_coding	112985835-112985986;112992121-112992248;112992672-112992770;112993106-112993173;112985835-112986010;113001084-113001236;113001357-113001469;113001567-113001674;113003942-113004077;113001126-113001236;	1	HSA_CIRCpedia_49851	5' site utilized
hsa-circKCNN2-001	5	114404438	114404856	+	exon	ENSG00000080709	KCNN2	protein_coding	114404438-114404856;	1	HSA_CIRCpedia_49879	Homologous	MMU_CIRCpedia_20606
hsa-circDMXL1-001	5	119240419	119244576	+	exon	ENSG00000172869	DMXL1	protein_coding	119240419-119240471;119244359-119244576;	1	HSA_CIRCpedia_49930	No homologous
hsa-circSNCAIP-001	5	122336788	122403865	+	exon	ENSG00000064692,ENSG00000287794	SNCAIP	protein_coding,unitary_pseudogene	122336788-122336904;122373512-122374481;122391089-122391191;122403793-122403865;122400986-122401126;122403793-122403797;122388567-122389870;122391089-122391176;122391135-122391191;	1	HSA_CIRCpedia_123646	No homologous
hsa-circCSNK1G3-001	5	123545417	123557564	+	exon	ENSG00000151292	CSNK1G3	protein_coding	123545417-123545841;123545417-123545956;123545415-123545841;123545634-123545841;123553107-123553147;123557495-123557564;123552965-123553147;	1	HSA_CIRCpedia_49956	Homologous	MMU_CIRCpedia_22767
hsa-circCSNK1G3-002	5	123545417	123575963	+	exon	ENSG00000151292	CSNK1G3	protein_coding	123545417-123545841;123545417-123545956;123545415-123545841;123545634-123545841;123553107-123553147;123557495-123557564;123552965-123553147;123573393-123573541;123575729-123575963;	1	HSA_CIRCpedia_49958	Homologous	MMU_CIRCpedia_22768
hsa-circFBN2-001	5	128446481	128530693	-	exon	ENSG00000138829	FBN2	protein_coding	128446481-128446606;128464724-128464921;128530595-128530693;128527872-128527967;128519273-128519368;	1	HSA_CIRCpedia_68696	Both sites utilized
hsa-circISOC1-001	5	129104956	129107062	+	exon	ENSG00000066583	ISOC1	protein_coding	129104956-129105075;129105185-129105388;129105185-129105347;129106946-129107062;	1	HSA_CIRCpedia_50066	Homologous	MMU_CIRCpedia_24230
hsa-circADAMTS19-001	5	129526284	129528677	+	exon	ENSG00000145808	ADAMTS19	protein_coding	129526284-129526515;129527748-129527831;129526284-129526456;129528520-129528677;129528520-129528543;	1	HSA_CIRCpedia_50067	No homologous
hsa-circADAMTS19-002	5	129679764	129704391	+	exon	ENSG00000145808	ADAMTS19	protein_coding	129679764-129679921;129684120-129684273;129694720-129694855;129688100-129688214;129701388-129701592;129704239-129704391;	1	HSA_CIRCpedia_50073	5' site utilized
hsa-circADAMTS19-003	5	129684120	129704391	+	exon	ENSG00000145808	ADAMTS19	protein_coding	129684120-129684273;129694720-129694855;129688100-129688214;129701388-129701592;129704239-129704391;	1	HSA_CIRCpedia_50074	No homologous
hsa-circFNIP1-001	5	131677703	131709272	-	exon	ENSG00000273217,ENSG00000217128	FNIP1	protein_coding,protein_coding	131677703-131677872;131679029-131679175;131709201-131709272;131706411-131706546;131704065-131704266;131698917-131699002;	1	HSA_CIRCpedia_50121	No homologous
hsa-circAFF4-001	5	132892164	132893118	-	exon	ENSG00000072364	AFF4	protein_coding	132893030-132893118;132892164-132892404;	1	HSA_CIRCpedia_50156	Homologous	MMU_CIRCpedia_22620
hsa-circCAMLG-001	5	134741063	134744052	+	exon	ENSG00000164615	CAMLG	protein_coding	134741066-134741523;134741063-134741523;134743987-134744052;	1	HSA_CIRCpedia_50267	5' site utilized
hsa-circFAM13B-001	5	137985257	137988315	-	exon	ENSG00000031003	FAM13B	protein_coding	137985257-137985389;137988274-137988315;137987461-137987616;	1	HSA_CIRCpedia_50348	3' site utilized
hsa-circFAM13B-002	5	138006990	138021197	-	exon	ENSG00000031003	FAM13B	protein_coding	138018302-138018514;138011768-138011945;138011008-138011149;138006990-138007147;138011890-138011945;138018386-138018514;138018409-138018514;138018479-138018514;138021031-138021197;138018955-138019146;138019881-138019977;138020763-138021197;	1	HSA_CIRCpedia_50356	Homologous	MMU_CIRCpedia_17355
hsa-circCTNNA1-001	5	138781923	138783372	+	exon	ENSG00000044115	CTNNA1	protein_coding	138781923-138782029;138783177-138783372;138783177-138783353;138783177-138783374;138782290-138782403;	1	HSA_CIRCpedia_50440	Homologous	MMU_CIRCpedia_17639
hsa-circUBE2D2-001	5	139600372	139614966	+	exon	ENSG00000131508	UBE2D2	protein_coding	139600372-139600435;139600404-139600435;139614586-139614617;139614697-139614774;139614861-139614966;139614586-139614685;139614258-139614774;	1	HSA_CIRCpedia_50480	Homologous	MMU_CIRCpedia_17879
hsa-circUBE2D2-002	5	139600372	139623461	+	exon	ENSG00000131508	UBE2D2	protein_coding	139600372-139600435;139600404-139600435;139614586-139614617;139614697-139614774;139614861-139614966;139623368-139623461;139623368-139623444;139614586-139614685;139614258-139614774;	1	HSA_CIRCpedia_50481	Homologous	MMU_CIRCpedia_17880
hsa-circUBE2D2-003	5	139614586	139623461	+	exon	ENSG00000131508	UBE2D2	protein_coding	139614586-139614617;139614697-139614774;139614861-139614966;139623368-139623461;139623368-139623444;139614586-139614685;	1	HSA_CIRCpedia_50484	3' site utilized
hsa-circANKHD1-EIF4EBP3-001	5	140440119	140449305	+	exon	ENSG00000254996,ENSG00000131503	ANKHD1-EIF4EBP3,ANKHD1	protein_coding,protein_coding	140440119-140440266;140440995-140441142;140440119-140440266;140440995-140441142;140445742-140445975;140449211-140449305;140445742-140445974;140445742-140445975;140449211-140449305;	1	HSA_CIRCpedia_50505	Homologous	MMU_CIRCpedia_18142
hsa-circARHGAP26-001	5	142885298	142932125	+	exon	ENSG00000145819	ARHGAP26	protein_coding	142885298-142885399;142894238-142894348;142894238-142894335;142901935-142902039;142903540-142903669;142907704-142907804;142913199-142913293;142903644-142903669;142907322-142907508;142907361-142907508;142915542-142915684;142907578-142907804;142908722-142908882;142932047-142932125;142919211-142919443;142921531-142922114;	1	HSA_CIRCpedia_50578	Homologous	MMU_CIRCpedia_19049
hsa-circARHGAP26-002	5	143037196	143057747	+	exon	ENSG00000145819	ARHGAP26	protein_coding	143037196-143037261;143041816-143041890;143037196-143037223;143041525-143041714;143054439-143054526;143056028-143056086;143057642-143057747;143056028-143056036;143056083-143056086;	1	HSA_CIRCpedia_50588	Homologous	MMU_CIRCpedia_19089
hsa-circARHGAP26-003	5	143054439	143057747	+	exon	ENSG00000145819	ARHGAP26	protein_coding	143054439-143054526;143056028-143056086;143057642-143057747;143056028-143056036;143056083-143056086;	1	HSA_CIRCpedia_50593	Homologous	MMU_CIRCpedia_19093
hsa-circRBM27-001	5	146254943	146258593	+	exon	ENSG00000091009,ENSG00000275740	RBM27	protein_coding,protein_coding	146254943-146255092;146258449-146258593;146254943-146255092;146258449-146258593;	1	HSA_CIRCpedia_50707	Homologous	MMU_CIRCpedia_19847
hsa-circG3BP1-001	5	151790323	151791062	+	exon	ENSG00000145907	G3BP1	protein_coding	151790323-151790404;151790889-151791029;151790889-151791062;151790889-151790990;151790991-151791062;151790889-151791020;	1	HSA_CIRCpedia_50853	Homologous	MMU_CIRCpedia_213650
hsa-circFAM114A2-001	5	153997803	154034967	-	exon	ENSG00000055147	FAM114A2	protein_coding	154002847-154002969;154002251-154002390;153997803-153997875;153997803-153997826;154011241-154011320;154034744-154034967;154034278-154034377;154033791-154033883;154029489-154029580;154028149-154028283;154027176-154027334;154026399-154026522;154034848-154034967;154033791-154033877;154027176-154027381;154026312-154026522;154034876-154034946;154027295-154027546;154034744-154034946;154028243-154028283…	1	HSA_CIRCpedia_50862	Homologous	MMU_CIRCpedia_220645
hsa-circFAM114A2-002	5	154026399	154034967	-	exon	ENSG00000055147	FAM114A2	protein_coding	154034744-154034967;154034278-154034377;154033791-154033883;154029489-154029580;154028149-154028283;154027176-154027334;154026399-154026522;154034848-154034967;154033791-154033877;154027176-154027381;154034876-154034946;154027295-154027546;154034744-154034946;154028243-154028283;154028280-154028283;154033817-154033883;154034350-154034377;154034763-154034967;154034763-154034946;154034908-154034967;	1	HSA_CIRCpedia_50865	Both sites utilized
hsa-circFAM114A2-003	5	154029489	154034967	-	exon	ENSG00000055147	FAM114A2	protein_coding	154034744-154034967;154034278-154034377;154033791-154033883;154029489-154029580;154034848-154034967;154033791-154033877;154034876-154034946;154034744-154034946;154033817-154033883;154034350-154034377;154034763-154034967;154034763-154034946;154034908-154034967;	1	HSA_CIRCpedia_50867	5' site utilized
hsa-circFAM114A2-004	5	154033791	154034967	-	exon	ENSG00000055147	FAM114A2	protein_coding	154034744-154034967;154034278-154034377;154033791-154033883;154034848-154034967;154033791-154033877;154034876-154034946;154034744-154034946;154033817-154033883;154034350-154034377;154034763-154034967;154034763-154034946;154034908-154034967;	1	HSA_CIRCpedia_50869	5' site utilized
hsa-circMRPL22-001	5	154950821	154967237	+	exon	ENSG00000082515	MRPL22	protein_coding	154950821-154950938;154956371-154956436;154957135-154957212;154955199-154957212;154959051-154959175;154959980-154960049;154966686-154966966;154966686-154966893;154966686-154966945;154966686-154966971;	0		No homologous
hsa-circCYFIP2-001	5	157359005	157361598	+	exon	ENSG00000055163	CYFIP2	protein_coding	157359005-157359148;157360282-157360372;157361468-157361598;157361405-157361598;	1	HSA_CIRCpedia_50936	Homologous	MMU_CIRCpedia_20828
hsa-circMYO10-001	5	16779545	16783469	-	exon	ENSG00000145555	MYO10	protein_coding	16783335-16783469;16781705-16781829;16780728-16780741;16780524-16780608;16779545-16779648;16780734-16780741;	1	HSA_CIRCpedia_51035	3' site utilized
hsa-circRARS1-001	5	168488602	168494650	+	exon	ENSG00000113643	RARS1	protein_coding	168488602-168488736;168492659-168492847;168492659-168492791;168488692-168488736;168488602-168488615;168493894-168494002;168494550-168494650;168493894-168493958;168492659-168493187;	1	HSA_CIRCpedia_51048	3' site utilized
hsa-circRARS1-002	5	168488602	168497348	+	exon	ENSG00000113643	RARS1	protein_coding	168488602-168488736;168492659-168492847;168492659-168492791;168488692-168488736;168488602-168488615;168493894-168494002;168494550-168494650;168495315-168495436;168497228-168497348;168493894-168493958;168495315-168495333;168494550-168494736;168494550-168495151;168497012-168497348;168497218-168497348;168492659-168493187;	1	HSA_CIRCpedia_51050	3' site utilized
hsa-circPANK3-001	5	168568646	168568998	-	exon	ENSG00000120137	PANK3	protein_coding	168568646-168568998;	1	HSA_CIRCpedia_51071	Homologous	MMU_CIRCpedia_17859
hsa-circRANBP17-001	5	170878097	170896115	+	exon	ENSG00000204764	RANBP17	protein_coding	170878097-170878243;170881806-170881896;170881839-170881896;170892387-170892553;170896050-170896115;170892387-170892490;	1	HSA_CIRCpedia_51122	Homologous	MMU_CIRCpedia_213644
hsa-circRANBP17-002	5	171183195	171205612	+	exon	ENSG00000204764	RANBP17	protein_coding	171183322-171183430;171183195-171183230;171199670-171199773;171205524-171205612;171205524-171205607;171205524-171205579;	1		No homologous
hsa-circRANBP17-003	5	171183199	171205612	+	exon	ENSG00000204764	RANBP17	protein_coding	171183322-171183430;171199670-171199773;171205524-171205612;171205524-171205607;171205524-171205579;	0		No homologous
hsa-circUIMC1-001	5	176943335	176958154	-	exon	ENSG00000087206	UIMC1	protein_coding	176943335-176943488;176958093-176958154;176955959-176956035;176951474-176951577;	1	HSA_CIRCpedia_51249	Homologous	MMU_CIRCpedia_23043
hsa-circNSD1-001	5	177209636	177212195	+	exon	ENSG00000165671	NSD1	protein_coding	177209636-177210453;177209636-177212195;177209636-177210068;177212111-177212195;	1	HSA_CIRCpedia_51271	Homologous	MMU_CIRCpedia_23113
hsa-circFAM193B-001	5	177536358	177539147	-	exon	ENSG00000146067	FAM193B	protein_coding	177536358-177536745;177536358-177536486;177536358-177536390;177538905-177539147;177537873-177538107;177538905-177539066;177537873-177538019;177537987-177538107;177538905-177539042;177538006-177538107;177538085-177538107;177538911-177539147;	1	HSA_CIRCpedia_51306	Homologous	MMU_CIRCpedia_225725
hsa-circCANX-001	5	179705679	179710065	+	exon	ENSG00000127022	CANX	protein_coding	179705679-179705852;179706258-179706331;179707132-179707190;179708239-179708380;179708978-179709059;179709873-179710065;179709919-179710065;179708239-179708622;179705679-179705804;179708250-179708380;179705679-179705862;179709467-179710065;	1	HSA_CIRCpedia_51378	3' site utilized
hsa-circCANX-002	5	179709873	179720560	+	exon	ENSG00000127022	CANX	protein_coding	179709873-179710065;179709919-179710065;179715899-179716000;179715937-179716000;179716105-179716294;179719668-179719781;179720404-179720560;179719668-179720560;	1	HSA_CIRCpedia_51392	Both sites utilized
hsa-circMAPK9-001	5	180261684	180280608	-	exon	ENSG00000050748	MAPK9	protein_coding	180269280-180269409;180264781-180264839;180261684-180261822;180262957-180263089;180264781-180264842;180280440-180280608;180279796-180280036;180280440-180280581;	1	HSA_CIRCpedia_51436	5' site utilized
hsa-circGUSBP1-001	5	21491321	21497196	+	exon	ENSG00000279107,ENSG00000291102,ENSG00000183666	GUSBP1,GUSBP1	TEC,lncRNA,transcribed_unprocessed_pseudogene	21493436-21494596;21491321-21491508;21495098-21495182;21491321-21491508;21495098-21495182;21497022-21497196;21497022-21497196;	1	HSA_CIRCpedia_51485	No homologous
hsa-circGOLPH3-001	5	32135572	32143880	-	exon	ENSG00000113384	GOLPH3	protein_coding	32143749-32143880;32135572-32135686;	1	HSA_CIRCpedia_51559	Not aligned
hsa-circNADK2-001	5	36211844	36227565	-	exon	ENSG00000152620	NADK2	protein_coding	36219596-36219679;36217748-36217884;36211844-36211922;36217748-36218257;36213013-36213177;36213013-36213113;36212264-36212313;36217794-36217884;36227477-36227565;36226475-36226563;36225542-36225623;36225542-36225612;	1	HSA_CIRCpedia_51658	Both sites utilized
hsa-circNIPBL-001	5	36953618	36976402	+	exon	ENSG00000164190	NIPBL	protein_coding	36953618-36953760;36955472-36955637;36958104-36958231;36961484-36961583;36962123-36962274;36954968-36955010;36961506-36961583;36970876-36971036;36971945-36972041;36975776-36976402;36975776-36975897;	1	HSA_CIRCpedia_51669	Homologous	MMU_CIRCpedia_213897
hsa-ciNIPBL-001	5	36982165	36986301	+	intron	ENSG00000164190	NIPBL	protein_coding	36984676-36986301;	0		3' site utilized
hsa-circLIFR-001	5	38523419	38530666	-	exon	ENSG00000113594	LIFR	protein_coding	38530506-38530666;38528726-38528840;38527155-38527294;38523419-38523582;38527175-38527294;38528672-38528840;38528759-38528840;	1	HSA_CIRCpedia_51796	Homologous	MMU_CIRCpedia_39162
hsa-circRICTOR-001	5	38990949	39003622	-	exon	ENSG00000164327	RICTOR	protein_coding	38990949-38991075;39003558-39003622;39002535-39002666;38996819-38996882;	1	HSA_CIRCpedia_51816	Both sites utilized
hsa-circCARD6-001	5	40852174	40854096	+	exon	ENSG00000132357	CARD6	protein_coding		NA		No homologous
hsa-circZNF131-001	5	43161249	43161931	+	exon	ENSG00000172262	ZNF131	protein_coding	43161249-43161606;43161709-43161773;43161249-43161613;43161709-43161931;43161249-43161368;43161249-43161931;43161249-43161332;43161249-43161294;43161831-43161931;	1	HSA_CIRCpedia_51855	3' site utilized
hsa-circNNT-001	5	43675511	43677806	+	exon	ENSG00000112992	NNT	protein_coding	43675511-43675670;43677725-43677806;43677779-43677806;	1	HSA_CIRCpedia_51884	3' site utilized
hsa-circNNT-002	5	43675511	43704400	+	exon	ENSG00000112992	NNT	protein_coding	43675511-43675670;43677725-43677806;43677779-43677806;43700119-43700237;43702621-43702736;	0		No homologous
hsa-circEMB-001	5	50399107	50411383	-	exon	ENSG00000170571	EMB	protein_coding	50411197-50411383;50410877-50410965;50405725-50405852;50403178-50403454;50402286-50402319;50399859-50399913;50411197-50411221;50403256-50403454;	0		5' site utilized
hsa-circEMB-002	5	50402286	50411383	-	exon	ENSG00000170571	EMB	protein_coding	50411197-50411383;50410877-50410965;50405725-50405852;50403178-50403454;50402286-50402319;50411197-50411221;50403256-50403454;	1	HSA_CIRCpedia_51894	5' site utilized
hsa-circPARP8-001	5	50750151	50763242	+	exon	ENSG00000151883	PARP8	protein_coding	50750151-50750188;50757119-50757215;50761821-50761898;50763148-50763242;50759643-50759732;50760292-50760362;50761821-50761887;50761821-50761902;50759643-50759690;50760292-50760366;50761821-50761900;	1	HSA_CIRCpedia_51899	Homologous	MMU_CIRCpedia_38332
hsa-circPARP8-002	5	50750151	50778650	+	exon	ENSG00000151883	PARP8	protein_coding	50750151-50750188;50757119-50757215;50761821-50761898;50763148-50763242;50759643-50759732;50760292-50760362;50761821-50761887;50761821-50761902;50759643-50759690;50760292-50760366;50763148-50763261;50761821-50761900;50778069-50778126;50778069-50778129;50778560-50778650;50778069-50778114;	1	HSA_CIRCpedia_51900	Both sites utilized
hsa-circPARP8-003	5	50778069	50797233	+	exon	ENSG00000151883	PARP8	protein_coding	50778069-50778126;50778069-50778129;50778560-50778650;50788523-50788589;50778069-50778114;50794207-50794332;50794853-50795417;50796982-50797032;50797138-50797233;	1	HSA_CIRCpedia_51904	3' site utilized
hsa-circSLC38A9-001	5	55645789	55664863	-	exon	ENSG00000177058	SLC38A9	protein_coding	55652529-55652723;55649207-55649314;55645789-55645895;55645789-55645868;55649210-55649314;55664693-55664863;55656715-55656774;55657970-55658038;55656721-55656774;55656745-55656774;55664560-55664863;	1	HSA_CIRCpedia_51979	Homologous	MMU_CIRCpedia_220160
hsa-circMAP3K1-001	5	56864734	56865977	+	exon	ENSG00000095015	MAP3K1	protein_coding	56864734-56864934;56865340-56865456;56865829-56865977;	1	HSA_CIRCpedia_52006	5' site utilized
hsa-circPDE4D-001	5	58988493	58993465	-	exon	ENSG00000113448	PDE4D	protein_coding	58993372-58993465;58991832-58992004;58990804-58990902;58989755-58989919;58988493-58988592;58993425-58993465;	1	HSA_CIRCpedia_52029	Homologous	MMU_CIRCpedia_2719
hsa-circDEPDC1B-001	5	60638750	60647533	-	exon	ENSG00000035499	DEPDC1B	protein_coding	60647398-60647533;60645492-60645619;60644745-60644875;60642812-60642859;60638750-60638890;60645516-60645619;	1	HSA_CIRCpedia_52044	5' site utilized
hsa-circZSWIM6-001	5	61472681	61473037	+	exon	ENSG00000130449	ZSWIM6	protein_coding	61472681-61473037;	1	HSA_CIRCpedia_52063	Homologous	MMU_CIRCpedia_2179
hsa-circZSWIM6-002	5	61472681	61494410	+	exon	ENSG00000130449	ZSWIM6	protein_coding	61490786-61490934;61494260-61494410;61472681-61473037;	1	HSA_CIRCpedia_52065	Homologous	MMU_CIRCpedia_2173
hsa-circCWC27-001	5	64788951	64804386	+	exon	ENSG00000153015	CWC27	protein_coding	64788951-64789020;64800248-64800327;64801302-64801332;64804229-64804312;64804229-64804386;64801302-64804386;64804335-64804386;	1	HSA_CIRCpedia_52152	Homologous	MMU_CIRCpedia_1354
hsa-circADAMTS6-001	5	65170617	65197151	-	exon	ENSG00000049192	ADAMTS6	protein_coding	65172832-65173008;65170617-65170773;65172940-65173008;65188016-65188220;65197022-65197151;	1	HSA_CIRCpedia_52155	3' site utilized
hsa-circADAMTS6-002	5	65224320	65226219	-	exon	ENSG00000049192	ADAMTS6	protein_coding	65224320-65224400;65226086-65226219;65224924-65225047;	1	HSA_CIRCpedia_52168	Homologous	MMU_CIRCpedia_1211
hsa-circADAMTS6-003	5	65451475	65452918	-	exon	ENSG00000049192	ADAMTS6	protein_coding	65452707-65452918;65452133-65452216;65451475-65451620;65452133-65452221;	1	HSA_CIRCpedia_52188	3' site utilized
hsa-circADAMTS6-004	5	65451475	65460338	-	exon	ENSG00000049192	ADAMTS6	protein_coding	65452707-65452918;65452133-65452216;65451475-65451620;65452133-65452221;65460170-65460338;	1	HSA_CIRCpedia_52189	Homologous	MMU_CIRCpedia_1178
hsa-circADAMTS6-005	5	65451475	65473952	-	exon	ENSG00000049192	ADAMTS6	protein_coding	65452707-65452918;65452133-65452216;65451475-65451620;65452133-65452221;65460170-65460338;65473577-65473952;65470778-65471142;65473577-65473694;65473577-65473691;65473577-65473673;	1	HSA_CIRCpedia_52191	Homologous	MMU_CIRCpedia_1172
hsa-circPPWD1-001	5	65567513	65572286	+	exon	ENSG00000113593	PPWD1	protein_coding	65567513-65568079;65567513-65567615;65569632-65569732;65569878-65569998;65571839-65572286;65568918-65568994;65569878-65569971;65569637-65569732;65571839-65571884;65571839-65571927;65571839-65572284;65569363-65569732;65572086-65572286;	1	HSA_CIRCpedia_52200	Homologous	MMU_CIRCpedia_225764
hsa-circERBIN-001	5	65988635	65994864	+	exon	ENSG00000112851	ERBIN	protein_coding	65988635-65988682;65992710-65992907;65994814-65994864;65994747-65994864;	1	HSA_CIRCpedia_52227	Homologous	MMU_CIRCpedia_1069
hsa-circERBIN-002	5	65988635	66014725	+	exon	ENSG00000112851	ERBIN	protein_coding	65988635-65988682;65992710-65992907;65994814-65994864;66012049-66012127;66013549-66013638;66014669-66014725;66011332-66011456;66013566-66013638;65994747-65994864;	1	HSA_CIRCpedia_52228	Homologous	MMU_CIRCpedia_1066
hsa-circERBIN-003	5	66053406	66054951	+	exon	ENSG00000112851	ERBIN	protein_coding	66053406-66054951;66053406-66053781;66054457-66054951;	1	HSA_CIRCpedia_52237	Homologous	MMU_CIRCpedia_1048
hsa-circMAST4-001	5	66759709	66788794	+	exon	ENSG00000069020	MAST4	protein_coding	66759709-66759862;66759728-66759862;66759730-66759862;66788670-66788794;66783335-66783384;66788670-66788705;66788687-66788794;66788732-66788794;66788781-66788794;	1	HSA_CIRCpedia_52253	Homologous	MMU_CIRCpedia_880
hsa-circCCNB1-001	5	69174877	69175537	+	exon	ENSG00000134057	CCNB1	protein_coding	69174877-69175113;69175397-69175537;69174877-69175063;	1	HSA_CIRCpedia_52305	No homologous
hsa-circBDP1-001	5	71502599	71512428	+	exon	ENSG00000145734	BDP1	protein_coding	71502599-71502791;71504621-71504751;71509465-71511151;71512241-71512428;71509465-71511350;	1	HSA_CIRCpedia_101202	No homologous
hsa-circMCCC2-001	5	71592926	71604468	+	exon	ENSG00000131844	MCCC2	protein_coding	71592926-71592992;71596280-71596364;71599659-71599760;71602506-71602633;71604356-71604468;71602511-71602633;71602506-71603065;	1	HSA_CIRCpedia_52451	Homologous	MMU_CIRCpedia_214309
hsa-circTNPO1-001	5	72861808	72865729	+	exon	ENSG00000083312	TNPO1	protein_coding	72861808-72861914;72865596-72865729;72865596-72865693;72861808-72861915;72862354-72862396;72865596-72865731;	1	HSA_CIRCpedia_52479	Homologous	MMU_CIRCpedia_35938
hsa-circFCHO2-001	5	72989427	72990864	+	exon	ENSG00000157107	FCHO2	protein_coding	72989427-72989501;72990478-72990619;72990712-72990864;	1	HSA_CIRCpedia_68642	Homologous	MMU_CIRCpedia_35886
hsa-circFCHO2-002	5	73058433	73077493	+	exon	ENSG00000157107	FCHO2	protein_coding	73058433-73058524;73063841-73063944;73068650-73068779;73074742-73074853;73077338-73077493;73077338-73077440;	1	HSA_CIRCpedia_52510	No homologous
hsa-circFCHO2-003	5	73074742	73077493	+	exon	ENSG00000157107	FCHO2	protein_coding	73074742-73074853;73077338-73077493;73077338-73077440;	1	HSA_CIRCpedia_52515	No homologous
hsa-circARHGEF28-001	5	73840480	73840760	+	exon	ENSG00000214944	ARHGEF28	protein_coding	73840480-73840760;	1	HSA_CIRCpedia_52542	No homologous
hsa-circENC1-001	5	74634684	74636498	-	exon	ENSG00000171617	ENC1	protein_coding	74634684-74636498;74634684-74636362;74636337-74636498;74636474-74636498;	1	HSA_CIRCpedia_52552	Homologous	MMU_CIRCpedia_222453
hsa-circGFM2-001	5	74745678	74750667	-	exon	ENSG00000164347	GFM2	protein_coding	74750579-74750667;74747692-74747780;74746105-74746165;74745678-74745857;	1	HSA_CIRCpedia_52567	Homologous	MMU_CIRCpedia_35514
hsa-circFAM169A-001	5	74813840	74841679	-	exon	ENSG00000198780	FAM169A	protein_coding	74813840-74814019;74813842-74814019;74841545-74841679;74840074-74840173;74838965-74839050;74834426-74834597;74839025-74839050;	1	HSA_CIRCpedia_52581	Homologous	MMU_CIRCpedia_35499
hsa-circFAM169A-002	5	74834426	74841679	-	exon	ENSG00000198780	FAM169A	protein_coding	74841545-74841679;74840074-74840173;74838965-74839050;74834426-74834597;74839025-74839050;	1	HSA_CIRCpedia_52582	Homologous	MMU_CIRCpedia_35498
hsa-circWDR41-001	5	77449760	77464809	-	exon	ENSG00000164253	WDR41	protein_coding	77463095-77463226;77459062-77459124;77453817-77453928;77451291-77451353;77449760-77449870;77451291-77452873;77449760-77449860;77451291-77451346;77449765-77449870;77459050-77459124;77449804-77449870;77453802-77453928;77449815-77449860;77449831-77449870;77453817-77453910;77451324-77451353;77453866-77453928;77453879-77453928;77453889-77453928;77458859-77459124;77463093-77463226;77463106-77463226;774…	1	HSA_CIRCpedia_52661	No homologous
hsa-circAP3B1-001	5	78089393	78129307	-	exon	ENSG00000132842	AP3B1	protein_coding	78100953-78101025;78089393-78089499;78116126-78116234;78113752-78113923;78110207-78110354;78102830-78102878;78108737-78108848;78129121-78129307;78128030-78128160;78128030-78128156;78121712-78121873;	1	HSA_CIRCpedia_52685	Homologous	MMU_CIRCpedia_34853
hsa-circHOMER1-001	5	79396823	79457018	-	exon	ENSG00000152413	HOMER1	protein_coding	79401899-79402055;79397527-79397637;79397527-79397910;79439010-79439149;79456862-79457018;79450990-79451121;79447053-79447145;79396823-79396903;	1	HSA_CIRCpedia_52726	Homologous	MMU_CIRCpedia_34496
hsa-circHOMER1-002	5	79439010	79457018	-	exon	ENSG00000152413	HOMER1	protein_coding	79439010-79439149;79456862-79457018;79450990-79451121;79447053-79447145;	1	HSA_CIRCpedia_52732	Homologous	MMU_CIRCpedia_34495
hsa-circTENT2-001	5	79640851	79669028	+	exon	ENSG00000164329	TENT2	protein_coding	79640851-79640965;79641105-79641196;79642844-79642910;79645123-79645192;79648617-79648693;79649062-79649190;79656958-79657001;79642832-79642910;79644646-79645192;79648617-79648651;79648705-79649190;79648862-79649190;79656881-79657001;79668892-79669028;79668892-79669005;79668721-79669028;	1	HSA_CIRCpedia_52749	5' site utilized
hsa-circZFYVE16-001	5	80449591	80474830	+	exon	ENSG00000039319	ZFYVE16	protein_coding	80449591-80449713;80450431-80450586;80451485-80451709;80455692-80455774;80456461-80456565;80456945-80457092;80459414-80459494;80451485-80452460;80450431-80450470;80453989-80456565;80459439-80459494;80472761-80472923;80473754-80473859;80474663-80474830;	1	HSA_CIRCpedia_52790	3' site utilized
hsa-circMSH3-001	5	80775694	80792844	+	exon	ENSG00000113318	MSH3	protein_coding	80775694-80775758;80778720-80778836;80787565-80787672;80792733-80792844;	1	HSA_CIRCpedia_52812	Homologous	MMU_CIRCpedia_34331
hsa-circVCAN-001	5	83537007	83542268	+	exon	ENSG00000038427	VCAN	protein_coding	83537007-83539684;83537007-83537247;83537007-83542268;83541948-83542268;	1	HSA_CIRCpedia_52870	Homologous	MMU_CIRCpedia_33500
hsa-circVCAN-002	5	83537007	83555038	+	exon	ENSG00000038427	VCAN	protein_coding	83537007-83539684;83537007-83537247;83545537-83545650;83547971-83548084;83553364-83553522;83554956-83555038;83544965-83545070;83553364-83553474;83553362-83553522;83537007-83542268;83541948-83542268;	1	HSA_CIRCpedia_52872	Homologous	MMU_CIRCpedia_33497
hsa-circRASA1-001	5	87331348	87338091	+	exon	ENSG00000145715	RASA1	protein_coding	87331348-87331500;87332507-87332642;87333267-87333337;87337974-87338091;87337972-87338091;	1	HSA_CIRCpedia_52879	5' site utilized
hsa-circRASA1-002	5	87331348	87353235	+	exon	ENSG00000145715	RASA1	protein_coding	87331348-87331500;87332507-87332642;87333267-87333337;87337974-87338091;87341290-87341321;87337972-87338091;87346672-87346724;87349214-87349364;87353157-87353235;	1	HSA_CIRCpedia_52882	Homologous	MMU_CIRCpedia_224242
hsa-ciTMEM161B-001	5	88220563	88245792	-	intron	ENSG00000164180	TMEM161B	protein_coding	88225769-88225866;88220563-88220719;88221674-88221760;88220563-88220631;88221301-88221471;88220615-88220719;88240813-88240916;88228445-88228528;88228441-88228528;88228459-88228528;	0		No homologous
hsa-circRHOBTB3-001	5	95731859	95783963	+	exon	ENSG00000164292,ENSG00000251348	RHOBTB3,HSPD1P11	protein_coding,processed_pseudogene	95731859-95732012;95731859-95732084;95736889-95736922;95736889-95737075;95731859-95732751;95736889-95737011;95731956-95732084;95736939-95737075;95748333-95748487;95752239-95752350;95755396-95756093;95748333-95748441;95755396-95755761;95763508-95763620;95752239-95752287;95763508-95763542;95768046-95768166;95780252-95780425;95767755-95767890;95768140-95768166;95780007-95780425;95768999-95770700;957…	1		5' site utilized
hsa-circRHOBTB3-002	5	95736889	95763620	+	exon	ENSG00000164292	RHOBTB3	protein_coding	95736889-95736922;95736889-95737075;95736889-95737011;95736939-95737075;95748333-95748487;95752239-95752350;95755396-95756093;95748333-95748441;95755396-95755761;95763508-95763620;95752239-95752287;95763508-95763542;	1	HSA_CIRCpedia_53061	Homologous	MMU_CIRCpedia_36278
hsa-circRHOBTB3-003	5	95748333	95783963	+	exon	ENSG00000164292,ENSG00000251348	RHOBTB3,HSPD1P11	protein_coding,processed_pseudogene	95748333-95748487;95752239-95752350;95755396-95756093;95748333-95748441;95755396-95755761;95763508-95763620;95752239-95752287;95763508-95763542;95768046-95768166;95780252-95780425;95767755-95767890;95768140-95768166;95780007-95780425;95768999-95770700;95783797-95783963;95783797-95783869;95783582-95783963;95783834-95783963;	1	HSA_CIRCpedia_53066	5' site utilized
hsa-circRHOBTB3-004	5	95755396	95763620	+	exon	ENSG00000164292	RHOBTB3	protein_coding	95755396-95756093;95755396-95755761;95763508-95763620;95763508-95763542;	1	HSA_CIRCpedia_53072	Both sites utilized
hsa-circRHOBTB3-005	5	95763508	95783963	+	exon	ENSG00000164292,ENSG00000251348	RHOBTB3,HSPD1P11	protein_coding,processed_pseudogene	95763508-95763620;95763508-95763542;95768046-95768166;95780252-95780425;95767755-95767890;95768140-95768166;95780007-95780425;95768999-95770700;95783797-95783963;95783797-95783869;95783582-95783963;95783834-95783963;	1	HSA_CIRCpedia_53075	No homologous
hsa-circLNPEP-001	5	96985080	97028612	+	exon	ENSG00000113441	LNPEP	protein_coding	96985080-96985218;96986539-96986670;96993015-96993135;96993817-96993971;96996390-96996503;96998014-96998145;97003415-97003546;97006073-97006233;97006427-97006515;96996013-96996503;96998014-96998084;96996378-96996503;97006073-97006382;97013648-97013831;97014939-97015095;97022300-97022484;97024521-97024682;97026617-97026757;97027733-97027814;	0		5' site utilized
hsa-circLNPEP-002	5	97013648	97028612	+	exon	ENSG00000113441	LNPEP	protein_coding	97013648-97013831;97014939-97015095;97022300-97022484;97024521-97024682;97026617-97026757;97027733-97027814;	0		5' site utilized
hsa-circASCC3-001	6	100715462	100725703	-	exon	ENSG00000112249	ASCC3	protein_coding	100725539-100725703;100718075-100718251;100715462-100715533;	1	HSA_CIRCpedia_53134	3' site utilized
hsa-circASCC3-002	6	100798713	100805880	-	exon	ENSG00000112249	ASCC3	protein_coding	100805760-100805880;100800300-100800504;100799431-100799572;100798713-100798838;	1	HSA_CIRCpedia_53145	Both sites utilized
hsa-circSOBP-001	6	107503657	107506427	+	exon	ENSG00000112320	SOBP	protein_coding	107503657-107503795;107506242-107506427;	1	HSA_CIRCpedia_53221	Homologous	MMU_CIRCpedia_20024
hsa-circSEC63-001	6	107904629	107924932	-	exon	ENSG00000025796	SEC63	protein_coding	107904629-107904721;107913366-107913427;107912716-107912774;107911346-107911396;107908927-107909035;107906683-107906777;107906448-107906580;107908927-107909159;107906465-107906580;107909008-107909035;107911168-107911396;107924818-107924932;107921797-107921909;	1	HSA_CIRCpedia_53228	5' site utilized
hsa-circSEC63-002	6	107921797	107929514	-	exon	ENSG00000025796	SEC63	protein_coding	107929415-107929514;107924818-107924932;107921797-107921909;	1	HSA_CIRCpedia_53233	Homologous	MMU_CIRCpedia_19916
hsa-circAMD1-001	6	110887505	110890356	+	exon	ENSG00000123505	AMD1	protein_coding	110887505-110887591;110888857-110888983;110890254-110890356;110888286-110890356;	1	HSA_CIRCpedia_53313	No homologous
hsa-circMFSD4B-001	6	111262257	111263946	+	exon	ENSG00000173214	MFSD4B	protein_coding	111262257-111262425;111263830-111263946;	1	HSA_CIRCpedia_53328	No homologous
hsa-circKPNA5-001	6	116692055	116726622	+	exon	ENSG00000196911	KPNA5	protein_coding	116692055-116692156;116692293-116692392;116698704-116698798;116702019-116702150;116705072-116705160;116716219-116716318;116722126-116722289;116724297-116724375;116725751-116725876;116726495-116726622;	1	HSA_CIRCpedia_53380	5' site utilized
hsa-circKPNA5-002	6	116698704	116705160	+	exon	ENSG00000196911	KPNA5	protein_coding	116698704-116698798;116702019-116702150;116705072-116705160;	1	HSA_CIRCpedia_53383	5' site utilized
hsa-circCEP85L-001	6	118511298	118566316	-	exon	ENSG00000111860	CEP85L	protein_coding	118511298-118511415;118523802-118523920;118565529-118566316;118565035-118566316;118565559-118566316;118566055-118566316;118566092-118566316;	1	HSA_CIRCpedia_53406	Both sites utilized
hsa-circRNF217-001	6	125045211	125058106	+	exon	ENSG00000146373	RNF217	protein_coding	125045211-125045444;125057942-125058106;125045211-125045411;125045303-125045444;125046607-125046661;125048152-125048259;125046600-125046661;	1	HSA_CIRCpedia_53459	Homologous	MMU_CIRCpedia_16173
hsa-circSAMD3-001	6	130154825	130184623	-	exon	ENSG00000164483	SAMD3	protein_coding	130154825-130155025;130154825-130154853;130159532-130162275;130184438-130184623;130184103-130184187;130175841-130176008;130184438-130184620;130175758-130176008;130184438-130184632;130175835-130176008;130176095-130176186;130175904-130176008;130182988-130183309;130183226-130183485;130184123-130184187;130184487-130184623;130184501-130184620;	1	HSA_CIRCpedia_123265	Homologous	MMU_CIRCpedia_219406
hsa-circSAMD3-002	6	130175841	130184623	-	exon	ENSG00000164483	SAMD3	protein_coding	130184438-130184623;130184103-130184187;130175841-130176008;130184438-130184620;130184438-130184632;130175835-130176008;130176095-130176186;130175904-130176008;130182988-130183309;130183226-130183485;130184123-130184187;130184487-130184623;130184501-130184620;	1	HSA_CIRCpedia_123266	5' site utilized
hsa-circSAMD3-003	6	130184103	130184620	-	exon	ENSG00000164483	SAMD3	protein_coding	130184438-130184623;130184103-130184187;130184438-130184620;130184438-130184632;130184123-130184187;130184487-130184623;130184501-130184620;	1	HSA_CIRCpedia_100160	5' site utilized
hsa-circSAMD3-004	6	130184103	130184623	-	exon	ENSG00000164483	SAMD3	protein_coding	130184438-130184623;130184103-130184187;130184438-130184620;130184438-130184632;130184123-130184187;130184487-130184623;130184501-130184620;	1	HSA_CIRCpedia_53521	5' site utilized
hsa-circEPB41L2-001	6	130926605	130956499	-	exon	ENSG00000079819	EPB41L2	protein_coding	130926605-130926709;130955994-130956499;130955105-130955317;130955994-130956485;130955994-130956461;130955273-130955317;130955998-130956499;130956025-130956499;130956104-130956499;130956132-130956499;	1	HSA_CIRCpedia_53530	Homologous	MMU_CIRCpedia_219405
hsa-circEPB41L2-002	6	130955105	130956499	-	exon	ENSG00000079819	EPB41L2	protein_coding	130955994-130956499;130955105-130955317;130955994-130956485;130955994-130956461;130955273-130955317;130955998-130956499;130956025-130956499;130956104-130956499;130956132-130956499;	1	HSA_CIRCpedia_53531	Homologous	MMU_CIRCpedia_14533
hsa-circENPP3-001	6	131718672	131726200	+	exon	ENSG00000154269	ENPP3	protein_coding	131718672-131718738;131720292-131720379;131722227-131722405;131724040-131724091;131726046-131726200;	1	HSA_CIRCpedia_153462	3' site utilized
hsa-circENPP1-001	6	131860387	131869489	+	exon	ENSG00000197594	ENPP1	protein_coding	131860387-131860506;131861595-131861704;131864506-131864571;131864866-131864938;131868018-131868126;131869358-131869489;131864892-131864938;131864506-131866009;131861610-131861704;131868037-131868126;	1	HSA_CIRCpedia_53555	No homologous
hsa-circHBS1L-001	6	135039573	135042126	-	exon	ENSG00000112339	HBS1L	protein_coding	135042001-135042126;135039573-135039767;	1	HSA_CIRCpedia_53601	Homologous	MMU_CIRCpedia_13201
hsa-circSIRT5-001	6	13579451	13584225	+	exon	ENSG00000124523	SIRT5	protein_coding	13579451-13579609;13579546-13579609;13584076-13584225;13584203-13584225;	1	HSA_CIRCpedia_53625	No homologous
hsa-circSIRT5-002	6	13579451	13600949	+	exon	ENSG00000124523	SIRT5	protein_coding	13579451-13579609;13579546-13579609;13584076-13584225;13588331-13588464;13591669-13591894;13595477-13595564;13596963-13597016;13584987-13585127;13597731-13597864;13594430-13594845;13588331-13588425;13597728-13597864;13584203-13584225;13589060-13589543;13599032-13599155;13600834-13600949;13600648-13600949;13599032-13600949;	1	HSA_CIRCpedia_53628	No homologous
hsa-circRANBP9-001	6	13632370	13644729	-	exon	ENSG00000010017	RANBP9	protein_coding	13644545-13644729;13642479-13642591;13641199-13641307;13639563-13639753;13637808-13637955;13634431-13634552;13632370-13632521;13632370-13632755;	1	HSA_CIRCpedia_53636	Homologous	MMU_CIRCpedia_20067
hsa-circRANBP9-002	6	13639563	13644729	-	exon	ENSG00000010017	RANBP9	protein_coding	13644545-13644729;13642479-13642591;13641199-13641307;13639563-13639753;	1	HSA_CIRCpedia_53641	Homologous	MMU_CIRCpedia_20073
hsa-circMAP3K5-001	6	136669283	136698682	-	exon	ENSG00000197442	MAP3K5	protein_coding	136669283-136669395;136698489-136698682;136697219-136697387;136695951-136696057;136694140-136694310;	1	HSA_CIRCpedia_53679	Homologous	MMU_CIRCpedia_12798
hsa-circMAP3K5-002	6	136694140	136698682	-	exon	ENSG00000197442	MAP3K5	protein_coding	136698489-136698682;136697219-136697387;136695951-136696057;136694140-136694310;	1	HSA_CIRCpedia_53682	Homologous	MMU_CIRCpedia_12797
hsa-circMAP3K5-003	6	136694140	136720589	-	exon	ENSG00000197442	MAP3K5	protein_coding	136705110-136705133;136698489-136698682;136697219-136697387;136695951-136696057;136694140-136694310;136720450-136720589;	1	HSA_CIRCpedia_53683	Homologous	MMU_CIRCpedia_12789
hsa-circNHSL1-001	6	138473306	138496371	-	exon	ENSG00000135540	NHSL1	protein_coding	138473306-138473433;138496219-138496371;	1	HSA_CIRCpedia_53709	Homologous	MMU_CIRCpedia_12500
hsa-circREPS1-001	6	138943513	138944622	-	exon	ENSG00000135597	REPS1	protein_coding	138944498-138944622;138943853-138944015;138943513-138943576;138944498-138944545;138943853-138943926;	1	HSA_CIRCpedia_53725	Both sites utilized
hsa-circPHACTR2-001	6	143765261	143765798	+	exon	ENSG00000112419	PHACTR2	protein_coding	143765261-143765798;143765261-143765500;143765261-143765474;143765261-143765665;	1	HSA_CIRCpedia_53752	Both sites utilized
hsa-circPHACTR2-002	6	143765261	143777383	+	exon	ENSG00000112419	PHACTR2	protein_coding	143765261-143765798;143765261-143765500;143765261-143765474;143765261-143765665;143772258-143772457;143774059-143774215;143777328-143777383;143774168-143774215;	1	HSA_CIRCpedia_53753	5' site utilized
hsa-circPHACTR2-003	6	143765261	143807133	+	exon	ENSG00000112419,ENSG00000257065	PHACTR2	protein_coding,protein_coding	143765261-143765798;143765261-143765500;143765261-143765474;143765261-143765665;143772258-143772457;143774059-143774215;143777328-143777383;143783219-143783280;143774168-143774215;143788773-143788910;143788773-143789364;143807092-143807133;143807057-143807133;	1	HSA_CIRCpedia_53755	5' site utilized
hsa-circUTRN-001	6	144451370	144459354	+	exon	ENSG00000152818	UTRN	protein_coding	144451370-144451493;144453782-144453869;144458770-144459011;144459174-144459354;	1	HSA_CIRCpedia_53772	Homologous	MMU_CIRCpedia_223018
hsa-circUTRN-002	6	144487548	144493456	+	exon	ENSG00000152818	UTRN	protein_coding	144487548-144487697;144488673-144488834;144490071-144490199;144490929-144491102;144493301-144493456;	1	HSA_CIRCpedia_53774	No homologous
hsa-circUTRN-003	6	144487548	144511123	+	exon	ENSG00000152818	UTRN	protein_coding	144487548-144487697;144488673-144488834;144490071-144490199;144490929-144491102;144493301-144493456;144499257-144499427;144510944-144511123;	1	HSA_CIRCpedia_53776	No homologous
hsa-circUTRN-004	6	144537582	144539443	+	exon	ENSG00000152818	UTRN	protein_coding	144537582-144537717;144539294-144539443;	1	HSA_CIRCpedia_53786	5' site utilized
hsa-circUTRN-005	6	144537582	144542870	+	exon	ENSG00000152818	UTRN	protein_coding	144537582-144537717;144539294-144539443;144542795-144542870;	1	HSA_CIRCpedia_53787	5' site utilized
hsa-circUTRN-006	6	144781922	144803147	+	exon	ENSG00000152818	UTRN	protein_coding	144781922-144782123;144789194-144789279;144793834-144793991;144797824-144797990;144797745-144797990;144799381-144799473;144803036-144803147;	1	HSA_CIRCpedia_53801	Homologous	MMU_CIRCpedia_6294
hsa-circSHPRH-001	6	145888020	145894977	-	exon	ENSG00000146414	SHPRH	protein_coding	145893215-145893354;145888020-145888100;145894885-145894977;145894150-145894236;145893215-145893393;	1	HSA_CIRCpedia_53812	No homologous
hsa-circSASH1-001	6	148468545	148487715	+	exon	ENSG00000111961,ENSG00000215223	SASH1,CYP51A1P3	protein_coding,processed_pseudogene	148468545-148468585;148471417-148471503;148468545-148469111;148478693-148479018;148479353-148480074;148480384-148480763;148474110-148474222;148487614-148487715;	1	HSA_CIRCpedia_53848	Homologous	MMU_CIRCpedia_32929
hsa-circTAB2-001	6	149378018	149379518	+	exon	ENSG00000055208	TAB2	protein_coding	149378018-149378529;149378672-149379518;149378018-149379518;	1	HSA_CIRCpedia_53861	Homologous	MMU_CIRCpedia_30089
hsa-circIPCEF1-001	6	154199668	154214276	-	exon	ENSG00000074706,ENSG00000288520	IPCEF1	protein_coding,protein_coding	154199668-154200040;154199668-154200040;154199723-154200040;154199829-154200040;154200018-154200040;154214218-154214276;154212770-154212855;154214218-154214276;154212770-154212855;154212770-154213330;154212835-154212855;154214257-154214276;	1	HSA_CIRCpedia_53997	3' site utilized
hsa-circSCAF8-001	6	154773989	154795139	+	exon	ENSG00000213079	SCAF8	protein_coding	154773989-154774072;154778001-154778045;154787861-154788022;154792823-154792976;154795009-154795139;154792823-154792946;154792823-154792858;	1	HSA_CIRCpedia_54043	Homologous	MMU_CIRCpedia_16145
hsa-circSCAF8-002	6	154773989	154833409	+	exon	ENSG00000213079,ENSG00000146426	SCAF8,TIAM2	protein_coding,protein_coding	154773989-154774072;154778001-154778045;154787861-154788022;154792823-154792976;154795009-154795139;154792823-154792946;154792823-154792858;154801971-154802147;154803544-154803623;154805369-154805486;154808070-154808201;154808686-154808798;154810015-154810208;154815716-154815816;154818479-154818592;154820177-154820333;154822276-154822409;154824234-154824378;154827172-154827240;154822162-154822379…	1		5' site utilized
hsa-circARID1B-001	6	157036835	157084905	+	exon	ENSG00000049618,ENSG00000288910	ARID1B	protein_coding,lncRNA	157036835-157036876;157050914-157051912;157060632-157061587;157071182-157072575;157084662-157084905;157084766-157084905;157084772-157084905;	1	HSA_CIRCpedia_54093	3' site utilized
hsa-circTULP4-001	6	158282263	158314268	+	exon	ENSG00000130338,ENSG00000274023	TULP4	protein_coding,lncRNA	158282263-158282378;158282841-158282860;158312051-158312662;158312051-158312358;158310364-158310483;158312051-158312363;158312465-158314268;158312660-158314268;158313445-158314268;	1		Not aligned
hsa-circTULP4-002	6	158312051	158314268	+	exon	ENSG00000130338,ENSG00000274023	TULP4	protein_coding,lncRNA	158312051-158312662;158312051-158312358;158312051-158312363;158312465-158314268;158312660-158314268;158313445-158314268;	1		No homologous
hsa-circTMEM181-001	6	158573420	158589782	+	exon	ENSG00000146433	TMEM181	protein_coding	158573420-158573523;158580940-158580995;158583954-158584044;158585304-158585425;158589672-158589782;	1	HSA_CIRCpedia_54172	No homologous
hsa-circTMEM181-002	6	158580940	158589782	+	exon	ENSG00000146433	TMEM181	protein_coding	158580940-158580995;158583954-158584044;158585304-158585425;158589672-158589782;	1	HSA_CIRCpedia_54181	No homologous
hsa-circTMEM181-003	6	158583954	158589782	+	exon	ENSG00000146433	TMEM181	protein_coding	158583954-158584044;158585304-158585425;158589672-158589782;	1	HSA_CIRCpedia_54188	No homologous
hsa-circSYTL3-001	6	158707230	158725637	+	exon	ENSG00000164674	SYTL3	protein_coding	158707230-158707281;158708322-158708391;158713800-158713878;158718087-158718211;158725503-158725637;	1	HSA_CIRCpedia_54200	No homologous
hsa-circEZR-001	6	158776408	158789371	-	exon	ENSG00000092820	EZR	protein_coding	158776408-158776504;158789288-158789371;158787108-158787203;158785309-158785583;158784644-158784727;158783520-158783666;158788314-158788479;158783534-158783666;	1	HSA_CIRCpedia_54205	5' site utilized
hsa-circSOD2-001	6	159682474	159688242	-	exon	ENSG00000291237	SOD2	protein_coding	159688126-159688242;159684854-159685033;159682474-159682638;159682461-159682638;159682482-159682638;159682610-159682638;159684875-159685033;159684896-159685033;159684904-159685033;159684939-159685033;	1	HSA_CIRCpedia_54212	5' site utilized
hsa-circIGF2R-001	6	160046498	160048543	+	exon	ENSG00000197081	IGF2R	protein_coding	160046498-160046645;160046892-160047057;160047159-160047336;160047792-160047907;160048375-160048543;	1	HSA_CIRCpedia_54237	No homologous
hsa-ciMAP3K4-001	6	161022010	161034449	+	intron	ENSG00000085511	MAP3K4	protein_coding	161034259-161034449;161022194-161022227;161034358-161034449;	0		No homologous
hsa-ciMAP3K4-002	6	161022010	161049979	+	intron	ENSG00000085511	MAP3K4	protein_coding	161034259-161034449;161022194-161022227;161034358-161034449;161048616-161049979;161048246-161048291;161048616-161048803;	0		3' site utilized
hsa-circMAP3K4-001	6	161034259	161049979	+	exon	ENSG00000085511	MAP3K4	protein_coding	161034259-161034449;161034358-161034449;161048616-161049979;161048246-161048291;161048616-161048803;	1	HSA_CIRCpedia_54260	3' site utilized
hsa-circMAP3K4-002	6	161048616	161049979	+	exon	ENSG00000085511	MAP3K4	protein_coding	161048616-161049979;161048616-161048803;	1	HSA_CIRCpedia_54261	Homologous	MMU_CIRCpedia_5874
hsa-circATXN1-001	6	16326394	16328470	-	exon	ENSG00000124788,ENSG00000288708	ATXN1	protein_coding,protein_coding	16326394-16328470;16327724-16328281;16328342-16328431;	1	HSA_CIRCpedia_54284	Homologous	MMU_CIRCpedia_20592
hsa-circQKI-001	6	163455279	163478896	+	exon	ENSG00000112531	QKI	protein_coding	163455279-163455421;163457381-163457551;163455331-163455421;163478780-163478896;163478780-163478802;	1	HSA_CIRCpedia_54287	Homologous	MMU_CIRCpedia_759
hsa-circFAM120B-001	6	170317370	170330550	+	exon	ENSG00000112584	FAM120B	protein_coding	170317370-170319124;170323079-170323259;170330449-170330550;	1	HSA_CIRCpedia_54433	Homologous	MMU_CIRCpedia_10502
hsa-circPSMB1-001	6	170543601	170549113	-	exon	ENSG00000008018	PSMB1	protein_coding	170549006-170549113;170546103-170546184;170543601-170543730;	1	HSA_CIRCpedia_54444	Homologous	MMU_CIRCpedia_10547
hsa-circCAP2-001	6	17539269	17543143	+	exon	ENSG00000112186	CAP2	protein_coding	17539269-17539458;17540973-17541148;17542837-17542960;17543061-17543143;17539269-17539290;	1	HSA_CIRCpedia_54457	Homologous	MMU_CIRCpedia_20915
hsa-circNUP153-001	6	17661653	17675770	-	exon	ENSG00000124789	NUP153	protein_coding	17661653-17661779;17675522-17675770;17675229-17675368;17674905-17675033;17669430-17669546;17669293-17669337;17668975-17669028;17665239-17665385;17662018-17662070;	1	HSA_CIRCpedia_54485	3' site utilized
hsa-circNUP153-002	6	17665239	17669028	-	exon	ENSG00000124789	NUP153	protein_coding	17668975-17669028;17665239-17665385;	1	HSA_CIRCpedia_54489	Homologous	MMU_CIRCpedia_20934
hsa-circNUP153-003	6	17665239	17669546	-	exon	ENSG00000124789	NUP153	protein_coding	17669430-17669546;17669293-17669337;17668975-17669028;17665239-17665385;	1	HSA_CIRCpedia_54490	3' site utilized
hsa-circKDM1B-001	6	18159883	18166378	+	exon	ENSG00000165097	KDM1B	protein_coding	18159883-18159982;18161327-18161454;18162835-18162924;18166267-18166378;	1	HSA_CIRCpedia_54535	5' site utilized
hsa-circDEK-001	6	18236452	18258405	-	exon	ENSG00000124795	DEK	protein_coding	18249651-18249839;18237381-18237516;18236452-18236600;18244508-18246124;18244508-18244603;18236452-18236596;18237050-18237516;18258304-18258405;18257953-18258062;18256361-18256455;18255731-18255851;18258357-18258405;18257953-18258031;18256361-18256374;18255736-18255851;18256526-18258062;	1	HSA_CIRCpedia_54558	Both sites utilized
hsa-circC6orf136-001	6	30650994	30651466	+	exon	ENSG00000204564	C6orf136	protein_coding	30650994-30651082;30651266-30651315;30651266-30651466;30650994-30651100;30651054-30651082;30651384-30651466;	1	HSA_CIRCpedia_54726	No homologous
hsa-circDHX16-001	6	30670410	30671274	-	exon	ENSG00000204560	DHX16	protein_coding	30670410-30670466;30671036-30671274;30670790-30670952;	1	HSA_CIRCpedia_359853	No homologous
hsa-circRIPK1-001	6	3076764	3077935	+	exon	ENSG00000137275	RIPK1	protein_coding	3076764-3076987;3077779-3077935;	1	HSA_CIRCpedia_54727	5' site utilized
hsa-circDDR1-001	6	30888688	30889430	+	exon	ENSG00000204580	DDR1	protein_coding	30888688-30888814;30888908-30888987;30888908-30889010;30889202-30889411;30889202-30889430;30889202-30889315;30888937-30889010;30888908-30888976;30889202-30889393;30889202-30889357;30888908-30888997;30889202-30889247;30889202-30889223;30889202-30889232;30889202-30889428;30889202-30889269;30888711-30888814;30888688-30889010;30889202-30889207;30888908-30889415;30889202-30889349;30889202-30889429;308…	1	HSA_CIRCpedia_99227	No homologous
hsa-circHLA-DRB5-001	6	32519370	32580856	-	exon	ENSG00000290878,ENSG00000229391,ENSG00000198502,ENSG00000196126,ENSG00000251916	HLA-DRB6,HLA-DRB6,HLA-DRB5,HLA-DRB1,RNU1-61P	lncRNA,transcribed_unprocessed_pseudogene,protein_coding,protein_coding,snRNA	32521905-32522174;32519370-32519651;32530125-32530287;32549940-32550090;32554690-32554971;32553856-32553966;32553376-32553399;32553046-32553072;32554690-32554971;32553856-32553966;32553376-32553399;32552713-32553072;32554619-32554971;32552949-32553072;32557916-32558186;32559816-32560002;32557916-32558186;32559816-32560022;32580746-32580856;32580247-32580270;32577902-32579104;32577913-32579104;325…	1		No homologous
hsa-circILRUN-001	6	34606555	34646798	-	exon	ENSG00000196821	ILRUN	protein_coding	34606555-34606904;34646601-34646798;	1	HSA_CIRCpedia_54795	No homologous
hsa-circDEF6-001	6	35312302	35312772	+	exon	ENSG00000023892	DEF6	protein_coding	35312302-35312538;35312626-35312772;	1	HSA_CIRCpedia_54834	No homologous
hsa-circBTBD9-001	6	38577600	38598121	-	exon	ENSG00000183826	BTBD9	protein_coding	38580218-38580437;38577600-38577719;38577599-38577719;38595770-38596067;38593964-38594327;38592576-38592840;38597910-38598121;38595770-38595988;38593964-38594375;38597910-38598057;38594236-38594327;38597910-38598094;38593964-38594335;	1	HSA_CIRCpedia_54917	Homologous	MMU_CIRCpedia_15824
hsa-circUBR2-001	6	42592151	42594304	+	exon	ENSG00000024048	UBR2	protein_coding	42592151-42592229;42594191-42594304;	1	HSA_CIRCpedia_54978	No homologous
hsa-circUBR2-002	6	42603588	42606651	+	exon	ENSG00000024048	UBR2	protein_coding	42603588-42603718;42605721-42605859;42606589-42606651;	1	HSA_CIRCpedia_54982	Homologous	MMU_CIRCpedia_227103
hsa-circTNFRSF21-001	6	47283938	47286595	-	exon	ENSG00000146072	TNFRSF21	protein_coding	47285944-47286595;47283938-47284432;	1	HSA_CIRCpedia_55208	Homologous	MMU_CIRCpedia_19989
hsa-ciCD2AP-001	6	47503280	47504758	+	intron	ENSG00000198087	CD2AP	protein_coding	47503280-47503440;	0		5' site utilized
hsa-circCD2AP-001	6	47503280	47554766	+	exon	ENSG00000198087	CD2AP	protein_coding	47503280-47503440;47533602-47533755;47544606-47544706;47533685-47533755;47544606-47545145;47554646-47554766;	1	HSA_CIRCpedia_55211	Homologous	MMU_CIRCpedia_19946
hsa-circCD2AP-002	6	47574064	47582065	+	exon	ENSG00000198087	CD2AP	protein_coding	47574064-47574251;47576524-47576602;47577009-47577103;47576513-47576602;47579385-47579489;47580864-47580900;47582003-47582065;47579385-47579906;47579394-47579489;	1	HSA_CIRCpedia_55217	Both sites utilized
hsa-circCDYL-001	6	4891713	4892379	+	exon	ENSG00000153046	CDYL	protein_coding	4891713-4892379;4891713-4892112;4891713-4892347;	1	HSA_CIRCpedia_55226	Homologous	MMU_CIRCpedia_17892
hsa-circFBXO9-001	6	53071057	53076543	+	exon	ENSG00000112146	FBXO9	protein_coding	53071057-53071143;53073481-53073638;53073481-53073639;53076486-53076543;53073481-53073764;53073610-53073639;	1	HSA_CIRCpedia_55268	Homologous	MMU_CIRCpedia_29819
hsa-circRAB23-001	6	57193842	57210445	-	exon	ENSG00000112210	RAB23	protein_coding	57194770-57194852;57193842-57193934;57210226-57210445;57207628-57207713;57196450-57196606;	1	HSA_CIRCpedia_55348	Both sites utilized
hsa-circEXOC2-001	6	629835	637861	-	exon	ENSG00000112685	EXOC2	protein_coding	637701-637861;632941-633117;629835-629961;	1	HSA_CIRCpedia_55373	5' site utilized
hsa-circFAM135A-001	6	70426439	70452571	+	exon	ENSG00000082269	FAM135A	protein_coding	70426570-70426764;70428304-70428344;70426439-70426532;70428304-70428419;70426570-70426771;70426570-70426709;70426528-70426532;70428343-70428419;70428386-70428419;70452492-70452571;70452492-70452507;70452492-70452565;	1	HSA_CIRCpedia_55417	Not aligned
hsa-circRREB1-001	6	7176655	7189322	+	exon	ENSG00000225092,ENSG00000124782	RREB1	lncRNA,protein_coding	7183083-7183978;7184508-7185287;7176655-7176773;7181124-7181246;7181870-7182082;7187434-7187523;7189159-7189322;7181124-7181289;7189159-7189306;7181124-7181158;7181870-7181923;7181124-7182082;	1	HSA_CIRCpedia_55437	Homologous	MMU_CIRCpedia_18690
hsa-circRIMS1-001	6	72295937	72333835	+	exon	ENSG00000079841	RIMS1	protein_coding	72295937-72295966;72307258-72307370;72313506-72313672;72333600-72333835;72333627-72333835;	1	HSA_CIRCpedia_55459	3' site utilized
hsa-circSENP6-001	6	75621532	75634811	+	exon	ENSG00000112701	SENP6	protein_coding	75621532-75621625;75623900-75623960;75622751-75622858;75633581-75633726;75634707-75634811;75633650-75633726;75633704-75633726;	1	HSA_CIRCpedia_55531	Homologous	MMU_CIRCpedia_30329
hsa-circSENP6-002	6	75634707	75663518	+	exon	ENSG00000112701,ENSG00000252498	SENP6,RNU6-1016P	protein_coding,snRNA	75634707-75634811;75640684-75640704;75640687-75640704;75634707-75635056;75644084-75644177;75647731-75647801;75659262-75659407;75646511-75646851;75647292-75647801;75663221-75663518;75663221-75663514;75663221-75663257;75663221-75663505;	1	HSA_CIRCpedia_55538	Both sites utilized
hsa-circSENP6-003	6	75634707	75670720	+	exon	ENSG00000112701,ENSG00000252498	SENP6,RNU6-1016P	protein_coding,snRNA	75634707-75634811;75640684-75640704;75640687-75640704;75634707-75635056;75644084-75644177;75647731-75647801;75659262-75659407;75646511-75646851;75647292-75647801;75663221-75663518;75666712-75666941;75670553-75670720;75663221-75663514;75663221-75663257;75663221-75663505;75666871-75666941;	1	HSA_CIRCpedia_55539	Both sites utilized
hsa-circSENP6-004	6	75634707	75678927	+	exon	ENSG00000112701,ENSG00000252498	SENP6,RNU6-1016P	protein_coding,snRNA	75634707-75634811;75640684-75640704;75640687-75640704;75634707-75635056;75644084-75644177;75647731-75647801;75659262-75659407;75646511-75646851;75647292-75647801;75663221-75663518;75666712-75666941;75670553-75670720;75675435-75675468;75675860-75676054;75677030-75677256;75663221-75663514;75663221-75663257;75663221-75663505;75666871-75666941;75678583-75678692;75678811-75678927;75676604-75678692;	1	HSA_CIRCpedia_55540	Both sites utilized
hsa-circSENP6-005	6	75702645	75703072	+	exon	ENSG00000112701	SENP6	protein_coding	75702645-75703072;	1	HSA_CIRCpedia_55554	3' site utilized
hsa-circSENP6-006	6	75702645	75711416	+	exon	ENSG00000112701	SENP6	protein_coding	75702645-75703072;75709527-75709630;75711328-75711416;	1	HSA_CIRCpedia_55556	3' site utilized
hsa-circChrom6-001	6	77271340	77273307	-	intergenic	NA	NA	NA		NA		Not aligned
hsa-circPHIP-001	6	79042843	79060818	-	exon	ENSG00000146247	PHIP	protein_coding	79042843-79043003;79052043-79052060;79060668-79060818;79060478-79060576;79058999-79059120;	1	HSA_CIRCpedia_55589	Homologous	MMU_CIRCpedia_31176
hsa-circIBTK-001	6	82210814	82212793	-	exon	ENSG00000005700	IBTK	protein_coding	82212707-82212793;82211490-82211572;82211367-82211404;82210814-82210910;	1	HSA_CIRCpedia_55614	5' site utilized
hsa-circIBTK-002	6	82214227	82214829	-	exon	ENSG00000005700	IBTK	protein_coding	82214227-82214829;	1	HSA_CIRCpedia_55619	5' site utilized
hsa-circSNX14-001	6	85557976	85574378	-	exon	ENSG00000271793,ENSG00000135317	SNX14	protein_coding,protein_coding	85572298-85572374;85572137-85572242;85567534-85567577;85565332-85565419;85557976-85558060;85572137-85572215;85564728-85564985;85564730-85564985;85572298-85572371;85560774-85561340;85564730-85564981;85564730-85564820;85561215-85561340;85567534-85568483;85567858-85567975;85560017-85561340;85572298-85572374;85572137-85572215;85567534-85567577;85565332-85565419;85557976-85558060;85572137-85572187;855…	1	HSA_CIRCpedia_55705	Homologous	MMU_CIRCpedia_215816
hsa-circZNF292-001	6	87210451	87218731	+	exon	ENSG00000188994	ZNF292	protein_coding	87215903-87216057;87216299-87216377;87218596-87218731;87214998-87215142;87215903-87215962;87213714-87213865;87213738-87213865;87210451-87214069;	1		3' site utilized
hsa-circZNF292-002	6	87215903	87218731	+	exon	ENSG00000188994	ZNF292	protein_coding	87215903-87216057;87216299-87216377;87218596-87218731;87215903-87215962;	1	HSA_CIRCpedia_55726	Homologous	MMU_CIRCpedia_17512
hsa-circPNRC1-001	6	89083753	89084643	+	exon	ENSG00000146278	PNRC1	protein_coding	89083753-89084345;89083753-89084197;	0		No homologous
hsa-circCASP8AP2-001	6	89846562	89857199	+	exon	ENSG00000118412	CASP8AP2	protein_coding	89846562-89846644;89853166-89853234;89854817-89854917;89855470-89855544;89857084-89857199;	1	HSA_CIRCpedia_55838	No homologous
hsa-circUSP45-001	6	99439769	99465136	-	exon	ENSG00000123552	USP45	protein_coding	99445797-99446463;99443565-99443662;99439769-99439855;99445962-99446463;99465080-99465136;99464604-99464747;99464604-99464902;99462464-99462815;99462596-99462815;99462598-99462815;99464636-99464747;	1	HSA_CIRCpedia_55897	No homologous
hsa-circZKSCAN1-001	7	100023419	100024307	+	exon	ENSG00000106261	ZKSCAN1	protein_coding	100023419-100023932;100024154-100024307;100023419-100023461;100023552-100023932;100023419-100023882;	1	HSA_CIRCpedia_59516	Homologous	MMU_CIRCpedia_8605
hsa-circPILRB-001	7	100355143	100355804	+	exon	ENSG00000121716,ENSG00000272752	PILRB,STAG3L5P-PVRIG2P-PILRB	protein_coding,lncRNA	100355143-100355240;100355143-100355240;	0		No homologous
hsa-circEPHB4-001	7	100812747	100813208	-	exon	ENSG00000196411	EPHB4	protein_coding	100813095-100813208;100812747-100812994;	1	HSA_CIRCpedia_56001	3' site utilized
hsa-circCUX1-001	7	101916115	102115273	+	exon	ENSG00000257923,ENSG00000272219	CUX1	protein_coding,lncRNA	101916115-101916225;101916115-101916587;101932343-101932622;101960116-101961894;101959390-101959601;102028098-102028145;102070339-102070417;102097364-102097501;102104336-102104459;102097478-102097501;102104437-102104459;102111698-102111774;102115207-102115273;102111698-102112010;102111698-102111726;	1	HSA_CIRCpedia_56025	Homologous	MMU_CIRCpedia_8400
hsa-circCUX1-002	7	102227367	102227669	+	exon	ENSG00000257923	CUX1	protein_coding	102227367-102227669;	1	HSA_CIRCpedia_56045	Homologous	MMU_CIRCpedia_8381
hsa-circFBXL13-001	7	103025063	103029418	-	exon	ENSG00000161040	FBXL13	protein_coding	103029351-103029418;103028600-103028748;103027449-103027558;103025063-103025230;	1	HSA_CIRCpedia_56087	No homologous
hsa-circDNAJC2-001	7	103321932	103322794	-	exon	ENSG00000105821	DNAJC2	protein_coding	103322703-103322794;103322511-103322632;103321932-103322081;103322511-103322794;103322600-103322632;103322727-103322794;103322737-103322794;	1	HSA_CIRCpedia_68335	No homologous
hsa-circKMT2E-001	7	105038126	105041023	+	exon	ENSG00000288914,ENSG00000289360,ENSG00000005483	KMT2E	protein_coding,protein_coding,protein_coding	105040848-105040925;105040858-105040956;105038126-105038199;105040839-105041023;105038385-105038525;105039153-105039269;105040839-105040856;105038139-105038199;	1	HSA_CIRCpedia_56144	Homologous	MMU_CIRCpedia_13869
hsa-circKMT2E-002	7	105073619	105077433	+	exon	ENSG00000005483	KMT2E	protein_coding	105073619-105073677;105074643-105074815;105076043-105076081;105076963-105077193;105077303-105077327;105077303-105077433;105074643-105074777;105077116-105077193;	1	HSA_CIRCpedia_56155	Both sites utilized
hsa-circDOCK4-001	7	111935540	111945798	-	exon	ENSG00000128512	DOCK4	protein_coding	111945717-111945798;111944811-111944871;111940110-111940242;111935540-111935628;	1	HSA_CIRCpedia_56337	Homologous	MMU_CIRCpedia_19409
hsa-circZNF800-001	7	127373342	127377329	-	exon	ENSG00000048405	ZNF800	protein_coding	127373342-127373565;127377186-127377329;127373342-127375034;127374610-127375034;127374946-127375034;127377191-127377329;	1	HSA_CIRCpedia_56479	Homologous	MMU_CIRCpedia_15141
hsa-ciRNU6-177P-001	7	128577953	128638897	+	intron	ENSG00000223189,ENSG00000280828,ENSG00000242588,ENSG00000281896	RNU6-177P	snRNA,unprocessed_pseudogene,lncRNA,transcribed_unprocessed_pseudogene	128577964-128578033;128578890-128578933;128579999-128580094;128578890-128578933;128579999-128580094;128591850-128592017;128591850-128592017;128608118-128608213;128609487-128609579;128608118-128608213;128609487-128609579;128617865-128617973;128623571-128623639;128625803-128625905;128627172-128627275;128615860-128615970;128615860-128615970;128617868-128617977;128619046-128619177;128622479-128622694…	0		No homologous
hsa-circTNPO3-001	7	129014979	129018157	-	exon	ENSG00000064419	TNPO3	protein_coding	129017957-129018157;129016983-129017056;129014979-129015135;	1	HSA_CIRCpedia_56602	Homologous	MMU_CIRCpedia_15510
hsa-circSMO-001	7	129205203	129206587	+	exon	ENSG00000128602	SMO	protein_coding	129205203-129205412;129205610-129205782;129206150-129206369;129206464-129206587;129206285-129206369;	1	HSA_CIRCpedia_56610	No homologous
hsa-circKLHDC10-001	7	130120749	130122202	+	exon	ENSG00000128607	KLHDC10	protein_coding	130120749-130120903;130120749-130120769;130122054-130122202;	1	HSA_CIRCpedia_56682	3' site utilized
hsa-circMKLN1-001	7	131375424	131399433	+	exon	ENSG00000128585	MKLN1	protein_coding	131375424-131375493;131387120-131387262;131388884-131388972;131397267-131397376;131399241-131399433;131399241-131399384;131399238-131399357;131399241-131399297;131399238-131399433;	1	HSA_CIRCpedia_56719	Homologous	MMU_CIRCpedia_16125
hsa-circMKLN1-002	7	131387120	131399433	+	exon	ENSG00000128585	MKLN1	protein_coding	131387120-131387262;131388884-131388972;131397267-131397376;131399241-131399433;131399241-131399384;131399238-131399357;131399241-131399297;131399238-131399433;	1	HSA_CIRCpedia_56725	Homologous	MMU_CIRCpedia_16133
hsa-circCALD1-001	7	134947508	134950514	+	exon	ENSG00000122786	CALD1	protein_coding	134947508-134947769;134950374-134950514;134947508-134948102;134950375-134950514;	1	HSA_CIRCpedia_56804	No homologous
hsa-circCREB3L2-001	7	137901354	137916012	-	exon	ENSG00000182158	CREB3L2	protein_coding	137903959-137904017;137901354-137901422;137915837-137916012;137912991-137913078;137908252-137908436;137905702-137905848;137912811-137913078;137912824-137913078;137912834-137913078;	1	HSA_CIRCpedia_56880	Homologous	MMU_CIRCpedia_18523
hsa-circTRIM24-001	7	138519189	138551180	+	exon	ENSG00000122779	TRIM24	protein_coding	138519189-138519321;138525241-138525357;138525241-138525314;138529116-138529230;138538657-138538803;138551063-138551180;	1	HSA_CIRCpedia_56898	5' site utilized
hsa-circTRIM24-002	7	138576373	138579532	+	exon	ENSG00000122779	TRIM24	protein_coding	138576373-138576445;138577420-138577588;138579204-138579532;	1	HSA_CIRCpedia_56911	No homologous
hsa-circUBN2-001	7	139266333	139272440	+	exon	ENSG00000157741	UBN2	protein_coding	139266333-139266403;139269394-139269523;139272322-139272440;	1	HSA_CIRCpedia_56961	Homologous	MMU_CIRCpedia_18913
hsa-circHIPK2-001	7	139715932	139717015	-	exon	ENSG00000064393	HIPK2	protein_coding	139715932-139717015;139715932-139717013;	1	HSA_CIRCpedia_56991	Homologous	MMU_CIRCpedia_18975
hsa-circSLC37A3-001	7	140334429	140337349	-	exon	ENSG00000157800	SLC37A3	protein_coding	140337284-140337349;140334870-140335439;140334891-140335504;140334989-140335439;140335105-140335504;140335290-140335436;140335321-140335504;140335455-140335504;140335472-140335504;	0		No homologous
hsa-circSLC37A3-002	7	140355668	140358785	-	exon	ENSG00000157800	SLC37A3	protein_coding	140358640-140358785;140355668-140355764;	1	HSA_CIRCpedia_57025	3' site utilized
hsa-circSLC37A3-003	7	140355668	140369682	-	exon	ENSG00000157800	SLC37A3	protein_coding	140358640-140358785;140355668-140355764;140369590-140369682;140364408-140364491;140369590-140369654;140369590-140369662;140364459-140364491;	1	HSA_CIRCpedia_57027	Homologous	MMU_CIRCpedia_19113
hsa-circBRAF-001	7	140776912	140794467	-	exon	ENSG00000157764	BRAF	protein_coding	140787548-140787584;140783021-140783157;140781576-140781693;140777991-140778075;140776912-140777088;140785689-140785808;140779807-140779928;140781576-140781677;140783021-140783464;140780359-140781693;140794308-140794467;140794308-140794415;	1	HSA_CIRCpedia_57081	Homologous	MMU_CIRCpedia_19211
hsa-circBRAF-002	7	140776912	140808995	-	exon	ENSG00000157764	BRAF	protein_coding	140787548-140787584;140783021-140783157;140781576-140781693;140777991-140778075;140776912-140777088;140785689-140785808;140779807-140779928;140781576-140781677;140783021-140783464;140780359-140781693;140801412-140801560;140800362-140800481;140794308-140794467;140794308-140794415;140800362-140800462;140800362-140800384;140800362-140800437;140799054-140800481;140801020-140801560;140808892-140808995…	1	HSA_CIRCpedia_57082	Both sites utilized
hsa-circAGK-001	7	141636960	141649333	+	exon	ENSG00000006530	AGK	protein_coding	141636960-141637017;141636960-141636981;141641248-141641398;141641811-141641908;141649263-141649333;141649131-141649333;	1	HSA_CIRCpedia_57112	5' site utilized
hsa-circPDIA4-001	7	149018992	149021147	-	exon	ENSG00000155660	PDIA4	protein_coding	149020967-149021147;149018992-149019197;	1	HSA_CIRCpedia_57179	No homologous
hsa-circKMT2C-001	7	152220523	152238826	-	exon	ENSG00000055609	KMT2C	protein_coding	152222573-152222682;152222001-152222066;152220523-152220735;152238707-152238826;152235817-152235933;152230220-152230321;152229923-152230027;152224435-152224616;152224015-152224179;152224015-152226215;152235819-152235933;	1	HSA_CIRCpedia_57274	5' site utilized
hsa-circKMT2C-002	7	152263016	152315338	-	exon	ENSG00000055609	KMT2C	protein_coding	152265038-152265209;152263016-152263130;152273705-152273867;152286300-152286376;152315138-152315338;152311798-152311946;152309966-152310075;152311798-152313205;152309535-152310075;152314781-152315338;152315265-152315338;	1	HSA_CIRCpedia_57291	Both sites utilized
hsa-circKMT2C-003	7	152309966	152315338	-	exon	ENSG00000055609	KMT2C	protein_coding	152315138-152315338;152311798-152311946;152309966-152310075;152311798-152313205;152314781-152315338;152315265-152315338;	1	HSA_CIRCpedia_57295	Homologous	MMU_CIRCpedia_14509
hsa-circRBM33-001	7	155665175	155680908	+	exon	ENSG00000184863	RBM33	protein_coding	155665175-155665253;155672867-155672915;155678608-155678684;155672880-155672915;155680590-155680908;155680669-155680908;	1	HSA_CIRCpedia_57334	Homologous	MMU_CIRCpedia_15161
hsa-circRBM33-002	7	155672867	155680908	+	exon	ENSG00000184863	RBM33	protein_coding	155672867-155672915;155678608-155678684;155672880-155672915;155680590-155680908;155680669-155680908;	1	HSA_CIRCpedia_57339	Homologous	MMU_CIRCpedia_15171
hsa-circLMBR1-001	7	156826605	156836885	-	exon	ENSG00000105983	LMBR1	protein_coding	156826605-156826744;156826599-156826744;156826634-156826744;156836813-156836885;156833753-156833792;156834478-156834595;156833739-156833792;156836809-156836885;156834478-156834575;156833478-156833792;	1	HSA_CIRCpedia_57380	Homologous	MMU_CIRCpedia_15434
hsa-circDNAJB6-001	7	157382246	157385611	+	exon	ENSG00000105993	DNAJB6	protein_coding	157382246-157382336;157382246-157382377;157382246-157382272;157382246-157382275;157382246-157382743;157384867-157385008;157385541-157385611;157385541-157385605;157384867-157384983;	1	HSA_CIRCpedia_57431	Homologous	MMU_CIRCpedia_37238
hsa-circESYT2-001	7	158759486	158764853	-	exon	ENSG00000117868	ESYT2	protein_coding	158760058-158760147;158759486-158759581;158764677-158764853;158763083-158763165;158761496-158761544;	1	HSA_CIRCpedia_57466	3' site utilized
hsa-circESYT2-002	7	158773341	158799072	-	exon	ENSG00000117868	ESYT2	protein_coding	158773341-158773396;158773367-158773396;158793650-158793726;158788345-158788417;158788004-158788093;158793674-158793726;158799031-158799072;158797942-158798076;	1	HSA_CIRCpedia_57471	Both sites utilized
hsa-circESYT2-003	7	158788004	158799072	-	exon	ENSG00000117868	ESYT2	protein_coding	158793650-158793726;158788345-158788417;158788004-158788093;158793674-158793726;158799031-158799072;158797942-158798076;	1	HSA_CIRCpedia_57474	Homologous	MMU_CIRCpedia_4012
hsa-circDYNC2I1-001	7	158911550	158918869	+	exon	ENSG00000126870	DYNC2I1	protein_coding	158911550-158911679;158912985-158913096;158914233-158914321;158918740-158918869;	1	HSA_CIRCpedia_57486	No homologous
hsa-circCRPPA-001	7	16216066	16278226	-	exon	ENSG00000214960	CRPPA	protein_coding	16216066-16216197;16216111-16216197;16258920-16259012;16258390-16258482;16278129-16278226;16276577-16277361;	1	HSA_CIRCpedia_57496	Homologous	MMU_CIRCpedia_18111
hsa-circCRPPA-002	7	16258390	16278226	-	exon	ENSG00000214960	CRPPA	protein_coding	16258920-16259012;16258390-16258482;16278129-16278226;16276577-16277361;	1	HSA_CIRCpedia_57498	Homologous	MMU_CIRCpedia_18110
hsa-circCRPPA-003	7	16376092	16406337	-	exon	ENSG00000214960	CRPPA	protein_coding	16376092-16376241;16406061-16406337;	1	HSA_CIRCpedia_57505	Homologous	MMU_CIRCpedia_18094
hsa-circSNX13-001	7	17868407	17875790	-	exon	ENSG00000071189	SNX13	protein_coding	17873528-17873616;17868407-17868490;17875669-17875790;17875480-17875581;	1	HSA_CIRCpedia_57544	Both sites utilized
hsa-circSNX13-002	7	17890363	17897446	-	exon	ENSG00000071189	SNX13	protein_coding	17890363-17890484;17897334-17897446;17893332-17893434;17891546-17891635;17891546-17891628;17891562-17891635;17893348-17893434;	1	HSA_CIRCpedia_57550	Homologous	MMU_CIRCpedia_17602
hsa-circRAPGEF5-001	7	22291175	22318037	-	exon	ENSG00000136237	RAPGEF5	protein_coding	22291175-22291241;22309969-22310090;22308339-22308507;22308447-22308507;22317987-22318037;22315370-22315476;	1	HSA_CIRCpedia_57608	Homologous	MMU_CIRCpedia_4288
hsa-circHYCC1-001	7	22960256	22991139	-	exon	ENSG00000122591	HYCC1	protein_coding	22964415-22964531;22961235-22961322;22960256-22960415;22961235-22961268;22960926-22961048;22961235-22961316;22983944-22984045;22978269-22978448;22977341-22977421;22976693-22976808;22976210-22976305;22985548-22985735;22978269-22978404;22976210-22976858;22983949-22984045;22976769-22976808;22978164-22978448;22980297-22984045;22980321-22981663;22991061-22991139;	1	HSA_CIRCpedia_57630	Homologous	MMU_CIRCpedia_14008
hsa-circHYCC1-002	7	22976210	22991139	-	exon	ENSG00000122591	HYCC1	protein_coding	22983944-22984045;22978269-22978448;22977341-22977421;22976693-22976808;22976210-22976305;22985548-22985735;22978269-22978404;22976210-22976858;22983949-22984045;22976769-22976808;22978164-22978448;22980297-22984045;22980321-22981663;22991061-22991139;	1	HSA_CIRCpedia_57633	Both sites utilized
hsa-circIGF2BP3-001	7	23342064	23351586	-	exon	ENSG00000136231	IGF2BP3	protein_coding	23345940-23346062;23343718-23343853;23342064-23342189;23342066-23342189;23345940-23346161;23342096-23342189;23351305-23351586;23347600-23347734;23347600-23347812;23347649-23347803;23347631-23347734;23347663-23347734;23347699-23347734;23347724-23347734;23351387-23351586;23351444-23351586;23351480-23351586;23351506-23351586;23347600-23347704;	1	HSA_CIRCpedia_57662	Homologous	MMU_CIRCpedia_227891
hsa-circCCDC126-001	7	23611171	23611553	+	exon	ENSG00000169193	CCDC126	protein_coding	23611171-23611553;23611171-23611508;23611171-23611549;	1	HSA_CIRCpedia_57682	No homologous
hsa-circCHST12-001	7	2437804	2443746	+	exon	ENSG00000136213	CHST12	protein_coding		NA		Not aligned
hsa-circPALS2-001	7	24623666	24668660	+	exon	ENSG00000105926	PALS2	protein_coding	24623663-24623784;24623666-24623784;24624062-24624156;24623668-24623784;24624062-24624070;24641716-24641868;24649612-24649764;24650485-24650712;24641716-24641812;24663590-24663721;24665588-24665687;24666021-24666089;24668499-24668660;24666021-24666060;24663474-24663721;24666021-24666046;24665683-24665687;24666865-24666982;	1	HSA_CIRCpedia_57717	Homologous	MMU_CIRCpedia_21748
hsa-circGSDME-001	7	24744562	24749793	-	exon	ENSG00000105928	GSDME	protein_coding	24749564-24749793;24744562-24744754;24744562-24744734;24749564-24749794;	1	HSA_CIRCpedia_57725	3' site utilized
hsa-circHIBADH-001	7	27629371	27649633	-	exon	ENSG00000106049	HIBADH	protein_coding	27632336-27632445;27629371-27629492;27632336-27632441;27649473-27649633;27647673-27647756;27649224-27649633;	1	HSA_CIRCpedia_57775	Homologous	MMU_CIRCpedia_22407
hsa-circJAZF1-001	7	27895220	27991981	-	exon	ENSG00000153814	JAZF1	protein_coding	27895220-27895416;27895219-27895416;27914730-27914808;27913392-27913453;27991909-27991981;	1	HSA_CIRCpedia_57786	Homologous	MMU_CIRCpedia_22448
hsa-circGARS1-DT-001	7	30550636	30562128	-	exon	ENSG00000281039,ENSG00000196295	GARS1-DT	protein_coding,lncRNA	30550636-30550761;30550636-30550781;30552100-30552179;30551318-30551395;30552100-30552177;30551318-30551479;30552100-30552220;30561466-30562128;30561466-30561516;30561466-30561487;30561466-30561703;30561466-30561519;30558096-30559355;30558113-30559355;30561562-30562128;30561757-30562128;30562077-30562128;	1	HSA_CIRCpedia_57830	Not aligned
hsa-circBBS9-001	7	33146242	33177591	+	exon	ENSG00000122507	BBS9	protein_coding	33146242-33146364;33152701-33152851;33155638-33155702;33155638-33155667;33146269-33146364;33152701-33152855;33154486-33154608;33152701-33152836;33157638-33157756;33157660-33157756;33146329-33146364;33177478-33177591;33177478-33177575;	1	HSA_CIRCpedia_57924	Homologous	MMU_CIRCpedia_13559
hsa-circDPY19L1-001	7	35010468	35018596	-	exon	ENSG00000173852	DPY19L1	protein_coding	35011330-35011450;35010468-35010561;35017882-35017963;35013568-35013705;35017882-35017969;35017882-35017970;35018572-35018596;	1	HSA_CIRCpedia_57959	Homologous	MMU_CIRCpedia_14115
hsa-circHERPUD2-001	7	35667434	35673278	-	exon	ENSG00000122557	HERPUD2	protein_coding	35667434-35667588;35667554-35667588;35673201-35673278;35670215-35670328;35668543-35668579;	1	HSA_CIRCpedia_57969	Homologous	MMU_CIRCpedia_14395
hsa-circSDK1-001	7	3619080	3642105	+	exon	ENSG00000146555	SDK1	protein_coding	3619080-3619239;3639004-3639110;3641958-3642105;	1	HSA_CIRCpedia_57983	Homologous	MMU_CIRCpedia_9095
hsa-circCDK13-001	7	39987599	39988258	+	exon	ENSG00000065883	CDK13	protein_coding	39987599-39988258;39987769-39988258;39987836-39988258;39988074-39988258;	1	HSA_CIRCpedia_58024	Homologous	MMU_CIRCpedia_12129
hsa-circCDK13-002	7	39987599	40002031	+	exon	ENSG00000065883	CDK13	protein_coding	39987599-39988258;39987769-39988258;39987836-39988258;39988074-39988258;39997494-39997664;39999361-39999500;40001861-40002031;39997494-39997983;39998044-39998134;39999361-39999386;39999346-39999456;39998250-39999500;39998837-39999500;39999389-39999500;	1	HSA_CIRCpedia_58025	Homologous	MMU_CIRCpedia_12127
hsa-circGLI3-001	7	42023468	42026412	-	exon	ENSG00000106571	GLI3	protein_coding	42023468-42023608;42026199-42026412;42025264-42025380;42025264-42025377;	1	HSA_CIRCpedia_58055	Homologous	MMU_CIRCpedia_10752
[truncated: 225 more rows]
