# Supplementary material for: The circRNA Landscape in Recurrent Pregnacy Loss (RPL): A Comparison of Four Reproductive Tissues
Source: Int J Mol Sci. 2024 Nov 25;25(23):12622. doi: 10.3390/ijms252312622 (PMC11641099; doi:10.3390/ijms252312622)
Supplement: Supplementary file 1 [file ijms-25-12622-s001.zip › Supplementary Table S2.xlsx]

## Sheet: Hoja1
List of differentially expressed circRNAs in each tissue and their baseMean, log2FoldChange, lfsSE, stat, p-value and p-adjusted values.
Tissue	circRNA	baseMean	log2FoldChange	lfcSE	stat	pvalue	padj
Villus tissue	hsa-circKCNN2-001	3.3e-07	-6.8	1.23	-5.6	2.7e-08	2.7e-05
	hsa-circFAT3-001	6.1e-07	-5.3	1.11	-4.8	2e-06	0.001
	hsa-circSNORD113-9-003	1e-06	-4.5	1	-4.5	7.2e-06	0.0024
	hsa-circACAP2-001	1.5e-07	-5.1	1.21	-4.2	2.2e-05	0.0055
Decidual immune cells	hsa-circGUSBP1-001	2.6e-06	-2.3	0.26	107.2	4.1e-25	2.3e-22
	hsa-circSETD3-001	4.6e-06	1.4	0.17	77.1	1.6e-18	4.5e-16
	hsa-circUBE3A-001	2.8e-06	-1.6	0.22	64.6	9.3e-16	1.7e-13
	hsa-circTTC39C-001	2.5e-06	1.2	0.22	34.7	3.9e-09	3.6e-07
	hsa-circSRCAP-001	5e-07	-3.3	0.76	32.7	1.1e-08	8.6e-07
	hsa-circMETTL3-001	1.1e-06	1.7	0.36	28.9	7.4e-08	5.2e-06
	hsa-circMCTP2-003	1e-06	-1.7	0.36	27.1	1.9e-07	1.2e-05
	hsa-circSFMBT2-001	4.8e-06	-0.7	0.15	20.1	7.5e-06	0.00042
	hsa-circRNF13-002	5e-07	-2.2	0.57	18.9	1.4e-05	0.00071
	hsa-circITGAX-001	6.1e-07	1.8	0.49	17.4	3e-05	0.0014
	hsa-circEPS15-001	4.1e-07	-2.3	0.65	16.6	4.6e-05	0.002
	hsa-circZNF79-001	2.8e-07	-2.9	0.89	15.8	7.2e-05	0.0029
	hsa-circSTT3B-001	1.5e-06	-1	0.27	15.2	9.9e-05	0.0037
	hsa-circWSB1-001	4.9e-07	-1.9	0.55	15	0.00011	0.0037
	hsa-circPTPN12-001	5e-07	1.8	0.54	14.1	0.00017	0.0057
	hsa-circCCSER2-002	7.4e-07	-1.4	0.4	13.9	0.00019	0.006
	hsa-circLPAR1-002	4.4e-07	-1.9	0.58	13.8	0.00021	0.006
	hsa-circCYFIP2-001	4.2e-07	2	0.61	13.3	0.00026	0.0073
	hsa-circRBM39-003	5e-07	1.8	0.54	13.2	0.00028	0.0074
	hsa-circSPECC1-001	2.2e-06	-0.8	0.22	13.1	0.00029	0.0074
	hsa-circCCDC134-001	3.2e-07	2.4	0.78	13	0.00031	0.0075
	hsa-circCAPZA1-001	4.3e-07	-1.9	0.58	12.8	0.00034	0.008
	hsa-circFANCL-001	4.1e-07	1.9	0.61	12.5	0.00041	0.0093
	hsa-circPICALM-004	4.4e-07	-1.8	0.55	12.1	0.00049	0.0095
	hsa-circUBA2-002	3.5e-07	-2.1	0.66	12.3	0.00044	0.0095
	hsa-circPTP4A2-001	2.9e-06	-0.6	0.19	12.2	0.00047	0.0095
	hsa-circPXYLP1-001	3e-07	-2.1	0.72	11.1	0.00084	0.016
	hsa-circSFMBT2-003	6.4e-07	-1.3	0.43	10.7	0.0011	0.019
	hsa-circTPTEP1-001	4.6e-07	-1.6	0.53	10.7	0.0011	0.019
	hsa-circMCTP2-001	1.2e-06	-0.9	0.3	10.3	0.0013	0.022
	hsa-circMAN1A2-003	2.5e-06	-0.6	0.2	9.8	0.0017	0.027
	hsa-circCHSY1-001	1e-06	1	0.33	9.6	0.002	0.03
	hsa-circSUCLG2-001	1.1e-06	-1	0.31	9.6	0.002	0.03
	hsa-circMEMO1-001	4.8e-07	-1.5	0.51	9.4	0.0021	0.031
	hsa-circTBC1D1-001	6.6e-07	1.2	0.43	9.1	0.0025	0.036
	hsa-circTET1-001	7.3e-07	-1.1	0.4	8.9	0.0029	0.04
	hsa-circANKRD11-001	3.4e-07	-1.7	0.63	8.7	0.0031	0.043
	hsa-circFAM193B-001	3.1e-07	-1.8	0.68	8.5	0.0036	0.048
	hsa-circRAB27A-001	3.9e-07	1.6	0.58	8.4	0.0037	0.049
	hsa-circDDHD1-DT-001	2.9e-07	1.9	0.72	8.3	0.004	0.05
	hsa-circWDR7-002	2.9e-07	1.9	0.72	8.3	0.004	0.05
Endometrium	hsa-circOGA-002	2.5e-07	4.1	1.22	14.4	0.00015	0.012
	hsa-circSPECC1-001	2.3e-06	1	0.27	14.3	0.00015	0.012
	hsa-circLPAR3-001	1.9e-06	1.1	0.31	14	0.00018	0.012
	hsa-circFNDC3B-007	4.2e-07	2.9	1.05	13.7	0.00022	0.012
	hsa-circCSNK1G3-001	1.3e-06	-1.1	0.29	14.1	0.00018	0.012
	hsa-circRNF138-001	4.8e-07	2.4	0.87	13	0.00031	0.014
	hsa-circLINC00632-001	1.4e-06	-1	0.28	12.7	0.00037	0.014
	hsa-circEMILIN2-001	1.2e-06	-1	0.31	11.3	0.00079	0.027
Decidual tissue	hsa-circADAMTS6-006	2.2e-06	-2.2	0.22	130.7	2.9e-30	2.4e-27
	hsa-circEMILIN2-001	2.2e-06	-1.7	0.2	85.6	2.2e-20	9.4e-18
	hsa-circRHOBTB3-006	1.9e-06	-1.8	0.21	79.8	4.1e-19	1.2e-16
	hsa-circFCHO2-003	1.9e-06	-1.7	0.21	78.1	9.9e-19	2.1e-16
	hsa-circCDYL-001	4.6e-06	-1	0.12	66.2	4.1e-16	6.8e-14
	hsa-circMORC3-001	3.6e-06	-1	0.14	54.9	1.2e-13	1.8e-11
	hsa-circZNF124-002	1.9e-06	-1.2	0.2	40.5	1.9e-10	2.3e-08
	hsa-circSLC8A1-002	4.6e-06	-0.7	0.12	39.3	3.7e-10	3.9e-08
	hsa-circCDYL2-001	1.6e-06	-1.2	0.22	34.8	3.6e-09	3.1e-07
	hsa-circSEC62-001	7.9e-07	-1.8	0.34	33.8	6.1e-09	4.7e-07
	hsa-circBTBD10-002	1.8e-07	-5.5	1.21	33	9.2e-09	6.4e-07
	hsa-circGREB1L-001	4.8e-07	2.4	0.5	31.7	1.8e-08	1.1e-06
	hsa-circFAM114A2-004	1.2e-06	-1.3	0.26	30.4	3.5e-08	2.1e-06
	hsa-circSLF2-001	7.6e-07	-1.7	0.34	29.4	5.9e-08	3.1e-06
	hsa-circTTC39C-001	1.1e-06	-1.4	0.26	29.4	5.8e-08	3.1e-06
	hsa-circHOOK3-001	4.7e-07	-2.2	0.48	28.4	1e-07	5e-06
	hsa-circELK4-001	1.6e-06	-1.1	0.21	27.4	1.6e-07	7.7e-06
	hsa-circARHGAP10-001	9e-07	-1.4	0.3	25.6	4.3e-07	1.9e-05
	hsa-circESYT2-001	1.9e-06	-1	0.19	25.5	4.5e-07	1.9e-05
	hsa-circTUBGCP3-001	1.8e-07	-4.4	1.22	24.4	7.7e-07	3.1e-05
	hsa-circUBAP2-002	3.9e-07	-2.3	0.53	24.3	8.1e-07	3.1e-05
	hsa-circMGAT5-001	3.3e-07	-2.4	0.6	22.4	2.2e-06	8e-05
	hsa-circSLK-001	7.4e-07	-1.4	0.33	22	2.7e-06	9.1e-05
	hsa-circARHGAP5-001	5e-07	-1.8	0.42	22	2.7e-06	9.1e-05
	hsa-circKMT2E-003	1.6e-07	-4.3	1.22	21.7	3.1e-06	0.0001
	hsa-circCATSPERB-002	3.4e-07	-2.3	0.56	21.3	4e-06	0.00012
	hsa-circORC4-001	2.9e-07	-2.5	0.64	20.4	6.1e-06	0.00018
	hsa-circBTBD10-001	3.8e-07	-2.1	0.51	20.3	6.5e-06	0.00019
	hsa-circPTP4A2-001	1.7e-06	-0.9	0.2	20.1	7.3e-06	0.00021
	hsa-circPARD3-001	2.6e-07	-2.6	0.7	19.6	9.6e-06	0.00025
	hsa-ciSDHAP2-001	1.4e-06	-1	0.22	19.6	9.7e-06	0.00025
	hsa-circPTPRA-002	5.8e-07	-1.5	0.38	19	1.3e-05	0.00032
	hsa-circPDS5A-001	4.2e-07	-1.9	0.47	18.7	1.5e-05	0.00036
	hsa-circZNF124-001	1.8e-06	-0.8	0.19	18.6	1.6e-05	0.00039
	hsa-circCHSY1-001	4.9e-07	1.6	0.41	17.2	3.3e-05	0.00073
	hsa-circRBBP8-001	3.2e-07	-2.1	0.57	17.3	3.2e-05	0.00073
	hsa-circZNF652-001	4.2e-07	-1.7	0.46	17.1	3.5e-05	0.00073
	hsa-circNRIP1-001	9.3e-07	-1.1	0.28	17.2	3.4e-05	0.00073
	hsa-circUBA2-003	1.9e-07	-2.9	0.89	17	3.8e-05	0.00077
	hsa-circSIPA1L2-002	2.4e-07	2.4	0.7	16.9	3.9e-05	0.00079
	hsa-circRAB11FIP1-002	2.4e-07	2.4	0.7	15.9	6.7e-05	0.0013
	hsa-circDNAJC3-001	5.6e-07	-1.4	0.37	15.4	8.5e-05	0.0016
	hsa-circCCDC9-001	1.1e-06	-0.9	0.25	15.5	8.4e-05	0.0016
	hsa-circNBAS-001	2.1e-07	-2.6	0.78	15.5	8.5e-05	0.0016
	hsa-circRALBP1-001	1.4e-06	-0.8	0.22	15.1	0.0001	0.0018
	hsa-circTULP4-001	3.8e-07	-1.7	0.48	15.1	0.0001	0.0018
	hsa-circSPPL3-001	5.6e-07	-1.3	0.36	15.1	0.0001	0.0018
	hsa-circSIPA1L2-001	3.9e-07	1.7	0.47	15	0.00011	0.0019
	hsa-circPNN-001	1e-06	-1	0.26	14.7	0.00013	0.0019
	hsa-circUBE2Q2P1-001	5.2e-07	-1.4	0.39	14.8	0.00012	0.0019
	hsa-circSUCLG2-001	5.6e-07	-1.4	0.37	14.7	0.00013	0.0019
	hsa-circEPHB4-001	5.5e-07	-1.4	0.37	14.7	0.00013	0.0019
	hsa-circDENND1B-001	3.1e-07	-1.9	0.54	14.5	0.00014	0.0021
	hsa-circARID1A-001	6.4e-07	-1.2	0.34	14.3	0.00015	0.0023
	hsa-circCWC27-001	2.2e-07	-2.3	0.71	14.2	0.00016	0.0024
	hsa-circFANCL-002	9.8e-07	-1	0.27	14.2	0.00017	0.0024
	hsa-circChrom14-001	8.8e-07	-1	0.28	14	0.00018	0.0025
	hsa-circRARS1-002	4.4e-07	-1.5	0.42	13.8	0.0002	0.0028
	hsa-circPTPN12-001	5.5e-07	-1.3	0.37	13.6	0.00023	0.0031
	hsa-circMED13L-003	2.3e-06	-0.6	0.17	13.5	0.00024	0.0032
	hsa-circSETD3-001	2.2e-06	-0.6	0.17	13.5	0.00024	0.0032
	hsa-circNFATC3-002	2.4e-06	-0.6	0.17	13.3	0.00026	0.0034
	hsa-circKLHL8-001	1.9e-06	-0.7	0.18	12.9	0.00032	0.0041
	hsa-circMLH3-001	1.6e-07	-2.6	0.9	12.4	0.00042	0.0053
	hsa-circSPATS2-001	2.3e-07	-2.1	0.66	12.2	0.00048	0.0058
	hsa-circRPS6KA5-002	2.1e-07	-2.2	0.71	12.2	0.00049	0.0058
	hsa-circHNRNPM-001	7.8e-07	-1	0.3	12.2	0.00048	0.0058
	hsa-circSPIDR-001	4.1e-07	1.5	0.45	12.2	0.00049	0.0058
	hsa-circCLNS1A-001	6e-07	1.2	0.35	12.1	0.00051	0.006
	hsa-circTMEM165-002	1.8e-06	-0.7	0.19	12	0.00053	0.0061
	hsa-circSLC8A1-001	6e-07	-1.2	0.35	11.9	0.00055	0.0062
	hsa-circSCAF11-001	2.9e-07	-1.7	0.55	11.8	0.0006	0.0065
	hsa-circZNF652-002	3.5e-07	-1.6	0.48	11.7	0.00061	0.0065
	hsa-circGON4L-002	1.4e-06	-0.7	0.22	11.8	0.00061	0.0065
	hsa-circACVR2A-001	6.5e-07	-1.1	0.33	11.8	0.0006	0.0065
	hsa-circKDM1A-001	1.1e-06	-0.8	0.25	11.7	0.00064	0.0067
	hsa-circVPS13C-001	4.5e-07	-1.3	0.41	10.7	0.0011	0.011
	hsa-circUSP33-001	2.6e-07	-1.8	0.58	10.7	0.0011	0.011
	hsa-circCSRNP2-001	2.4e-07	-1.8	0.62	10.5	0.0012	0.012
	hsa-circUSP25-001	9.2e-07	-0.9	0.27	10.3	0.0013	0.013
	hsa-circSPPL2A-001	1.9e-07	-2.1	0.72	10.2	0.0014	0.014
	hsa-circSNCAIP-001	1.9e-07	-2.1	0.72	10.2	0.0014	0.014
	hsa-circHBS1L-001	1.9e-07	-2.1	0.72	10.2	0.0014	0.014
	hsa-circRANBP17-002	4.5e-07	-1.2	0.41	10	0.0015	0.015
	hsa-circMEMO1-001	4.9e-07	-1.1	0.38	9.8	0.0017	0.016
	hsa-circFAM53B-001	3.6e-07	1.4	0.47	9.7	0.0018	0.017
	hsa-circPAPLN-001	2.3e-07	-1.8	0.62	9.6	0.002	0.018
	hsa-circDEK-001	1.1e-06	-0.7	0.24	9.6	0.002	0.018
	hsa-circDOCK11-001	2.3e-07	-1.8	0.62	9.6	0.002	0.018
	hsa-circFAM114A2-003	4.9e-07	-1.2	0.39	9.4	0.0021	0.019
	hsa-circPTTG1IP-001	4.7e-07	1.2	0.4	9.4	0.0022	0.019
	hsa-circCCZ1-001	2e-07	-1.9	0.67	9.4	0.0022	0.019
	hsa-ciFNDC3B-001	2.3e-07	1.7	0.62	9.3	0.0023	0.02
	hsa-circLMBR1-002	2.5e-07	-1.6	0.59	8.9	0.0028	0.023
	hsa-circSTT3B-001	5.2e-07	-1.1	0.38	8.9	0.0029	0.024
	hsa-circCAPZA1-001	3.9e-07	1.3	0.44	8.9	0.0029	0.024
	hsa-circARFGEF2-002	2.8e-07	-1.5	0.53	8.7	0.0032	0.026
	hsa-circILKAP-001	3.2e-07	-1.4	0.49	8.6	0.0033	0.027
	hsa-circATXN10-004	8.6e-07	-0.8	0.28	8.6	0.0034	0.027
	hsa-circZFAND6-001	2.6e-07	-1.5	0.56	8.4	0.0037	0.029
	hsa-circSYTL3-001	2.5e-07	-1.5	0.56	8.4	0.0037	0.029
	hsa-circMAN1A2-002	1.4e-06	-0.6	0.22	8.3	0.0039	0.03
	hsa-circECPAS-001	8.9e-07	-0.8	0.28	8.3	0.0039	0.03
	hsa-circBDP1-001	2.9e-07	-1.4	0.51	8.3	0.004	0.031
	hsa-ciADAMTS17-001	3.3e-07	-1.3	0.48	8.2	0.0041	0.031
	hsa-circZNF514-001	3.4e-07	-1.3	0.48	8.2	0.0041	0.031
	hsa-circHERPUD2-001	9.7e-07	-0.7	0.26	8.2	0.0042	0.031
	hsa-circRAB27A-001	1.6e-07	-2.1	0.81	8.1	0.0043	0.032
	hsa-circCATSPERB-001	2.4e-07	-1.6	0.59	8.1	0.0044	0.032
	hsa-circADAMTS6-001	2.3e-07	-1.6	0.59	8.1	0.0044	0.032
	hsa-circMAP3K5-002	8e-07	-0.8	0.29	7.9	0.005	0.036
	hsa-circMYOF-001	6.3e-07	-0.9	0.33	7.8	0.0052	0.036
	hsa-circRAB6A-001	4.9e-07	-1	0.38	7.7	0.0056	0.038
	hsa-circSYNE2-001	3.9e-07	-1.1	0.42	7.7	0.0056	0.038
	hsa-circNDUFA10-001	3.4e-07	1.2	0.47	7.6	0.0057	0.038
	hsa-circSAMD3-002	4.1e-07	-1.1	0.42	7.6	0.0057	0.038
	hsa-circFUNDC1-001	4e-07	-1.1	0.42	7.6	0.0057	0.038
	hsa-circUBA2-001	3.8e-07	1.2	0.45	7.6	0.006	0.04
	hsa-circFANCL-001	2.9e-07	-1.3	0.52	7.5	0.0061	0.04
	hsa-circPRRG1-001	4.1e-07	-1.1	0.41	7.4	0.0066	0.043
	hsa-circEPSTI1-001	4.3e-07	1.1	0.41	7.2	0.0073	0.047
	hsa-circBAZ1B-001	2.6e-07	-1.4	0.54	7.2	0.0074	0.047
	hsa-circEEFSEC-001	3.1e-07	-1.3	0.5	7.2	0.0075	0.047
